# Supplementary material for: Integration of genomic, transcriptomic and proteomic data identifies two biologically distinct subtypes of invasive lobular breast cancer
Source: Sci Rep. 2016 Jan 5;6:18517. doi: 10.1038/srep18517 (PMC4700448; doi:10.1038/srep18517)
Supplement: Patient Table [file srep18517-s2.xls]

## Sheet: README
Integration of genomic, transcriptomic and proteomic data identifies two biologically distinct subtypes of invasive lobular breast cancer
Michaut et al.
Additional file 1. Patient Table
Distribution summary of the quantitative and qualitative clinical variables characterizing each sample of the cohort.

## Sheet: Categorical
Categorical values		CAM	%	NKI	%
Surgery	breast conserving	22	32.8358	28	36.3636
	mastectomy	43	64.1791	47	61.039
	missing	2	2.98507	2	2.5974
Radiotherapy	no	23	34.3284	27	35.0649
	yes	44	65.6716	50	64.9351
	missing	0	0	0	0
Adjuvant hormonal therapy	no	8	11.9403	55	71.4286
	yes	59	88.0597	22	28.5714
	missing	0	0	0	0
Adjuvant chemotherapy	no	53	79.1045	67	87.013
	yes	14	20.8955	10	12.987
	missing	0	0	0	0
Histological subtype	ductal	0	0	0	0
	alveolar	2	2.98507	4	5.19481
	classic	42	62.6866	43	55.8442
	mixed non classic	16	23.8806	20	25.974
	solid	2	2.98507	6	7.79221
	other	0	0	0	0
	missing	5	7.46269	4	5.19481
Histological grade	1	3	4.47761	3	3.8961
	2	56	83.5821	68	88.3117
	3	3	4.47761	1	1.2987
	missing	5	7.46269	5	6.49351
T stage	0-2	13	19.403	14	18.1818
	2-5	42	62.6866	32	41.5584
	>5	12	17.9104	22	28.5714
	missing	0	0	9	11.6883
N stage	0	38	56.7164	47	61.039
	1-3	18	26.8657	11	14.2857
	4-9	4	5.97015	7	9.09091
	>= 10	6	8.95522	4	5.19481
	missing	1	1.49254	8	10.3896
M stage	no	63	94.0299	73	94.8052
	yes	1	1.49254	1	1.2987
	missing	3	4.47761	3	3.8961
Excluded survival analysis	no	61	91.0448	71	92.2078
	yes	6	8.95522	6	7.79221
	missing	0	0	0	0
Breast cancer specific survival event	no	58	86.5672	58	75.3247
	yes	9	13.4328	19	24.6753
	missing	0	0	0	0
Recurrence free survival event	no	57	85.0746	46	59.7403
	yes	10	14.9254	31	40.2597
	missing	0	0	0	0
Distant recurrence free survival event	no	57	85.0746	52	67.5325
	yes	10	14.9254	25	32.4675
	missing	0	0	0	0
Status at end of follow-up	alive	54	80.597	52	67.5325
	dead, disease-specifc	9	13.4328	15	19.4805
	dead, not disease-specific	4	5.97015	9	11.6883
	missing	0	0	1	1.2987

## Sheet: Continuous
Continuous values		CAM		NKI
Year of diagnosis	mean	2003.71		1995.05
	median	2003		1995
	range	1991	2011	1983	2005
Age at diagnosis	mean	64.3881		58.1184
	median	63		59
	range	40	89	40	93
Tumor size in cm	mean	3.51045		3.79706
	median	3		3
	range	0.5	15	0.7	12
Number of tumor positive lymph nodes	mean	2.42424		1.52174
	median	0		0
	range	0	30	0	18
First local recurrence	mean	NA		7.02466
	median	NA		7.19315
	range	NA	NA	0.526027	13.0904
First regional recurrence	mean	1.25753		5.70046
	median	1.15068		3.66849
	range	0.528767	2.09315	2.13151	11.3014
First distant recurrence	mean	3.29707		6.30301
	median	2.71507		5.10548
	range	0.446575	8.36164	0.260274	17.7452
Time to last follow-up	mean	4.77538		8.89164
	median	5.03562		8.46027
	range	0.345205	10.4301	0.389041	22.1726
Breast cancer specific survival time	mean	4.79933		8.89164
	median	5.03562		8.46027
	range	0.345205	10.4301	0.389041	22.1726
Recurrence free survival time	mean	4.69004		7.96853
	median	5.03562		7.93836
	range	0.345205	10.4301	0.260274	22.1726
Distant recurrence free survival time	mean	4.68687		8.28244
	median	5.03562		8.00411
	range	0	10.4301	0	22.1726
