# Supplementary material for: Integration of genomic, transcriptomic and proteomic data identifies two biologically distinct subtypes of invasive lobular breast cancer
Source: Sci Rep. 2016 Jan 5;6:18517. doi: 10.1038/srep18517 (PMC4700448; doi:10.1038/srep18517)
Supplement: Kinome target genes [file srep18517-s3.xls]

## Sheet: README
Integration of genomic, transcriptomic and proteomic data identifies two biologically distinct subtypes of invasive lobular breast cancer
Michaut et al.
Additional file 2: Kinome target genes
List of the genes targeted in the DNA sequencing experiments.

## Sheet: Target genes Ensembl75
ensembl.id	gene.symbol	gene.name
ENSG00000115977	AAK1	AP2 associated kinase 1
ENSG00000181409	AATK	apoptosis-associated tyrosine kinase
ENSG00000097007	ABL1	ABL proto-oncogene 1, non-receptor tyrosine kinase
ENSG00000143322	ABL2	ABL proto-oncogene 2, non-receptor tyrosine kinase
ENSG00000138071	ACTR2	ARP2 actin-related protein 2 homolog (yeast)
ENSG00000115170	ACVR1	activin A receptor, type I
ENSG00000135503	ACVR1B	activin A receptor, type IB
ENSG00000123612	ACVR1C	activin A receptor, type IC
ENSG00000121989	ACVR2A	activin A receptor, type IIA
ENSG00000114739	ACVR2B	activin A receptor, type IIB
ENSG00000139567	ACVRL1	activin A receptor type II-like 1
ENSG00000063761	ADCK1	aarF domain containing kinase 1
ENSG00000163050	ADCK3	aarF domain containing kinase 3
ENSG00000123815	ADCK4	aarF domain containing kinase 4
ENSG00000173137	ADCK5	aarF domain containing kinase 5
ENSG00000173020	ADRBK1	adrenergic, beta, receptor kinase 1
ENSG00000100077	ADRBK2	adrenergic, beta, receptor kinase 2
ENSG00000006530	AGK	acylglycerol kinase
ENSG00000142208	AKT1	v-akt murine thymoma viral oncogene homolog 1
ENSG00000105221	AKT2	v-akt murine thymoma viral oncogene homolog 2
ENSG00000117020	AKT3	v-akt murine thymoma viral oncogene homolog 3
ENSG00000171094	ALK	anaplastic lymphoma receptor tyrosine kinase
ENSG00000073331	ALPK1	alpha-kinase 1
ENSG00000198796	ALPK2	alpha-kinase 2
ENSG00000136383	ALPK3	alpha-kinase 3
ENSG00000135409	AMHR2	anti-Mullerian hormone receptor, type II
ENSG00000170209	ANKK1	ankyrin repeat and kinase domain containing 1
ENSG00000134982	APC	adenomatous polyposis coli
ENSG00000078061	ARAF	A-Raf proto-oncogene, serine/threonine kinase
ENSG00000149311	ATM	ATM serine/threonine kinase
ENSG00000175054	ATR	ATR serine/threonine kinase
ENSG00000087586	AURKA	aurora kinase A
ENSG00000178999	AURKB	aurora kinase B
ENSG00000105146	AURKC	aurora kinase C
ENSG00000167601	AXL	AXL receptor tyrosine kinase
ENSG00000103507	BCKDK	branched chain ketoacid dehydrogenase kinase
ENSG00000136573	BLK	BLK proto-oncogene, Src family tyrosine kinase
ENSG00000138756	BMP2K	BMP2 inducible kinase
ENSG00000107779	BMPR1A	bone morphogenetic protein receptor, type IA
ENSG00000138696	BMPR1B	bone morphogenetic protein receptor, type IB
ENSG00000204217	BMPR2	bone morphogenetic protein receptor, type II (serine/threonine kinase)
ENSG00000102010	BMX	BMX non-receptor tyrosine kinase
ENSG00000157764	BRAF	B-Raf proto-oncogene, serine/threonine kinase
ENSG00000012048	BRCA1	breast cancer 1, early onset
ENSG00000139618	BRCA2	breast cancer 2, early onset
ENSG00000204256	BRD2	bromodomain containing 2
ENSG00000169925	BRD3	bromodomain containing 3
ENSG00000141867	BRD4	bromodomain containing 4
ENSG00000137948	BRDT	bromodomain, testis-specific
ENSG00000160469	BRSK1	BR serine/threonine kinase 1
ENSG00000174672	BRSK2	BR serine/threonine kinase 2
ENSG00000010671	BTK	Bruton agammaglobulinemia tyrosine kinase
ENSG00000169679	BUB1	BUB1 mitotic checkpoint serine/threonine kinase
ENSG00000156970	BUB1B	BUB1 mitotic checkpoint serine/threonine kinase B
ENSG00000134072	CAMK1	calcium/calmodulin-dependent protein kinase I
ENSG00000183049	CAMK1D	calcium/calmodulin-dependent protein kinase ID
ENSG00000008118	CAMK1G	calcium/calmodulin-dependent protein kinase IG
ENSG00000070808	CAMK2A	calcium/calmodulin-dependent protein kinase II alpha
ENSG00000058404	CAMK2B	calcium/calmodulin-dependent protein kinase II beta
ENSG00000145349	CAMK2D	calcium/calmodulin-dependent protein kinase II delta
ENSG00000148660	CAMK2G	calcium/calmodulin-dependent protein kinase II gamma
ENSG00000152495	CAMK4	calcium/calmodulin-dependent protein kinase IV
ENSG00000004660	CAMKK1	calcium/calmodulin-dependent protein kinase kinase 1, alpha
ENSG00000110931	CAMKK2	calcium/calmodulin-dependent protein kinase kinase 2, beta
ENSG00000164076	CAMKV	CaM kinase-like vesicle-associated
ENSG00000147044	CASK	calcium/calmodulin-dependent serine protein kinase (MAGUK family)
ENSG00000110092	CCND1	cyclin D1
ENSG00000118971	CCND2	cyclin D2
ENSG00000112576	CCND3	cyclin D3
ENSG00000105173	CCNE1	cyclin E1
ENSG00000143776	CDC42BPA	CDC42 binding protein kinase alpha (DMPK-like)
ENSG00000198752	CDC42BPB	CDC42 binding protein kinase beta (DMPK-like)
ENSG00000171219	CDC42BPG	CDC42 binding protein kinase gamma (DMPK-like)
ENSG00000094804	CDC6	cell division cycle 6
ENSG00000097046	CDC7	cell division cycle 7
ENSG00000039068	CDH1	cadherin 1, type 1, E-cadherin (epithelial)
ENSG00000170312	CDK1	cyclin-dependent kinase 1
ENSG00000185324	CDK10	cyclin-dependent kinase 10
ENSG00000008128	CDK11A	cyclin-dependent kinase 11A
ENSG00000167258	CDK12	cyclin-dependent kinase 12
ENSG00000065883	CDK13	cyclin-dependent kinase 13
ENSG00000058091	CDK14	cyclin-dependent kinase 14
ENSG00000138395	CDK15	cyclin-dependent kinase 15
ENSG00000102225	CDK16	cyclin-dependent kinase 16
ENSG00000059758	CDK17	cyclin-dependent kinase 17
ENSG00000117266	CDK18	cyclin-dependent kinase 18
ENSG00000155111	CDK19	cyclin-dependent kinase 19
ENSG00000123374	CDK2	cyclin-dependent kinase 2
ENSG00000156345	CDK20	cyclin-dependent kinase 20
ENSG00000250506	CDK3	cyclin-dependent kinase 3
ENSG00000135446	CDK4	cyclin-dependent kinase 4
ENSG00000164885	CDK5	cyclin-dependent kinase 5
ENSG00000105810	CDK6	cyclin-dependent kinase 6
ENSG00000134058	CDK7	cyclin-dependent kinase 7
ENSG00000132964	CDK8	cyclin-dependent kinase 8
ENSG00000136807	CDK9	cyclin-dependent kinase 9
ENSG00000100490	CDKL1	cyclin-dependent kinase-like 1 (CDC2-related kinase)
ENSG00000138769	CDKL2	cyclin-dependent kinase-like 2 (CDC2-related kinase)
ENSG00000006837	CDKL3	cyclin-dependent kinase-like 3
ENSG00000205111	CDKL4	cyclin-dependent kinase-like 4
ENSG00000008086	CDKL5	cyclin-dependent kinase-like 5
ENSG00000147889	CDKN2A	cyclin-dependent kinase inhibitor 2A
ENSG00000147883	CDKN2B	cyclin-dependent kinase inhibitor 2B (p15, inhibits CDK4)
ENSG00000100422	CERK	ceramide kinase
ENSG00000170004	CHD3	chromodomain helicase DNA binding protein 3
ENSG00000149554	CHEK1	checkpoint kinase 1
ENSG00000183765	CHEK2	checkpoint kinase 2
ENSG00000213341	CHUK	conserved helix-loop-helix ubiquitous kinase
ENSG00000122966	CIT	citron rho-interacting serine/threonine kinase
ENSG00000013441	CLK1	CDC-like kinase 1
ENSG00000176444	CLK2	CDC-like kinase 2
ENSG00000179335	CLK3	CDC-like kinase 3
ENSG00000113240	CLK4	CDC-like kinase 4
ENSG00000149970	CNKSR2	connector enhancer of kinase suppressor of Ras 2
ENSG00000108821	COL1A1	collagen, type I, alpha 1
ENSG00000182578	CSF1R	colony stimulating factor 1 receptor
ENSG00000103653	CSK	c-src tyrosine kinase
ENSG00000113712	CSNK1A1	casein kinase 1, alpha 1
ENSG00000180138	CSNK1A1L	casein kinase 1, alpha 1-like
ENSG00000141551	CSNK1D	casein kinase 1, delta
ENSG00000213923	CSNK1E	casein kinase 1, epsilon
ENSG00000169118	CSNK1G1	casein kinase 1, gamma 1
ENSG00000133275	CSNK1G2	casein kinase 1, gamma 2
ENSG00000151292	CSNK1G3	casein kinase 1, gamma 3
ENSG00000101266	CSNK2A1	casein kinase 2, alpha 1 polypeptide
ENSG00000070770	CSNK2A2	casein kinase 2, alpha prime polypeptide
ENSG00000168036	CTNNB1	catenin (cadherin-associated protein), beta 1, 88kDa
ENSG00000196730	DAPK1	death-associated protein kinase 1
ENSG00000035664	DAPK2	death-associated protein kinase 2
ENSG00000167657	DAPK3	death-associated protein kinase 3
ENSG00000133083	DCLK1	doublecortin-like kinase 1
ENSG00000170390	DCLK2	doublecortin-like kinase 2
ENSG00000163673	DCLK3	doublecortin-like kinase 3
ENSG00000204580	DDR1	discoidin domain receptor tyrosine kinase 1
ENSG00000162733	DDR2	discoidin domain receptor tyrosine kinase 2
ENSG00000065357	DGKA	diacylglycerol kinase, alpha 80kDa
ENSG00000136267	DGKB	diacylglycerol kinase, beta 90kDa
ENSG00000077044	DGKD	diacylglycerol kinase, delta 130kDa
ENSG00000153933	DGKE	diacylglycerol kinase, epsilon 64kDa
ENSG00000058866	DGKG	diacylglycerol kinase, gamma 90kDa
ENSG00000102780	DGKH	diacylglycerol kinase, eta
ENSG00000157680	DGKI	diacylglycerol kinase, iota
ENSG00000145214	DGKQ	diacylglycerol kinase, theta 110kDa
ENSG00000149091	DGKZ	diacylglycerol kinase, zeta
ENSG00000104936	DMPK	dystrophia myotonica-protein kinase
ENSG00000133059	DSTYK	dual serine/threonine and tyrosine protein kinase
ENSG00000157540	DYRK1A	dual-specificity tyrosine-(Y)-phosphorylation regulated kinase 1A
ENSG00000105204	DYRK1B	dual-specificity tyrosine-(Y)-phosphorylation regulated kinase 1B
ENSG00000127334	DYRK2	dual-specificity tyrosine-(Y)-phosphorylation regulated kinase 2
ENSG00000143479	DYRK3	dual-specificity tyrosine-(Y)-phosphorylation regulated kinase 3
ENSG00000010219	DYRK4	dual-specificity tyrosine-(Y)-phosphorylation regulated kinase 4
ENSG00000103319	EEF2K	eukaryotic elongation factor-2 kinase
ENSG00000146648	EGFR	epidermal growth factor receptor
ENSG00000086232	EIF2AK1	eukaryotic translation initiation factor 2-alpha kinase 1
ENSG00000055332	EIF2AK2	eukaryotic translation initiation factor 2-alpha kinase 2
ENSG00000172071	EIF2AK3	eukaryotic translation initiation factor 2-alpha kinase 3
ENSG00000128829	EIF2AK4	eukaryotic translation initiation factor 2 alpha kinase 4
ENSG00000146904	EPHA1	EPH receptor A1
ENSG00000183317	EPHA10	EPH receptor A10
ENSG00000142627	EPHA2	EPH receptor A2
ENSG00000044524	EPHA3	EPH receptor A3
ENSG00000116106	EPHA4	EPH receptor A4
ENSG00000145242	EPHA5	EPH receptor A5
ENSG00000080224	EPHA6	EPH receptor A6
ENSG00000135333	EPHA7	EPH receptor A7
ENSG00000070886	EPHA8	EPH receptor A8
ENSG00000154928	EPHB1	EPH receptor B1
ENSG00000133216	EPHB2	EPH receptor B2
ENSG00000182580	EPHB3	EPH receptor B3
ENSG00000196411	EPHB4	EPH receptor B4
ENSG00000106123	EPHB6	EPH receptor B6
ENSG00000141736	ERBB2	v-erb-b2 avian erythroblastic leukemia viral oncogene homolog 2
ENSG00000065361	ERBB3	v-erb-b2 avian erythroblastic leukemia viral oncogene homolog 3
ENSG00000178568	ERBB4	v-erb-b2 avian erythroblastic leukemia viral oncogene homolog 4
ENSG00000178607	ERN1	endoplasmic reticulum to nucleus signaling 1
ENSG00000134398	ERN2	endoplasmic reticulum to nucleus signaling 2
ENSG00000091831	ESR1	estrogen receptor 1
ENSG00000140009	ESR2	estrogen receptor 2 (ER beta)
ENSG00000164896	FASTK	Fas-activated serine/threonine kinase
ENSG00000109670	FBXW7	F-box and WD repeat domain containing 7, E3 ubiquitin protein ligase
ENSG00000151422	FER	fer (fps/fes related) tyrosine kinase
ENSG00000182511	FES	FES proto-oncogene, tyrosine kinase
ENSG00000077782	FGFR1	fibroblast growth factor receptor 1
ENSG00000066468	FGFR2	fibroblast growth factor receptor 2
ENSG00000068078	FGFR3	fibroblast growth factor receptor 3
ENSG00000160867	FGFR4	fibroblast growth factor receptor 4
ENSG00000000938	FGR	FGR proto-oncogene, Src family tyrosine kinase
ENSG00000102755	FLT1	fms-related tyrosine kinase 1
ENSG00000122025	FLT3	fms-related tyrosine kinase 3
ENSG00000037280	FLT4	fms-related tyrosine kinase 4
ENSG00000111816	FRK	fyn-related Src family tyrosine kinase
ENSG00000010810	FYN	FYN proto-oncogene, Src family tyrosine kinase
ENSG00000109458	GAB1	GRB2-associated binding protein 1
ENSG00000178950	GAK	cyclin G associated kinase
ENSG00000107485	GATA3	GATA binding protein 3
ENSG00000106633	GCK	glucokinase (hexokinase 4)
ENSG00000185974	GRK1	G protein-coupled receptor kinase 1
ENSG00000125388	GRK4	G protein-coupled receptor kinase 4
ENSG00000198873	GRK5	G protein-coupled receptor kinase 5
ENSG00000198055	GRK6	G protein-coupled receptor kinase 6
ENSG00000114124	GRK7	G protein-coupled receptor kinase 7
ENSG00000177602	GSG2	germ cell associated 2 (haspin)
ENSG00000105723	GSK3A	glycogen synthase kinase 3 alpha
ENSG00000082701	GSK3B	glycogen synthase kinase 3 beta
ENSG00000070019	GUCY2C	guanylate cyclase 2C (heat stable enterotoxin receptor)
ENSG00000132518	GUCY2D	guanylate cyclase 2D, membrane (retina-specific)
ENSG00000101890	GUCY2F	guanylate cyclase 2F, retinal
ENSG00000214367	HAUS3	HAUS augmin-like complex, subunit 3
ENSG00000101336	HCK	HCK proto-oncogene, Src family tyrosine kinase
ENSG00000163349	HIPK1	homeodomain interacting protein kinase 1
ENSG00000064393	HIPK2	homeodomain interacting protein kinase 2
ENSG00000110422	HIPK3	homeodomain interacting protein kinase 3
ENSG00000160396	HIPK4	homeodomain interacting protein kinase 4
ENSG00000174775	HRAS	Harvey rat sarcoma viral oncogene homolog
ENSG00000152137	HSPB8	heat shock 22kDa protein 8
ENSG00000142149	HUNK	hormonally up-regulated Neu-associated kinase
ENSG00000112144	ICK	intestinal cell (MAK-like) kinase
ENSG00000138413	IDH1	isocitrate dehydrogenase 1 (NADP+), soluble
ENSG00000182054	IDH2	isocitrate dehydrogenase 2 (NADP+), mitochondrial
ENSG00000140443	IGF1R	insulin-like growth factor 1 receptor
ENSG00000104365	IKBKB	inhibitor of kappa light polypeptide gene enhancer in B-cells, kinase beta
ENSG00000143466	IKBKE	inhibitor of kappa light polypeptide gene enhancer in B-cells, kinase epsilon
ENSG00000166333	ILK	integrin-linked kinase
ENSG00000040933	INPP4A	inositol polyphosphate-4-phosphatase, type I, 107kDa
ENSG00000171105	INSR	insulin receptor
ENSG00000027644	INSRR	insulin receptor-related receptor
ENSG00000176095	IP6K1	inositol hexakisphosphate kinase 1
ENSG00000068745	IP6K2	inositol hexakisphosphate kinase 2
ENSG00000161896	IP6K3	inositol hexakisphosphate kinase 3
ENSG00000151151	IPMK	inositol polyphosphate multikinase
ENSG00000127080	IPPK	inositol 1,3,4,5,6-pentakisphosphate 2-kinase
ENSG00000184216	IRAK1	interleukin-1 receptor-associated kinase 1
ENSG00000134070	IRAK2	interleukin-1 receptor-associated kinase 2
ENSG00000090376	IRAK3	interleukin-1 receptor-associated kinase 3
ENSG00000198001	IRAK4	interleukin-1 receptor-associated kinase 4
ENSG00000185950	IRS2	insulin receptor substrate 2
ENSG00000133124	IRS4	insulin receptor substrate 4
ENSG00000113263	ITK	IL2-inducible T-cell kinase
ENSG00000100605	ITPK1	inositol-tetrakisphosphate 1-kinase
ENSG00000137825	ITPKA	inositol-trisphosphate 3-kinase A
ENSG00000143772	ITPKB	inositol-trisphosphate 3-kinase B
ENSG00000086544	ITPKC	inositol-trisphosphate 3-kinase C
ENSG00000162434	JAK1	Janus kinase 1
ENSG00000096968	JAK2	Janus kinase 2
ENSG00000105639	JAK3	Janus kinase 3
ENSG00000160145	KALRN	kalirin, RhoGEF kinase
ENSG00000128052	KDR	kinase insert domain receptor (a type III receptor tyrosine kinase)
ENSG00000134444	KIAA1468	KIAA1468
ENSG00000143674	KIAA1804	mixed lineage kinase 4
ENSG00000157404	KIT	v-kit Hardy-Zuckerman 4 feline sarcoma viral oncogene homolog
ENSG00000102271	KLHL4	kelch-like family member 4
ENSG00000133703	KRAS	Kirsten rat sarcoma viral oncogene homolog
ENSG00000141068	KSR1	kinase suppressor of ras 1
ENSG00000171435	KSR2	kinase suppressor of ras 2
ENSG00000131023	LATS1	large tumor suppressor kinase 1
ENSG00000150457	LATS2	large tumor suppressor kinase 2
ENSG00000182866	LCK	LCK proto-oncogene, Src family tyrosine kinase
ENSG00000106683	LIMK1	LIM domain kinase 1
ENSG00000182541	LIMK2	LIM domain kinase 2
ENSG00000164715	LMTK2	lemur tyrosine kinase 2
ENSG00000142235	LMTK3	lemur tyrosine kinase 3
ENSG00000154237	LRRK1	leucine-rich repeat kinase 1
ENSG00000188906	LRRK2	leucine-rich repeat kinase 2
ENSG00000062524	LTK	leukocyte receptor tyrosine kinase
ENSG00000254087	LYN	LYN proto-oncogene, Src family tyrosine kinase
ENSG00000111837	MAK	male germ cell-associated kinase
ENSG00000169032	MAP2K1	mitogen-activated protein kinase kinase 1
ENSG00000126934	MAP2K2	mitogen-activated protein kinase kinase 2
ENSG00000034152	MAP2K3	mitogen-activated protein kinase kinase 3
ENSG00000065559	MAP2K4	mitogen-activated protein kinase kinase 4
ENSG00000137764	MAP2K5	mitogen-activated protein kinase kinase 5
ENSG00000108984	MAP2K6	mitogen-activated protein kinase kinase 6
ENSG00000076984	MAP2K7	mitogen-activated protein kinase kinase 7
ENSG00000095015	MAP3K1	mitogen-activated protein kinase kinase kinase 1, E3 ubiquitin protein ligase
ENSG00000130758	MAP3K10	mitogen-activated protein kinase kinase kinase 10
ENSG00000173327	MAP3K11	mitogen-activated protein kinase kinase kinase 11
ENSG00000139625	MAP3K12	mitogen-activated protein kinase kinase kinase 12
ENSG00000073803	MAP3K13	mitogen-activated protein kinase kinase kinase 13
ENSG00000006062	MAP3K14	mitogen-activated protein kinase kinase kinase 14
ENSG00000180815	MAP3K15	mitogen-activated protein kinase kinase kinase 15
ENSG00000176601	MAP3K19	mitogen-activated protein kinase kinase kinase 19
ENSG00000169967	MAP3K2	mitogen-activated protein kinase kinase kinase 2
ENSG00000198909	MAP3K3	mitogen-activated protein kinase kinase kinase 3
ENSG00000085511	MAP3K4	mitogen-activated protein kinase kinase kinase 4
ENSG00000197442	MAP3K5	mitogen-activated protein kinase kinase kinase 5
ENSG00000142733	MAP3K6	mitogen-activated protein kinase kinase kinase 6
ENSG00000135341	MAP3K7	mitogen-activated protein kinase kinase kinase 7
ENSG00000107968	MAP3K8	mitogen-activated protein kinase kinase kinase 8
ENSG00000006432	MAP3K9	mitogen-activated protein kinase kinase kinase 9
ENSG00000104814	MAP4K1	mitogen-activated protein kinase kinase kinase kinase 1
ENSG00000168067	MAP4K2	mitogen-activated protein kinase kinase kinase kinase 2
ENSG00000011566	MAP4K3	mitogen-activated protein kinase kinase kinase kinase 3
ENSG00000071054	MAP4K4	mitogen-activated protein kinase kinase kinase kinase 4
ENSG00000012983	MAP4K5	mitogen-activated protein kinase kinase kinase kinase 5
ENSG00000100030	MAPK1	mitogen-activated protein kinase 1
ENSG00000109339	MAPK10	mitogen-activated protein kinase 10
ENSG00000185386	MAPK11	mitogen-activated protein kinase 11
ENSG00000188130	MAPK12	mitogen-activated protein kinase 12
ENSG00000156711	MAPK13	mitogen-activated protein kinase 13
ENSG00000112062	MAPK14	mitogen-activated protein kinase 14
ENSG00000181085	MAPK15	mitogen-activated protein kinase 15
ENSG00000102882	MAPK3	mitogen-activated protein kinase 3
ENSG00000141639	MAPK4	mitogen-activated protein kinase 4
ENSG00000069956	MAPK6	mitogen-activated protein kinase 6
ENSG00000166484	MAPK7	mitogen-activated protein kinase 7
ENSG00000107643	MAPK8	mitogen-activated protein kinase 8
ENSG00000050748	MAPK9	mitogen-activated protein kinase 9
ENSG00000162889	MAPKAPK2	mitogen-activated protein kinase-activated protein kinase 2
ENSG00000114738	MAPKAPK3	mitogen-activated protein kinase-activated protein kinase 3
ENSG00000089022	MAPKAPK5	mitogen-activated protein kinase-activated protein kinase 5
ENSG00000116141	MARK1	MAP/microtubule affinity-regulating kinase 1
ENSG00000072518	MARK2	MAP/microtubule affinity-regulating kinase 2
ENSG00000075413	MARK3	MAP/microtubule affinity-regulating kinase 3
ENSG00000007047	MARK4	MAP/microtubule affinity-regulating kinase 4
ENSG00000105613	MAST1	microtubule associated serine/threonine kinase 1
ENSG00000086015	MAST2	microtubule associated serine/threonine kinase 2
ENSG00000099308	MAST3	microtubule associated serine/threonine kinase 3
ENSG00000069020	MAST4	microtubule associated serine/threonine kinase family member 4
ENSG00000120539	MASTL	microtubule associated serine/threonine kinase-like
ENSG00000007264	MATK	megakaryocyte-associated tyrosine kinase
ENSG00000165304	MELK	maternal embryonic leucine zipper kinase
ENSG00000153208	MERTK	MER proto-oncogene, tyrosine kinase
ENSG00000105976	MET	MET proto-oncogene, receptor tyrosine kinase
ENSG00000141503	MINK1	misshapen-like kinase 1
ENSG00000079277	MKNK1	MAP kinase interacting serine/threonine kinase 1
ENSG00000099875	MKNK2	MAP kinase interacting serine/threonine kinase 2
ENSG00000076242	MLH1	mutL homolog 1
ENSG00000168404	MLKL	mixed lineage kinase domain-like
ENSG00000080823	MOK	MOK protein kinase
ENSG00000172680	MOS	v-mos Moloney murine sarcoma viral oncogene homolog
ENSG00000164078	MST1R	macrophage stimulating 1 receptor (c-met-related tyrosine kinase)
ENSG00000198793	MTOR	mechanistic target of rapamycin (serine/threonine kinase)
ENSG00000030304	MUSK	muscle, skeletal, receptor tyrosine kinase
ENSG00000136997	MYC	v-myc avian myelocytomatosis viral oncogene homolog
ENSG00000065534	MYLK	myosin light chain kinase
ENSG00000101306	MYLK2	myosin light chain kinase 2
ENSG00000140795	MYLK3	myosin light chain kinase 3
ENSG00000145949	MYLK4	myosin light chain kinase family, member 4
ENSG00000095777	MYO3A	myosin IIIA
ENSG00000071909	MYO3B	myosin IIIB
ENSG00000137601	NEK1	NIMA-related kinase 1
ENSG00000163491	NEK10	NIMA-related kinase 10
ENSG00000114670	NEK11	NIMA-related kinase 11
ENSG00000117650	NEK2	NIMA-related kinase 2
ENSG00000136098	NEK3	NIMA-related kinase 3
ENSG00000114904	NEK4	NIMA-related kinase 4
ENSG00000197168	NEK5	NIMA-related kinase 5
ENSG00000119408	NEK6	NIMA-related kinase 6
ENSG00000151414	NEK7	NIMA-related kinase 7
ENSG00000160602	NEK8	NIMA-related kinase 8
ENSG00000119638	NEK9	NIMA-related kinase 9
ENSG00000196712	NF1	neurofibromin 1
ENSG00000186575	NF2	neurofibromin 2 (merlin)
ENSG00000109320	NFKB1	nuclear factor of kappa light polypeptide gene enhancer in B-cells 1
ENSG00000100906	NFKBIA	nuclear factor of kappa light polypeptide gene enhancer in B-cells inhibitor, alpha
ENSG00000146232	NFKBIE	nuclear factor of kappa light polypeptide gene enhancer in B-cells inhibitor, epsilon
ENSG00000177453	NIM1K	NIM1 serine/threonine protein kinase
ENSG00000087095	NLK	nemo-like kinase
ENSG00000169418	NPR1	natriuretic peptide receptor 1
ENSG00000159899	NPR2	natriuretic peptide receptor 2
ENSG00000213281	NRAS	neuroblastoma RAS viral (v-ras) oncogene homolog
ENSG00000115216	NRBP1	nuclear receptor binding protein 1
ENSG00000185189	NRBP2	nuclear receptor binding protein 2
ENSG00000123572	NRK	Nik related kinase
ENSG00000198400	NTRK1	neurotrophic tyrosine kinase, receptor, type 1
ENSG00000148053	NTRK2	neurotrophic tyrosine kinase, receptor, type 2
ENSG00000140538	NTRK3	neurotrophic tyrosine kinase, receptor, type 3
ENSG00000074590	NUAK1	NUAK family, SNF1-like kinase, 1
ENSG00000163545	NUAK2	NUAK family, SNF1-like kinase, 2
ENSG00000154358	OBSCN	obscurin, cytoskeletal calmodulin and titin-interacting RhoGEF
ENSG00000172939	OXSR1	oxidative stress responsive 1
ENSG00000149269	PAK1	p21 protein (Cdc42/Rac)-activated kinase 1
ENSG00000180370	PAK2	p21 protein (Cdc42/Rac)-activated kinase 2
ENSG00000077264	PAK3	p21 protein (Cdc42/Rac)-activated kinase 3
ENSG00000130669	PAK4	p21 protein (Cdc42/Rac)-activated kinase 4
ENSG00000137843	PAK6	p21 protein (Cdc42/Rac)-activated kinase 6
ENSG00000101349	PAK7	p21 protein (Cdc42/Rac)-activated kinase 7
ENSG00000083093	PALB2	partner and localizer of BRCA2
ENSG00000115687	PASK	PAS domain containing serine/threonine kinase
ENSG00000168078	PBK	PDZ binding kinase
ENSG00000134853	PDGFRA	platelet-derived growth factor receptor, alpha polypeptide
ENSG00000113721	PDGFRB	platelet-derived growth factor receptor, beta polypeptide
ENSG00000175087	PDIK1L	PDLIM1 interacting kinase 1 like
ENSG00000152256	PDK1	pyruvate dehydrogenase kinase, isozyme 1
ENSG00000005882	PDK2	pyruvate dehydrogenase kinase, isozyme 2
ENSG00000067992	PDK3	pyruvate dehydrogenase kinase, isozyme 3
ENSG00000004799	PDK4	pyruvate dehydrogenase kinase, isozyme 4
ENSG00000140992	PDPK1	3-phosphoinositide dependent protein kinase 1
ENSG00000173517	PEAK1	pseudopodium-enriched atypical kinase 1
ENSG00000164776	PHKG1	phosphorylase kinase, gamma 1 (muscle)
ENSG00000156873	PHKG2	phosphorylase kinase, gamma 2 (testis)
ENSG00000155252	PI4K2A	phosphatidylinositol 4-kinase type 2 alpha
ENSG00000038210	PI4K2B	phosphatidylinositol 4-kinase type 2 beta
ENSG00000241973	PI4KA	phosphatidylinositol 4-kinase, catalytic, alpha
ENSG00000143393	PI4KB	phosphatidylinositol 4-kinase, catalytic, beta
ENSG00000011405	PIK3C2A	phosphatidylinositol-4-phosphate 3-kinase, catalytic subunit type 2 alpha
ENSG00000133056	PIK3C2B	phosphatidylinositol-4-phosphate 3-kinase, catalytic subunit type 2 beta
ENSG00000139144	PIK3C2G	phosphatidylinositol-4-phosphate 3-kinase, catalytic subunit type 2 gamma
ENSG00000078142	PIK3C3	phosphatidylinositol 3-kinase, catalytic subunit type 3
ENSG00000121879	PIK3CA	phosphatidylinositol-4,5-bisphosphate 3-kinase, catalytic subunit alpha
ENSG00000051382	PIK3CB	phosphatidylinositol-4,5-bisphosphate 3-kinase, catalytic subunit beta
ENSG00000171608	PIK3CD	phosphatidylinositol-4,5-bisphosphate 3-kinase, catalytic subunit delta
ENSG00000105851	PIK3CG	phosphatidylinositol-4,5-bisphosphate 3-kinase, catalytic subunit gamma
ENSG00000145675	PIK3R1	phosphoinositide-3-kinase, regulatory subunit 1 (alpha)
ENSG00000105647	PIK3R2	phosphoinositide-3-kinase, regulatory subunit 2 (beta)
ENSG00000117461	PIK3R3	phosphoinositide-3-kinase, regulatory subunit 3 (gamma)
ENSG00000196455	PIK3R4	phosphoinositide-3-kinase, regulatory subunit 4
ENSG00000141506	PIK3R5	phosphoinositide-3-kinase, regulatory subunit 5
ENSG00000174083	PIK3R6	phosphoinositide-3-kinase, regulatory subunit 6
ENSG00000115020	PIKFYVE	phosphoinositide kinase, FYVE finger containing
ENSG00000137193	PIM1	Pim-1 proto-oncogene, serine/threonine kinase
ENSG00000102096	PIM2	Pim-2 proto-oncogene, serine/threonine kinase
ENSG00000198355	PIM3	Pim-3 proto-oncogene, serine/threonine kinase
ENSG00000158828	PINK1	PTEN induced putative kinase 1
ENSG00000150867	PIP4K2A	phosphatidylinositol-5-phosphate 4-kinase, type II, alpha
ENSG00000141720	PIP4K2B	phosphatidylinositol-5-phosphate 4-kinase, type II, beta
ENSG00000166908	PIP4K2C	phosphatidylinositol-5-phosphate 4-kinase, type II, gamma
ENSG00000143398	PIP5K1A	phosphatidylinositol-4-phosphate 5-kinase, type I, alpha
ENSG00000107242	PIP5K1B	phosphatidylinositol-4-phosphate 5-kinase, type I, beta
ENSG00000186111	PIP5K1C	phosphatidylinositol-4-phosphate 5-kinase, type I, gamma
ENSG00000167103	PIP5KL1	phosphatidylinositol-4-phosphate 5-kinase-like 1
ENSG00000180764	PIPSL	PIP5K1A and PSMD4-like, pseudogene
ENSG00000162878	PKDCC	protein kinase domain containing, cytoplasmic
ENSG00000143627	PKLR	pyruvate kinase, liver and RBC
ENSG00000127564	PKMYT1	protein kinase, membrane associated tyrosine/threonine 1
ENSG00000123143	PKN1	protein kinase N1
ENSG00000065243	PKN2	protein kinase N2
ENSG00000160447	PKN3	protein kinase N3
ENSG00000166851	PLK1	polo-like kinase 1
ENSG00000145632	PLK2	polo-like kinase 2
ENSG00000173846	PLK3	polo-like kinase 3
ENSG00000142731	PLK4	polo-like kinase 4
ENSG00000130822	PNCK	pregnancy up-regulated nonubiquitous CaM kinase
ENSG00000185900	POMK	protein-O-mannose kinase
ENSG00000132356	PRKAA1	protein kinase, AMP-activated, alpha 1 catalytic subunit
ENSG00000162409	PRKAA2	protein kinase, AMP-activated, alpha 2 catalytic subunit
ENSG00000072062	PRKACA	protein kinase, cAMP-dependent, catalytic, alpha
ENSG00000142875	PRKACB	protein kinase, cAMP-dependent, catalytic, beta
ENSG00000165059	PRKACG	protein kinase, cAMP-dependent, catalytic, gamma
ENSG00000154229	PRKCA	protein kinase C, alpha
ENSG00000166501	PRKCB	protein kinase C, beta
ENSG00000163932	PRKCD	protein kinase C, delta
ENSG00000171132	PRKCE	protein kinase C, epsilon
ENSG00000126583	PRKCG	protein kinase C, gamma
ENSG00000027075	PRKCH	protein kinase C, eta
ENSG00000163558	PRKCI	protein kinase C, iota
ENSG00000065675	PRKCQ	protein kinase C, theta
ENSG00000067606	PRKCZ	protein kinase C, zeta
ENSG00000184304	PRKD1	protein kinase D1
ENSG00000105287	PRKD2	protein kinase D2
ENSG00000115825	PRKD3	protein kinase D3
ENSG00000253729	PRKDC	protein kinase, DNA-activated, catalytic polypeptide
ENSG00000185532	PRKG1	protein kinase, cGMP-dependent, type I
ENSG00000138669	PRKG2	protein kinase, cGMP-dependent, type II
ENSG00000183943	PRKX	protein kinase, X-linked
ENSG00000099725	PRKY	protein kinase, Y-linked, pseudogene
ENSG00000112739	PRPF4B	pre-mRNA processing factor 4B
ENSG00000159792	PSKH1	protein serine kinase H1
ENSG00000147613	PSKH2	protein serine kinase H2
ENSG00000171862	PTEN	phosphatase and tensin homolog
ENSG00000169398	PTK2	protein tyrosine kinase 2
ENSG00000120899	PTK2B	protein tyrosine kinase 2 beta
ENSG00000101213	PTK6	protein tyrosine kinase 6
ENSG00000112655	PTK7	protein tyrosine kinase 7
ENSG00000168297	PXK	PX domain containing serine/threonine kinase
ENSG00000136238	RAC1	ras-related C3 botulinum toxin substrate 1 (rho family, small GTP binding protein Rac1)
ENSG00000132155	RAF1	Raf-1 proto-oncogene, serine/threonine kinase
ENSG00000139687	RB1	retinoblastoma 1
ENSG00000165731	RET	ret proto-oncogene
ENSG00000106615	RHEB	Ras homolog enriched in brain
ENSG00000124784	RIOK1	RIO kinase 1
ENSG00000058729	RIOK2	RIO kinase 2
ENSG00000101782	RIOK3	RIO kinase 3
ENSG00000137275	RIPK1	receptor (TNFRSF)-interacting serine-threonine kinase 1
ENSG00000104312	RIPK2	receptor-interacting serine-threonine kinase 2
ENSG00000129465	RIPK3	receptor-interacting serine-threonine kinase 3
ENSG00000183421	RIPK4	receptor-interacting serine-threonine kinase 4
ENSG00000135828	RNASEL	ribonuclease L (2',5'-oligoisoadenylate synthetase-dependent)
ENSG00000187147	RNF220	ring finger protein 220
ENSG00000067900	ROCK1	Rho-associated, coiled-coil containing protein kinase 1
ENSG00000134318	ROCK2	Rho-associated, coiled-coil containing protein kinase 2
ENSG00000185483	ROR1	receptor tyrosine kinase-like orphan receptor 1
ENSG00000169071	ROR2	receptor tyrosine kinase-like orphan receptor 2
ENSG00000047936	ROS1	ROS proto-oncogene 1 , receptor tyrosine kinase
ENSG00000117676	RPS6KA1	ribosomal protein S6 kinase, 90kDa, polypeptide 1
ENSG00000071242	RPS6KA2	ribosomal protein S6 kinase, 90kDa, polypeptide 2
ENSG00000177189	RPS6KA3	ribosomal protein S6 kinase, 90kDa, polypeptide 3
ENSG00000162302	RPS6KA4	ribosomal protein S6 kinase, 90kDa, polypeptide 4
ENSG00000100784	RPS6KA5	ribosomal protein S6 kinase, 90kDa, polypeptide 5
ENSG00000072133	RPS6KA6	ribosomal protein S6 kinase, 90kDa, polypeptide 6
ENSG00000108443	RPS6KB1	ribosomal protein S6 kinase, 70kDa, polypeptide 1
ENSG00000175634	RPS6KB2	ribosomal protein S6 kinase, 70kDa, polypeptide 2
ENSG00000136643	RPS6KC1	ribosomal protein S6 kinase, 52kDa, polypeptide 1
ENSG00000198208	RPS6KL1	ribosomal protein S6 kinase-like 1
ENSG00000163785	RYK	receptor-like tyrosine kinase
ENSG00000188322	SBK1	SH3 domain binding kinase 1
ENSG00000187550	SBK2	SH3 domain binding kinase family, member 2
ENSG00000142186	SCYL1	SCY1-like 1 (S. cerevisiae)
ENSG00000136021	SCYL2	SCY1-like 2 (S. cerevisiae)
ENSG00000000457	SCYL3	SCY1-like 3 (S. cerevisiae)
ENSG00000118515	SGK1	serum/glucocorticoid regulated kinase 1
ENSG00000101049	SGK2	serum/glucocorticoid regulated kinase 2
ENSG00000182319	SGK223	homolog of rat pragma of Rnd2
ENSG00000104205	SGK3	serum/glucocorticoid regulated kinase family, member 3
ENSG00000167524	SGK494	uncharacterized serine/threonine-protein kinase SgK494
ENSG00000142178	SIK1	salt-inducible kinase 1
ENSG00000170145	SIK2	salt-inducible kinase 2
ENSG00000160584	SIK3	SIK family kinase 3
ENSG00000065613	SLK	STE20-like kinase
ENSG00000157106	SMG1	SMG1 phosphatidylinositol 3-kinase-related kinase
ENSG00000163788	SNRK	SNF related kinase
ENSG00000114520	SNX4	sorting nexin 4
ENSG00000185591	SP1	Sp1 transcription factor
ENSG00000072195	SPEG	SPEG complex locus
ENSG00000176170	SPHK1	sphingosine kinase 1
ENSG00000063176	SPHK2	sphingosine kinase 2
ENSG00000197122	SRC	SRC proto-oncogene, non-receptor tyrosine kinase
ENSG00000116649	SRM	spermidine synthase
ENSG00000125508	SRMS	src-related kinase lacking C-terminal regulatory tyrosine and N-terminal myristylation sites
ENSG00000096063	SRPK1	SRSF protein kinase 1
ENSG00000135250	SRPK2	SRSF protein kinase 2
ENSG00000184343	SRPK3	SRSF protein kinase 3
ENSG00000072786	STK10	serine/threonine kinase 10
ENSG00000118046	STK11	serine/threonine kinase 11
ENSG00000115661	STK16	serine/threonine kinase 16
ENSG00000164543	STK17A	serine/threonine kinase 17a
ENSG00000081320	STK17B	serine/threonine kinase 17b
ENSG00000204344	STK19	serine/threonine kinase 19
ENSG00000102572	STK24	serine/threonine kinase 24
ENSG00000115694	STK25	serine/threonine kinase 25
ENSG00000134602	STK26	serine/threonine protein kinase 26
ENSG00000104375	STK3	serine/threonine kinase 3
ENSG00000196335	STK31	serine/threonine kinase 31
ENSG00000169302	STK32A	serine/threonine kinase 32A
ENSG00000152953	STK32B	serine/threonine kinase 32B
ENSG00000165752	STK32C	serine/threonine kinase 32C
ENSG00000130413	STK33	serine/threonine kinase 33
ENSG00000125834	STK35	serine/threonine kinase 35
ENSG00000163482	STK36	serine/threonine kinase 36
ENSG00000112079	STK38	serine/threonine kinase 38
ENSG00000211455	STK38L	serine/threonine kinase 38 like
ENSG00000198648	STK39	serine threonine kinase 39
ENSG00000101109	STK4	serine/threonine kinase 4
ENSG00000196182	STK40	serine/threonine kinase 40
ENSG00000198870	STKLD1	serine/threonine kinase-like domain containing 1
ENSG00000266173	STRADA	STE20-related kinase adaptor alpha
ENSG00000082146	STRADB	STE20-related kinase adaptor beta
ENSG00000060140	STYK1	serine/threonine/tyrosine kinase 1
ENSG00000165025	SYK	spleen tyrosine kinase
ENSG00000147133	TAF1	TAF1 RNA polymerase II, TATA box binding protein (TBP)-associated factor, 250kDa
ENSG00000122728	TAF1L	TAF1 RNA polymerase II, TATA box binding protein (TBP)-associated factor, 210kDa-like
ENSG00000160551	TAOK1	TAO kinase 1
ENSG00000149930	TAOK2	TAO kinase 2
ENSG00000135090	TAOK3	TAO kinase 3
ENSG00000145348	TBCK	TBC1 domain containing kinase
ENSG00000183735	TBK1	TANK-binding kinase 1
ENSG00000135605	TEC	tec protein tyrosine kinase
ENSG00000120156	TEK	TEK tyrosine kinase, endothelial
ENSG00000164362	TERT	telomerase reverse transcriptase
ENSG00000107140	TESK1	testis-specific kinase 1
ENSG00000070759	TESK2	testis-specific kinase 2
ENSG00000121101	TEX14	testis expressed 14
ENSG00000106799	TGFBR1	transforming growth factor, beta receptor 1
ENSG00000163513	TGFBR2	transforming growth factor, beta receptor II (70/80kDa)
ENSG00000066056	TIE1	tyrosine kinase with immunoglobulin-like and EGF-like domains 1
ENSG00000198586	TLK1	tousled-like kinase 1
ENSG00000146872	TLK2	tousled-like kinase 2
ENSG00000154310	TNIK	TRAF2 and NCK interacting kinase
ENSG00000174292	TNK1	tyrosine kinase, non-receptor, 1
ENSG00000061938	TNK2	tyrosine kinase, non-receptor, 2
ENSG00000116783	TNNI3K	TNNI3 interacting kinase
ENSG00000141510	TP53	tumor protein p53
ENSG00000172315	TP53RK	TP53 regulating kinase
ENSG00000173334	TRIB1	tribbles pseudokinase 1
ENSG00000071575	TRIB2	tribbles pseudokinase 2
ENSG00000101255	TRIB3	tribbles pseudokinase 3
ENSG00000122779	TRIM24	tripartite motif containing 24
ENSG00000130726	TRIM28	tripartite motif containing 28
ENSG00000197323	TRIM33	tripartite motif containing 33
ENSG00000038382	TRIO	trio Rho guanine nucleotide exchange factor
ENSG00000119121	TRPM6	transient receptor potential cation channel, subfamily M, member 6
ENSG00000092439	TRPM7	transient receptor potential cation channel, subfamily M, member 7
ENSG00000196367	TRRAP	transformation/transcription domain-associated protein
ENSG00000212122	TSSK1B	testis-specific serine kinase 1B
ENSG00000206203	TSSK2	testis-specific serine kinase 2
ENSG00000162526	TSSK3	testis-specific serine kinase 3
ENSG00000139908	TSSK4	testis-specific serine kinase 4
ENSG00000178093	TSSK6	testis-specific serine kinase 6
ENSG00000146216	TTBK1	tau tubulin kinase 1
ENSG00000128881	TTBK2	tau tubulin kinase 2
ENSG00000112742	TTK	TTK protein kinase
ENSG00000155657	TTN	titin
ENSG00000074966	TXK	TXK tyrosine kinase
ENSG00000105397	TYK2	tyrosine kinase 2
ENSG00000092445	TYRO3	TYRO3 protein tyrosine kinase
ENSG00000152332	UHMK1	U2AF homology motif (UHM) kinase 1
ENSG00000177169	ULK1	unc-51 like autophagy activating kinase 1
ENSG00000083290	ULK2	unc-51 like autophagy activating kinase 2
ENSG00000140474	ULK3	unc-51 like kinase 3
ENSG00000168038	ULK4	unc-51 like kinase 4
ENSG00000048028	USP28	ubiquitin specific peptidase 28
ENSG00000100749	VRK1	vaccinia related kinase 1
ENSG00000028116	VRK2	vaccinia related kinase 2
ENSG00000105053	VRK3	vaccinia related kinase 3
ENSG00000166483	WEE1	WEE1 G2 checkpoint kinase
ENSG00000214102	WEE2	WEE1 homolog 2 (S. pombe)
ENSG00000060237	WNK1	WNK lysine deficient protein kinase 1
ENSG00000165238	WNK2	WNK lysine deficient protein kinase 2
ENSG00000196632	WNK3	WNK lysine deficient protein kinase 3
ENSG00000126562	WNK4	WNK lysine deficient protein kinase 4
ENSG00000176105	YES1	YES proto-oncogene 1, Src family tyrosine kinase
ENSG00000091436	ZAK	sterile alpha motif and leucine zipper containing kinase AZK
ENSG00000115085	ZAP70	zeta-chain (TCR) associated protein kinase 70kDa
