# Supplementary material for: Integration of genomic, transcriptomic and proteomic data identifies two biologically distinct subtypes of invasive lobular breast cancer
Source: Sci Rep. 2016 Jan 5;6:18517. doi: 10.1038/srep18517 (PMC4700448; doi:10.1038/srep18517)
Supplement: RPPA epitopes [file srep18517-s4.xls]

## Sheet: README
Integration of genomic, transcriptomic and proteomic data identifies two biologically distinct subtypes of invasive lobular breast cancer
Michaut et al.
Additional file 3: RPPA epitopes
List of the epitopes targeting proteins and phospho-proteins in the RPPA experiments.

## Sheet: RPPA epitopes
ARRAY_EPITOPE_LABCODE	BATCH	SPECIES	CLONALITY	ANTIBODY SUPPLIER	ANTIBODY REFERENCE	PATHWAYS
00421956_P-Akt-Ser473_11	A	Rabbit	Monoclonal	CST	4058	PI3K pathway
00421957_P-Akt-Thr308_242	A	Rabbit	Monoclonal	CST	4056	PI3K pathway
00421967_P-MEK1-2-Ser217_304	A	Rabbit	Monoclonal	CST	9154	Cell cycle MAPK/ERK signaling
00421969_MEK1-2_303	A	Rabbit	Monoclonal	CST	9126	Cell cycle MAPK/ERK signaling
00421961_mTor_1276	A	Rabbit	Polyclonal	Abcam	ab51089	PI3K pathway
00421962_P-mTor-Ser2448_1277	A	Rabbit	Monoclonal	Abcam	ab109268	PI3K pathway
00421959_PI3kinase-class-III_701	A	Rabbit	Monoclonal	CST	3358	PI3K pathway
00421960_PI3kinase-p110-beta_745	A	Rabbit	Monoclonal	Epitomics	1596-1	PI3K pathway
00421955_Akt_34	A	Rabbit	Polyclonal	CST	9272	PI3K pathway
00421963_S6-Ribosomal-protein_23	A	Rabbit	Polyclonal	CST	2212	PI3K pathway
00428214_E-cadherin_282	A	Mouse	Monoclonal	BD	610181	Adhesion Cytoskeleton
00428222_p42-44-MAPK_28	A	Rabbit	Polyclonal	CST	9102	MAPK/ERK signaling
00428224_c-abl_1133	A	Rabbit	Polyclonal	CST	2862	SAPK/JNK pathway Tyrosine kinase signaling
00428226_P-p53-Ser15_191	A	Rabbit	Polyclonal	CST	9284	Apoptosis Cell cycle Checkpoint DNA repair
00428227_p38-MAPK_46	A	Rabbit	Polyclonal	CST	9212	MAPK/ERK signaling
00428229_P-p38-MAPK-Thr180-182_256	A	Rabbit	Monoclonal	CST	4631	MAPK/ERK signaling
00428223_LKB1_418	A	Rabbit	Monoclonal	CST	3050	AMPK pathway Metabolism
00428230_P-JNK-SAPK-Thr183-185_49	A	Rabbit	Polyclonal	CST	9251	MAPK/ERK signaling
00428221_P-S6-Ribosomal-protein-Ser241_585	A	Rabbit	Polyclonal	CST	2215	PI3K pathway
00428244_GATA3_1050	A	Mouse	Monoclonal	BD	558686	Transcription factor
00428247_JNK-SAPK1-pan_199	A	Mouse	Monoclonal	BD	610627	MAPK/ERK signaling
00428248_MELK_483	A	Mouse	Monoclonal	Chemicon	MAB4331	AMPK pathway Cell cycle RNA processing
00428256_P-c-Abl-Tyr204_614	A	Rabbit	Monoclonal	CST	3009 (C42B5)	SAPK/JNK pathway Tyrosine kinase signaling
00428257_NF-kB-p65_568	A	Rabbit	Monoclonal	CST	4764 (C22B4)	NFkB signaling
00428266_FoxO3a-FKHRL1_225	A	Rabbit	Polyclonal	Upstate (Millipore)	07-702	Cell cycle PI3K pathway Stress signaling
00428262_P-AMPK-beta1-Ser181_754	A	Rabbit	Monoclonal	Epitomics	2271-1	AMPK pathway
00428242_4E-BP1_569	A	Rabbit	Polyclonal	CST	9452	PI3K pathway
00428085_p53_187	A	Rabbit	Monoclonal	CST	2527	Apoptosis Cell cycle Checkpoint DNA repair
00428190_P-NFkB-p65-ser536_298	A	Rabbit	Monoclonal	CST	3033	NFkB signaling
00425306_MEKK3_800	A	Rabbit	Monoclonal	Epitomics	1673-1	MAPK/ERK signaling
00425309_P-JnB_866	A	Mouse	Monoclonal	non-commercial		SAPK/JNK pathway
00428261_AMPK-alpha_574	A	Rabbit	Polyclonal	CST	2532	AMPK pathway
00428264_p70-S6-Kinase_328	A	Rabbit	Monoclonal	CST	2708	PI3K pathway
00428265_P-p70-S6 kinase-Thr389_1274	A	Rabbit	Monoclonal	Upstate (Millipore)	04-392	PI3K pathway
00428215_P-p44-42-MAPK-Thr-202-Tyr204_18	A	Mouse	Monoclonal	CST	9106	MAPK/ERK signaling
00428216_JnB_865	A	Mouse	Monoclonal	non-commercial		SAPK/JNK pathway
00425313_SEK1-MKK4_67	A	Rabbit	Polyclonal	CST	9152	SAPK/JNK pathway
00421972_PTEN_24	A	Rabbit	Monoclonal	CST	9559	PI3K pathway
00421974_PTEN-XP_1445	A	Rabbit	Monoclonal	CST	9188S	PI3K pathway
00421975_P-PTEN-ser380-thr382-383_17	A	Rabbit	Polyclonal	CST	9554	PI3K pathway
00428178_alpha1-catenin_1441	A	Rabbit	Monoclonal	Abcam	ab51032	Wnt/Notch pathway
00428211_c-jun_1198	A	Rabbit	Monoclonal	Epitomics	1696-1	MAPK/ERK signaling
00428212_P-c-jun-ser73_702	A	Rabbit	Monoclonal	CST	3270	MAPK/ERK signaling
0001164_ROCK-I-ROK-beta_532	A	Rabbit	Monoclonal	CST	4035 (C8F7)	Adhesion Cytoskeleton
0001166_Phospho-Chk1-ser280_941	A	Rabbit	Polyclonal	CST	2347	Checkpoint DNA repair
0001170_Cofilin_410	A	Rabbit	Polyclonal	CST	3312	Adhesion Cytoskeleton
0001167_Phospho-Chk2-Thr68_937	A	Rabbit	Monoclonal	CST	2197	Checkpoint DNA repair
0001176_Chk1_337	A	Mouse	Monoclonal	Santa-Cruz	sc-8408 (G-4)	Checkpoint DNA repair
0001301_Gab1_611	B	Rabbit	Polyclonal	CST	3232	Tyrosine kinase signaling
0001292_Smad1_1267	B	Rabbit	Polyclonal	CST	9743	Apoptosis TGFbeta signaling
0001293_P-topoisomeraseIIa-thr1343_847	B	Rabbit	Monoclonal	Epitomics	1871-1	Cell cycle DNA repair
0001299_Ezrin_786	B	Rabbit	Monoclonal	Epitomics	2255-1	Cytoskeleton MAPK/ERK signaling Tyrosine kinase signaling
0001294_topoisomeraseIIalpha_1199	B	Rabbit	Monoclonal	Epitomics	1826-1	Cell cycle DNA repair
0001296_Stat3_20	B	Rabbit	Polyclonal	CST	9132	JAK/STAT signaling
0001297_P-Stat3-ser727_85	B	Rabbit	Polyclonal	CST	9134	JAK/STAT signaling
0001298_eEF2K_781	B	Rabbit	Monoclonal	Epitomics	1718-1	Stress signaling
0001307_Jak2_916	B	Rabbit	Monoclonal	CST	3230	JAK/STAT signaling
0001308_P-NDRG1-Thr346_1122	B	Rabbit	Monoclonal	CST	5482	PI3K pathway Stress signaling
0001309_p53_188	B	Rabbit	Polyclonal	CST	9282	Apoptosis Cell cycle Checkpoint DNA repair
0001311_cleaved-PARP-Asp214-p25_950	B	Rabbit	Monoclonal	Epitomics	1051-1	Apoptosis DNA repair
0001313_PDGFR-alpha_1093	B	Rabbit	Monoclonal	CST	3174	Angiogenesis
0001329_Ras_1555	B	Rabbit	Monoclonal	CST	8955	Apoptosis Cell cycle
0001331_P-p53-Ser392_812	B	Rabbit	Monoclonal	Epitomics	2326-1	Apoptosis Checkpoint DNA repair
0001333_PARP-uncleaved-p116_951a	B	Rabbit	Monoclonal	Epitomics	1077-1	Apoptosis DNA repair
0001334_PLC-gamma1_317	B	Rabbit	Polyclonal	CST	2822	Ca/cAMP signaling Tyrosine kinase signaling
0001335_P-Rb-Ser807-811_104	B	Rabbit	Polyclonal	CST	9308	Cell cycle Checkpoint
0001336_P-Rb-Thr356_833	B	Rabbit	Monoclonal	Epitomics	2223-1	Cell cycle Checkpoint
0001337_P-HER2-ErbB2-tyr1221-1222_196	B	Rabbit	Monoclonal	CST	2243	Tyrosine kinase signaling
0001319_DNA-PK_493	B	Mouse	Monoclonal	Upstate (Millipore)	05-907	DNA repair
0001323_Phospho-p53-Ser15_884	B	Mouse	Monoclonal	CST	9286	Apoptosis Cell cycle Checkpoint DNA repair
0001324_Rb_584	B	Mouse	Monoclonal	CST	9309 (4H1)	Cell cycle Checkpoint
0001325_caseine-kinaseI-epsilon_111	B	Mouse	Monoclonal	BD	610445	DNA repair Wnt/Notch pathway
0001327_EGFR_223	B	Mouse	Monoclonal	BD	610016	Tyrosine kinase signaling
0001328_Hsp27_592	B	Mouse	Monoclonal	CST	2402 (G31)	MAPK/ERK signaling Stress signaling
0001316_RACK1_135	B	Mouse	Monoclonal	BD	610177	Cytoskeleton Protein Kinase C
0001317_AlB1_1051	B	Mouse	Monoclonal	BD	611105	SRC family
0001321_HER2_213	B	Mouse	Monoclonal	Lab Vision	MS-432-P1 (Ab11)	Tyrosine kinase signaling
0001322_Mst4_684	B	Mouse	Monoclonal	BD	612685	Apoptosis Cytoskeleton MAPK/ERK signaling
0001318_CD44_891	B	Mouse	Monoclonal	R&D	BBA10	Adhesion Cytoskeleton
0001344_AcK1_615	B	Rabbit	Polyclonal	CST	3131	Adhesion Cell cycle Tyrosine kinase signaling
0001345_CaMKI_760	B	Rabbit	Monoclonal	Epitomics	2202-1	Ca/cAMP signaling
0001346_CrKL_770	B	Rabbit	Monoclonal	Epitomics	1524-1	Tyrosine kinase signaling
0001347_EGFR_156	B	Rabbit	Polyclonal	Santa-Cruz	sc-03 (1005)	Tyrosine kinase signaling
0001348_P-EGFR-Tyr1173_57a	B	Rabbit	Monoclonal	CST	4407	Tyrosine kinase signaling
0001352_EphA2_613	B	Rabbit	Polyclonal	CST	3974	Tyrosine kinase signaling
0001353_FAK_15	B	Rabbit	Polyclonal	CST	3285	Adhesion Tyrosine kinase signaling
0001354_FOXO3a_230	B	Rabbit	Polyclonal	CST	9467	Cell cycle PI3K pathway Stress signaling
0001355_Her3_905	B	Rabbit	Polyclonal	Santa-Cruz	sc-285	Tyrosine kinase signaling
0001356_P-Her3-Tyr1289_900	B	Rabbit	Monoclonal	CST	4791	Tyrosine kinase signaling
0001357_Histone-H2AX_1271a	B	Rabbit	Polyclonal	Abcam	ab11175	Chromatin DNA repair
0001363_MSK1_1217	B	Rabbit	Monoclonal	CST	3489	MAPK/ERK signaling
0001362_Met_148a	B	Rabbit	Polyclonal	Santa-Cruz	sc-10 (C-12)	Tyrosine kinase signaling
0001358_IKK-beta_561	B	Rabbit	Monoclonal	CST	2370	NFkB signaling
0001360_IRAK1_338	B	Rabbit	Polyclonal	Santa-Cruz	sc-7883 (H-273)	NFkB signaling
0001361_IRS1_331	B	Rabbit	Polyclonal	Upstate (Millipore)	06-248	Tyrosine kinase signaling
0001351_Caseine-kinase-I-alpha_183	B	Rabbit	Polyclonal	CST	2655	DNA repair Wnt/Notch pathway
0001374_P-Her2_10	B	Rabbit	Polyclonal	CST	2241	Tyrosine kinase signaling
0001370_P-cofilin-Ser3_412	B	Rabbit	Polyclonal	CST	3311	Adhesion Cytoskeleton
0001375_P-Ezrin-Thr567-Radixin-Thr564-Moesin-Thr558_217b	B	Rabbit	Polyclonal	CST	3141	Cytoskeleton MAPK/ERK signaling PI3K pathway
0001376_Mst1_861	B	Rabbit	Polyclonal	CST	3682	MAPK/ERK signaling
0001378_P-PDK1-Ser241_62	B	Rabbit	Polyclonal	CST	3061	PI3K pathway Protein Kinase C Tyrosine kinase signaling
0001379_Progesterone-receptor_656	B	Rabbit	Monoclonal	Epitomics	1483-1	Hormone signaling
0001380_P-PTP1B-Ser378_832	B	Rabbit	Monoclonal	Epitomics	2163-1	Cell cycle Metabolism Tyrosine kinase signaling
0001377_Mst3_875	B	Rabbit	Polyclonal	CST	3723	MAPK/ERK signaling
0001386_P-Her2-Tyr1139_1373	B	Rabbit	Monoclonal	Epitomics	1991-1; ab53290	Tyrosine kinase signaling
0001390_P-Smad2-Ser465-467-Smad3-Ser423-425_1238	B	Rabbit	Monoclonal	CST	9510	TGFbeta signaling Tyrosine kinase signaling
0001387_Eostrogen-receptor-alpha_1560	B	Rabbit	Monoclonal	CST	8644	Hormone signaling
0001388_PYK2-CAK-beta_599	B	Rabbit	Polyclonal	CST	3090 (H364)	MAPK/ERK signaling Tyrosine kinase signaling
0001389_Smad2_356	B	Rabbit	Monoclonal	CST	3122	Tyrosine kinase signaling
0001393_P-Src-Tyr527_586	B	Rabbit	Polyclonal	CST	2105	SRC family Tyrosine kinase signaling
0001394_Stat1_88	B	Rabbit	Polyclonal	CST	9172	JAK/STAT signaling
0001391_Smad3_1061	B	Rabbit	Monoclonal	Epitomics	1735-1	TGFbeta signaling
0001396_YAP65_1209	B	Rabbit	Monoclonal	Epitomics	2060-1	Apoptosis PI3K pathway Transcription factor
0001398_P-YAP-65-Ser127_968	B	Rabbit	Polyclonal	CST	4911S	Apoptosis PI3K pathway Transcription factor
0001395_TSC2-tuberin_657	B	Rabbit	Monoclonal	Epitomics	1613-1	PI3K pathway
0001407_P-eIF4B-Ser422_1490	B	Rabbit	Polyclonal	CST	3591	MAPK/ERK signaling
0001397_P-GSK3-beta-Ser9_1486	B	Rabbit	Monoclonal	CST	5558	MAPK/ERK signaling PI3K pathway Wnt/Notch pathway
0001402_B-Raf_1350	B	Rabbit	Monoclonal	Epitomics	1647-1	MAPK/ERK signaling Tyrosine kinase signaling
0001408_P-Estrogen-receptor-alpha-Ser118_640	B	Rabbit	Monoclonal	Epitomics	1091-1	Hormone signaling
0001401_P-4EBP1_1549	B	Rabbit	Monoclonal	Epitomics	2250-1	PI3K pathway
0001404_eEF2k_1487	B	Rabbit	Polyclonal	CST	3692	Stress signaling
0001405_P-eEF2k-Ser366_1488	B	Rabbit	Polyclonal	CST	3691	Stress signaling
0001406_eIF4B_1489	B	Rabbit	Polyclonal	CST	3592	MAPK/ERK signaling
0001403_Cbl_1360	B	Rabbit	Monoclonal	Epitomics	1487-1	Tyrosine kinase signaling
0001420_GSK3-alpha-beta_624	C	Mouse	Monoclonal	Santa-Cruz	sc-7291	PI3K pathway Wnt/Notch pathway
0001425_Paxillin_323	C	Mouse	Monoclonal	BD	610051	Adhesion Cytoskeleton
0001426_Ki67_1169	C	Mouse	Monoclonal	Dako	M7240	Cell cycle
0001421_ROCK-II-ROK-alpha_478	C	Mouse	Monoclonal	BD	610623	Adhesion Cytoskeleton
0001423_Rad21_492	C	Mouse	Monoclonal	Upstate (Millipore)	05-908	Apoptosis Cell cycle DNA repair
0001424_Chk2_930a	C	Mouse	Monoclonal	CST	3440	Checkpoint DNA repair
0001429_P-Histone-H2AX-ser139_1525	C	Rabbit	Polyclonal	Abcam	ab2893	Chromatin DNA repair
0001431_Cofilin_410	C	Rabbit	Polyclonal	CST	3312	Adhesion Cytoskeleton
0001435_P-Met-Tyr1349_1564	C	Rabbit	Polyclonal	Signalway Antibody	11238-1	Tyrosine kinase signaling
0001441_Puma_1508	C	Rabbit	Monoclonal	Epitomics	1652-1	Apoptosis Autophagy
0001442_RelB_1506	C	Rabbit	Monoclonal	Epitomics	1653-1	NFkB signaling
00434316_P-Stat3-Tyr705_1438	C	Rabbit	Monoclonal	CST	9145	JAK/STAT signaling
00434507_P-RSK2-Ser227_1569	C	Rabbit	Monoclonal	CST	3556	MAPK/ERK signaling
00434509_P-Stat1-Tyr701_1403	C	Rabbit	Monoclonal	Epitomics	2825-1	JAK/STAT signaling
0000011753_RSK2_1483	C	Rabbit	Monoclonal	CST	5528	MAPK/ERK signaling
0000011749_NAK-TBK1_1418	C	Rabbit	Monoclonal	Epitomics	3296-1	NFkB signaling
0000011752_Rsk1-MAPKAPK1a-p90_321	C	Rabbit	Polyclonal	Upstate (Millipore)	06-668	PI3K pathway
0001436_P-MSK1-Ser376_1537	C	Rabbit	Monoclonal	Epitomics	1611-1	MAPK/ERK signaling
0000011767_fibronectin_654	C	Rabbit	Monoclonal	Epitomics	1574-1	Adhesion Extracellular matrix
0000011935_beta-catenin_659a	C	Rabbit	Monoclonal	CST	9582	Wnt/Notch pathway
0000011936_P-HSP27-Ser15_1543	C	Rabbit	Monoclonal	Epitomics	2231-1	MAPK/ERK signaling Stress signaling
0000011939_Tyk2_1514	C	Rabbit	Polyclonal	Upstate (Millipore)	06-638	JAK/STAT signaling Tyrosine kinase signaling
0000011940_P-VEGF-Receptor2-Tyr1214_1263	C	Rabbit	Polyclonal	Novus	NB100-92662	Angiogenesis
0000011947_PTP1B_1187	C	Rabbit	Monoclonal	Epitomics	2066-1	Metabolism
0000011938_Src_68	C	Rabbit	Monoclonal	CST	2109	SRC family Tyrosine kinase signaling
0001434_P-IRS1-Tyr632_1380	C	Rabbit	Monoclonal	Epitomics	3517-1	Tyrosine kinase signaling
0000011760_P-TSC2-Tuberin_ser939_1410	C	Rabbit	Monoclonal	Epitomics	1823-1	PI3K pathway
0000011762_VEGF-receptor1_1206	C	Rabbit	Monoclonal	Epitomics	1303-1	Angiogenesis
0000011763_P-VEGF-receptor2-tyr1175_1257	C	Rabbit	Polyclonal	Novus	NB100-82260	Angiogenesis
0000011765_Zap70-Syk_1408	C	Rabbit	Monoclonal	Epitomics	1688-1	Tyrosine kinase signaling
0000011766_FGFR4_1447a	C	Rabbit	Monoclonal	CST	8562	Angiogenesis Tyrosine kinase signaling
0000011768_P-progesterone-receptor_ser190_1329	C	Rabbit	Monoclonal	Epitomics	2258-1	Hormone signaling
0000011769_TCF3_496	C	Rabbit	Monoclonal	CST	2883	Transcription factor Wnt/Notch pathway
0000011933_P-Chk2-thr68_605	C	Rabbit	Monoclonal	CST	2197	Checkpoint DNA repair
0000011770_TAB2_1231	C	Rabbit	Monoclonal	CST	3745	Cell cycle MAPK/ERK signaling NFkB signaling
0000011931_P-TAB2-ser372_1230	C	Rabbit	Monoclonal	CST	8155	Cell cycle MAPK/ERK signaling NFkB signaling
0001411_P-Beta-Catenin-Ser552_1245	C	Rabbit	Monoclonal	CST	5651	Wnt/Notch pathway
0001412_P-Beta-Catenin-Ser675_1236	C	Rabbit	Monoclonal	CST	4176	Wnt/Notch pathway
0001413_MSH2_1039	C	Rabbit	Monoclonal	CST	2017	DNA repair
0001414_P-GSK3-alpha-beta-ser21-9_577	C	Rabbit	Polyclonal	CST	9331	PI3K pathway Wnt/Notch pathway
0001415_P-GSK3-alpha-beta-Tyr279-216_748	C	Rabbit	Monoclonal	Epitomics	2309-1	PI3K pathway Wnt/Notch pathway
0001417_Rad50_1043	C	Rabbit	Polyclonal	CST	3427	Cell cycle Checkpoint DNA repair
0000011757_TCF4_357	C	Rabbit	Monoclonal	CST	2565	Transcription factor Wnt/Notch pathway
0000011946_P-Chk1-Ser280_941	C	Rabbit	Polyclonal	CST	2347	Checkpoint DNA repair
