# Supplementary material for: Integration of genomic, transcriptomic and proteomic data identifies two biologically distinct subtypes of invasive lobular breast cancer
Source: Sci Rep. 2016 Jan 5;6:18517. doi: 10.1038/srep18517 (PMC4700448; doi:10.1038/srep18517)
Supplement: GSEA results [file srep18517-s5.xls]

## Sheet: README
Integration of genomic, transcriptomic and proteomic data identifies two biologically distinct subtypes of invasive lobular breast cancer
Michaut et al.
Additional file 4: GSEA results
Results of GSEA analyses using the gene signatures and the pathways for the RATHER and METABRIC datasets.
For more details, see the GSEA user guide
http://www.broadinstitute.org/gsea/doc/GSEAUserGuideFrame.html

## Sheet: RATHER-IR-pathways
NAME	GS<br> follow link to MSigDB	GS DETAILS	SIZE	ES	NES	NOM p-val	FDR q-val	FWER p-val	RANK AT MAX	LEADING EDGE
KEGG_CYTOKINE_CYTOKINE_RECEPTOR_INTERACTION	KEGG_CYTOKINE_CYTOKINE_RECEPTOR_INTERACTION	Details ...	255	0.624771	2.10996	0	0.0516714	0.029	3484	tags=48%, list=15%, signal=56%
KEGG_CELL_ADHESION_MOLECULES_CAMS	KEGG_CELL_ADHESION_MOLECULES_CAMS	Details ...	114	0.579702	2.10571	0	0.0273969	0.03	3370	tags=44%, list=15%, signal=51%
KEGG_JAK_STAT_SIGNALING_PATHWAY	KEGG_JAK_STAT_SIGNALING_PATHWAY	Details ...	148	0.523525	2.02844	0.00179533	0.0571682	0.093	4377	tags=46%, list=19%, signal=56%
KEGG_HEMATOPOIETIC_CELL_LINEAGE	KEGG_HEMATOPOIETIC_CELL_LINEAGE	Details ...	80	0.661923	2.00172	0	0.0578675	0.12	3550	tags=56%, list=16%, signal=66%
KEGG_INTESTINAL_IMMUNE_NETWORK_FOR_IGA_PRODUCTION	KEGG_INTESTINAL_IMMUNE_NETWORK_FOR_IGA_PRODUCTION	Details ...	34	0.739158	1.98872	0	0.0554683	0.14	3370	tags=62%, list=15%, signal=72%
KEGG_NATURAL_KILLER_CELL_MEDIATED_CYTOTOXICITY	KEGG_NATURAL_KILLER_CELL_MEDIATED_CYTOTOXICITY	Details ...	122	0.589399	1.97695	0.00371058	0.057759	0.169	3281	tags=41%, list=14%, signal=48%
REACTOME_CHEMOKINE_RECEPTORS_BIND_CHEMOKINES	REACTOME_CHEMOKINE_RECEPTORS_BIND_CHEMOKINES	Details ...	54	0.728208	1.94825	0.00187266	0.0712232	0.223	4133	tags=63%, list=18%, signal=77%
KEGG_CHEMOKINE_SIGNALING_PATHWAY	KEGG_CHEMOKINE_SIGNALING_PATHWAY	Details ...	186	0.531771	1.92284	0.00187617	0.0867436	0.275	4024	tags=41%, list=18%, signal=50%
REACTOME_IMMUNOREGULATORY_INTERACTIONS_BETWEEN_A_LYMPHOID_AND_A_NON_LYMPHOID_CELL	REACTOME_IMMUNOREGULATORY_INTERACTIONS_BETWEEN_A_LYMPHOID_AND_A_NON_LYMPHOID_CELL	Details ...	58	0.753102	1.92282	0.00192308	0.0771054	0.275	3311	tags=69%, list=14%, signal=80%
REACTOME_CLASS_A1_RHODOPSIN_LIKE_RECEPTORS	REACTOME_CLASS_A1_RHODOPSIN_LIKE_RECEPTORS	Details ...	287	0.503131	1.89824	0	0.0945182	0.338	4826	tags=39%, list=21%, signal=49%
REACTOME_COMPLEMENT_CASCADE	REACTOME_COMPLEMENT_CASCADE	Details ...	29	0.633677	1.88756	0.00371747	0.0978581	0.362	4006	tags=55%, list=17%, signal=67%
REACTOME_TCR_SIGNALING	REACTOME_TCR_SIGNALING	Details ...	45	0.66721	1.88163	0.00749064	0.0976921	0.385	2277	tags=44%, list=10%, signal=49%
BIOCARTA_KERATINOCYTE_PATHWAY	BIOCARTA_KERATINOCYTE_PATHWAY	Details ...	46	0.556708	1.87711	0	0.0950027	0.399	2241	tags=33%, list=10%, signal=36%
PID_TXA2PATHWAY	PID_TXA2PATHWAY	Details ...	57	0.581469	1.87661	0.00742115	0.0882708	0.399	2566	tags=37%, list=11%, signal=41%
BIOCARTA_TOB1_PATHWAY	BIOCARTA_TOB1_PATHWAY	Details ...	19	0.709782	1.87526	0.00561798	0.083273	0.406	2822	tags=53%, list=12%, signal=60%
BIOCARTA_IL12_PATHWAY	BIOCARTA_IL12_PATHWAY	Details ...	21	0.776296	1.86893	0.00364299	0.0843216	0.426	2630	tags=67%, list=11%, signal=75%
KEGG_AUTOIMMUNE_THYROID_DISEASE	KEGG_AUTOIMMUNE_THYROID_DISEASE	Details ...	29	0.660343	1.85963	0.00182149	0.086942	0.45	3370	tags=48%, list=15%, signal=57%
REACTOME_INNATE_IMMUNE_SYSTEM	REACTOME_INNATE_IMMUNE_SYSTEM	Details ...	258	0.455948	1.85871	0.0019084	0.0835035	0.455	4069	tags=32%, list=18%, signal=39%
REACTOME_SYNTHESIS_SECRETION_AND_DEACYLATION_OF_GHRELIN	REACTOME_SYNTHESIS_SECRETION_AND_DEACYLATION_OF_GHRELIN	Details ...	15	0.727199	1.85469	0	0.0833416	0.469	4816	tags=60%, list=21%, signal=76%
KEGG_CALCIUM_SIGNALING_PATHWAY	KEGG_CALCIUM_SIGNALING_PATHWAY	Details ...	176	0.427559	1.85232	0	0.0821764	0.479	5505	tags=41%, list=24%, signal=53%
REACTOME_PEPTIDE_LIGAND_BINDING_RECEPTORS	REACTOME_PEPTIDE_LIGAND_BINDING_RECEPTORS	Details ...	179	0.508728	1.85158	0	0.0789056	0.48	4826	tags=40%, list=21%, signal=50%
PID_CD40_PATHWAY	PID_CD40_PATHWAY	Details ...	31	0.612115	1.84991	0.00186567	0.0764528	0.484	3219	tags=45%, list=14%, signal=52%
PID_CD8TCRDOWNSTREAMPATHWAY	PID_CD8TCRDOWNSTREAMPATHWAY	Details ...	62	0.620891	1.84859	0.0129151	0.074309	0.486	3037	tags=45%, list=13%, signal=52%
KEGG_PRIMARY_IMMUNODEFICIENCY	KEGG_PRIMARY_IMMUNODEFICIENCY	Details ...	35	0.782748	1.84562	0	0.073159	0.493	1828	tags=57%, list=8%, signal=62%
BIOCARTA_LAIR_PATHWAY	BIOCARTA_LAIR_PATHWAY	Details ...	17	0.752872	1.84317	0.00380228	0.0722858	0.502	2889	tags=59%, list=13%, signal=67%
REACTOME_GPCR_LIGAND_BINDING	REACTOME_GPCR_LIGAND_BINDING	Details ...	387	0.461169	1.83946	0	0.0724076	0.515	4826	tags=37%, list=21%, signal=46%
BIOCARTA_DEATH_PATHWAY	BIOCARTA_DEATH_PATHWAY	Details ...	33	0.553676	1.82544	0.00196078	0.082046	0.547	2907	tags=39%, list=13%, signal=45%
REACTOME_DOWNSTREAM_TCR_SIGNALING	REACTOME_DOWNSTREAM_TCR_SIGNALING	Details ...	28	0.656927	1.81857	0.0132827	0.0854537	0.567	2792	tags=39%, list=12%, signal=45%
PID_CD8TCRPATHWAY	PID_CD8TCRPATHWAY	Details ...	52	0.692947	1.81205	0.00938086	0.0890574	0.586	2102	tags=48%, list=9%, signal=53%
PID_IL12_2PATHWAY	PID_IL12_2PATHWAY	Details ...	60	0.699459	1.80889	0.0148699	0.089282	0.592	2822	tags=55%, list=12%, signal=63%
REACTOME_G_ALPHA_I_SIGNALLING_EVENTS	REACTOME_G_ALPHA_I_SIGNALLING_EVENTS	Details ...	187	0.46461	1.80135	0.00184502	0.0935821	0.617	4787	tags=37%, list=21%, signal=46%
KEGG_ALLOGRAFT_REJECTION	KEGG_ALLOGRAFT_REJECTION	Details ...	18	0.791652	1.8001	0.00181488	0.0916682	0.624	3370	tags=78%, list=15%, signal=91%
REACTOME_G_ALPHA_Q_SIGNALLING_EVENTS	REACTOME_G_ALPHA_Q_SIGNALLING_EVENTS	Details ...	179	0.444493	1.79568	0	0.0926146	0.634	3666	tags=29%, list=16%, signal=34%
REACTOME_INTERACTION_BETWEEN_L1_AND_ANKYRINS	REACTOME_INTERACTION_BETWEEN_L1_AND_ANKYRINS	Details ...	21	0.591969	1.79492	0.00743494	0.0903455	0.635	1848	tags=33%, list=8%, signal=36%
REACTOME_NOD1_2_SIGNALING_PATHWAY	REACTOME_NOD1_2_SIGNALING_PATHWAY	Details ...	29	0.596334	1.79251	0.00564972	0.0895564	0.639	3681	tags=45%, list=16%, signal=53%
BIOCARTA_TH1TH2_PATHWAY	BIOCARTA_TH1TH2_PATHWAY	Details ...	17	0.792715	1.78911	0.00181488	0.0903488	0.648	3370	tags=82%, list=15%, signal=96%
PID_TCR_PATHWAY	PID_TCR_PATHWAY	Details ...	63	0.65976	1.78593	0.0113422	0.0905279	0.654	2277	tags=44%, list=10%, signal=49%
REACTOME_NUCLEOTIDE_BINDING_DOMAIN_LEUCINE_RICH_REPEAT_CONTAINING_RECEPTOR_NLR_SIGNALING_PATHWAYS	REACTOME_NUCLEOTIDE_BINDING_DOMAIN_LEUCINE_RICH_REPEAT_CONTAINING_RECEPTOR_NLR_SIGNALING_PATHWAYS	Details ...	44	0.562062	1.77989	0.00579151	0.093802	0.677	3681	tags=43%, list=16%, signal=51%
BIOCARTA_NKT_PATHWAY	BIOCARTA_NKT_PATHWAY	Details ...	29	0.725751	1.77772	0.0110497	0.0934484	0.684	3366	tags=66%, list=15%, signal=77%
PID_IL12_STAT4PATHWAY	PID_IL12_STAT4PATHWAY	Details ...	31	0.684195	1.7734	0.012987	0.0955333	0.698	1846	tags=42%, list=8%, signal=46%
REACTOME_GASTRIN_CREB_SIGNALLING_PATHWAY_VIA_PKC_AND_MAPK	REACTOME_GASTRIN_CREB_SIGNALLING_PATHWAY_VIA_PKC_AND_MAPK	Details ...	200	0.424433	1.76744	0	0.0989963	0.714	3666	tags=29%, list=16%, signal=34%
REACTOME_ION_TRANSPORT_BY_P_TYPE_ATPASES	REACTOME_ION_TRANSPORT_BY_P_TYPE_ATPASES	Details ...	33	0.498685	1.76729	0.00197628	0.0966721	0.714	1772	tags=24%, list=8%, signal=26%
KEGG_T_CELL_RECEPTOR_SIGNALING_PATHWAY	KEGG_T_CELL_RECEPTOR_SIGNALING_PATHWAY	Details ...	107	0.54559	1.76166	0.0148148	0.100041	0.736	3037	tags=38%, list=13%, signal=44%
PID_SHP2_PATHWAY	PID_SHP2_PATHWAY	Details ...	58	0.490179	1.75373	0.00568182	0.105381	0.752	2854	tags=38%, list=12%, signal=43%
KEGG_TYPE_I_DIABETES_MELLITUS	KEGG_TYPE_I_DIABETES_MELLITUS	Details ...	24	0.618158	1.75266	0.0111111	0.103931	0.754	3370	tags=50%, list=15%, signal=59%
KEGG_PRION_DISEASES	KEGG_PRION_DISEASES	Details ...	35	0.53559	1.75137	0.00932836	0.103039	0.757	2797	tags=31%, list=12%, signal=36%
SA_CASPASE_CASCADE	SA_CASPASE_CASCADE	Details ...	19	0.59113	1.75081	0.00376648	0.10138	0.759	926	tags=32%, list=4%, signal=33%
KEGG_VIRAL_MYOCARDITIS	KEGG_VIRAL_MYOCARDITIS	Details ...	51	0.471131	1.74852	0.0037037	0.101597	0.763	2924	tags=35%, list=13%, signal=40%
REACTOME_IL_RECEPTOR_SHC_SIGNALING	REACTOME_IL_RECEPTOR_SHC_SIGNALING	Details ...	27	0.59429	1.74646	0.0128205	0.101183	0.764	4315	tags=48%, list=19%, signal=59%
BIOCARTA_TALL1_PATHWAY	BIOCARTA_TALL1_PATHWAY	Details ...	15	0.668495	1.74604	0.0119522	0.0996979	0.765	2792	tags=33%, list=12%, signal=38%
BIOCARTA_IL17_PATHWAY	BIOCARTA_IL17_PATHWAY	Details ...	15	0.786457	1.744	0.00192678	0.0993568	0.768	1588	tags=60%, list=7%, signal=64%
BIOCARTA_DC_PATHWAY	BIOCARTA_DC_PATHWAY	Details ...	21	0.765031	1.7416	0.00188324	0.0995771	0.774	4377	tags=76%, list=19%, signal=94%
BIOCARTA_TCR_PATHWAY	BIOCARTA_TCR_PATHWAY	Details ...	44	0.587881	1.74112	0.0151515	0.0980641	0.775	3037	tags=41%, list=13%, signal=47%
REACTOME_INTERFERON_GAMMA_SIGNALING	REACTOME_INTERFERON_GAMMA_SIGNALING	Details ...	47	0.632073	1.7329	0.0351202	0.103824	0.789	4070	tags=55%, list=18%, signal=67%
REACTOME_MYD88_MAL_CASCADE_INITIATED_ON_PLASMA_MEMBRANE	REACTOME_MYD88_MAL_CASCADE_INITIATED_ON_PLASMA_MEMBRANE	Details ...	79	0.457664	1.72844	0.0077821	0.10652	0.802	3704	tags=35%, list=16%, signal=42%
KEGG_NOD_LIKE_RECEPTOR_SIGNALING_PATHWAY	KEGG_NOD_LIKE_RECEPTOR_SIGNALING_PATHWAY	Details ...	62	0.532589	1.7264	0.0117878	0.106456	0.807	3681	tags=37%, list=16%, signal=44%
BIOCARTA_LONGEVITY_PATHWAY	BIOCARTA_LONGEVITY_PATHWAY	Details ...	15	0.627458	1.72361	0.00201207	0.107614	0.81	2438	tags=47%, list=11%, signal=52%
KEGG_LEUKOCYTE_TRANSENDOTHELIAL_MIGRATION	KEGG_LEUKOCYTE_TRANSENDOTHELIAL_MIGRATION	Details ...	115	0.445759	1.72326	0.00982318	0.106026	0.811	3086	tags=30%, list=13%, signal=35%
BIOCARTA_NKCELLS_PATHWAY	BIOCARTA_NKCELLS_PATHWAY	Details ...	19	0.703178	1.71508	0.0222222	0.112117	0.825	2251	tags=53%, list=10%, signal=58%
REACTOME_ACTIVATED_TLR4_SIGNALLING	REACTOME_ACTIVATED_TLR4_SIGNALLING	Details ...	88	0.456048	1.71468	0.00775194	0.110576	0.825	3704	tags=35%, list=16%, signal=42%
REACTOME_TOLL_RECEPTOR_CASCADES	REACTOME_TOLL_RECEPTOR_CASCADES	Details ...	111	0.459925	1.71357	0.00968992	0.109965	0.828	4069	tags=35%, list=18%, signal=43%
REACTOME_FORMATION_OF_FIBRIN_CLOT_CLOTTING_CASCADE	REACTOME_FORMATION_OF_FIBRIN_CLOT_CLOTTING_CASCADE	Details ...	31	0.548619	1.71236	0.00801603	0.109464	0.831	3269	tags=42%, list=14%, signal=49%
REACTOME_PLATELET_HOMEOSTASIS	REACTOME_PLATELET_HOMEOSTASIS	Details ...	76	0.453649	1.71199	0.00961539	0.107976	0.832	2022	tags=24%, list=9%, signal=26%
PID_RAS_PATHWAY	PID_RAS_PATHWAY	Details ...	29	0.518826	1.7059	0.013308	0.112161	0.845	2653	tags=31%, list=12%, signal=35%
PID_FCER1PATHWAY	PID_FCER1PATHWAY	Details ...	61	0.533041	1.69941	0.0262664	0.117086	0.854	3567	tags=36%, list=16%, signal=43%
PID_GLYPICAN_1PATHWAY	PID_GLYPICAN_1PATHWAY	Details ...	27	0.618254	1.69653	0.0202429	0.118339	0.861	1940	tags=44%, list=8%, signal=49%
BIOCARTA_CTLA4_PATHWAY	BIOCARTA_CTLA4_PATHWAY	Details ...	17	0.760791	1.69634	0.0163636	0.116748	0.862	1531	tags=59%, list=7%, signal=63%
BIOCARTA_CASPASE_PATHWAY	BIOCARTA_CASPASE_PATHWAY	Details ...	23	0.557987	1.69456	0.00729927	0.11709	0.864	523	tags=26%, list=2%, signal=27%
PID_TCRCALCIUMPATHWAY	PID_TCRCALCIUMPATHWAY	Details ...	28	0.629679	1.68909	0.0209924	0.120495	0.872	4853	tags=61%, list=21%, signal=77%
KEGG_GRAFT_VERSUS_HOST_DISEASE	KEGG_GRAFT_VERSUS_HOST_DISEASE	Details ...	20	0.71279	1.68831	0.0114504	0.119804	0.875	4023	tags=65%, list=18%, signal=79%
REACTOME_ANTIGEN_ACTIVATES_B_CELL_RECEPTOR_LEADING_TO_GENERATION_OF_SECOND_MESSENGERS	REACTOME_ANTIGEN_ACTIVATES_B_CELL_RECEPTOR_LEADING_TO_GENERATION_OF_SECOND_MESSENGERS	Details ...	29	0.673813	1.68782	0.0233463	0.118464	0.875	1828	tags=41%, list=8%, signal=45%
PID_NFAT_TFPATHWAY	PID_NFAT_TFPATHWAY	Details ...	47	0.59102	1.68707	0.0263158	0.117353	0.876	3609	tags=53%, list=16%, signal=63%
REACTOME_COSTIMULATION_BY_THE_CD28_FAMILY	REACTOME_COSTIMULATION_BY_THE_CD28_FAMILY	Details ...	55	0.542825	1.68684	0.035514	0.116015	0.878	2020	tags=36%, list=9%, signal=40%
KEGG_FC_EPSILON_RI_SIGNALING_PATHWAY	KEGG_FC_EPSILON_RI_SIGNALING_PATHWAY	Details ...	78	0.459591	1.67952	0.00924214	0.121848	0.886	2919	tags=32%, list=13%, signal=37%
BIOCARTA_IL22BP_PATHWAY	BIOCARTA_IL22BP_PATHWAY	Details ...	16	0.648056	1.6784	0.0188324	0.121306	0.888	4070	tags=63%, list=18%, signal=76%
KEGG_PPAR_SIGNALING_PATHWAY	KEGG_PPAR_SIGNALING_PATHWAY	Details ...	69	0.460335	1.67368	0.0283019	0.124154	0.89	3921	tags=39%, list=17%, signal=47%
REACTOME_PHASE1_FUNCTIONALIZATION_OF_COMPOUNDS	REACTOME_PHASE1_FUNCTIONALIZATION_OF_COMPOUNDS	Details ...	68	0.442152	1.671	0.0132325	0.125073	0.894	4102	tags=34%, list=18%, signal=41%
KEGG_ASTHMA	KEGG_ASTHMA	Details ...	16	0.664235	1.67069	0.018622	0.123861	0.894	6116	tags=75%, list=27%, signal=102%
PID_IL2_STAT5PATHWAY	PID_IL2_STAT5PATHWAY	Details ...	30	0.582801	1.66729	0.0143627	0.125774	0.897	2822	tags=47%, list=12%, signal=53%
BIOCARTA_IL7_PATHWAY	BIOCARTA_IL7_PATHWAY	Details ...	17	0.693045	1.66608	0.0366972	0.125263	0.897	2675	tags=59%, list=12%, signal=67%
REACTOME_GENERATION_OF_SECOND_MESSENGER_MOLECULES	REACTOME_GENERATION_OF_SECOND_MESSENGER_MOLECULES	Details ...	20	0.734518	1.66598	0.0361217	0.123834	0.897	2277	tags=65%, list=10%, signal=72%
BIOCARTA_CCR5_PATHWAY	BIOCARTA_CCR5_PATHWAY	Details ...	17	0.640462	1.65848	0.0159046	0.130001	0.911	1977	tags=35%, list=9%, signal=39%
ST_ADRENERGIC	ST_ADRENERGIC	Details ...	36	0.455864	1.65793	0.00772201	0.129133	0.913	2127	tags=22%, list=9%, signal=24%
BIOCARTA_IL10_PATHWAY	BIOCARTA_IL10_PATHWAY	Details ...	17	0.657792	1.65602	0.0226843	0.129544	0.914	4805	tags=65%, list=21%, signal=82%
REACTOME_INTRINSIC_PATHWAY	REACTOME_INTRINSIC_PATHWAY	Details ...	16	0.611762	1.65566	0.0275049	0.128429	0.914	4191	tags=50%, list=18%, signal=61%
PID_CXCR4_PATHWAY	PID_CXCR4_PATHWAY	Details ...	100	0.47518	1.65257	0.0338983	0.130082	0.92	2016	tags=27%, list=9%, signal=29%
ST_T_CELL_SIGNAL_TRANSDUCTION	ST_T_CELL_SIGNAL_TRANSDUCTION	Details ...	45	0.576918	1.64915	0.0396975	0.132086	0.923	2968	tags=42%, list=13%, signal=48%
PID_ARF6_PATHWAY	PID_ARF6_PATHWAY	Details ...	34	0.499841	1.64282	0.0183673	0.137432	0.931	4138	tags=41%, list=18%, signal=50%
REACTOME_TAK1_ACTIVATES_NFKB_BY_PHOSPHORYLATION_AND_ACTIVATION_OF_IKKS_COMPLEX	REACTOME_TAK1_ACTIVATES_NFKB_BY_PHOSPHORYLATION_AND_ACTIVATION_OF_IKKS_COMPLEX	Details ...	22	0.544212	1.64221	0.0292398	0.136501	0.932	3704	tags=45%, list=16%, signal=54%
BIOCARTA_GH_PATHWAY	BIOCARTA_GH_PATHWAY	Details ...	28	0.526412	1.63978	0.0247148	0.137698	0.934	2675	tags=36%, list=12%, signal=40%
PID_ANGIOPOIETINRECEPTOR_PATHWAY	PID_ANGIOPOIETINRECEPTOR_PATHWAY	Details ...	50	0.486684	1.63977	0.023166	0.136206	0.934	1630	tags=24%, list=7%, signal=26%
REACTOME_NITRIC_OXIDE_STIMULATES_GUANYLATE_CYCLASE	REACTOME_NITRIC_OXIDE_STIMULATES_GUANYLATE_CYCLASE	Details ...	25	0.561009	1.63922	0.0290456	0.135234	0.934	1414	tags=32%, list=6%, signal=34%
REACTOME_G_ALPHA_S_SIGNALLING_EVENTS	REACTOME_G_ALPHA_S_SIGNALLING_EVENTS	Details ...	118	0.421921	1.63607	0.0110497	0.137197	0.938	5443	tags=37%, list=24%, signal=49%
KEGG_ABC_TRANSPORTERS	KEGG_ABC_TRANSPORTERS	Details ...	44	0.448478	1.63583	0.0178926	0.136005	0.938	3552	tags=32%, list=16%, signal=38%
KEGG_FC_GAMMA_R_MEDIATED_PHAGOCYTOSIS	KEGG_FC_GAMMA_R_MEDIATED_PHAGOCYTOSIS	Details ...	95	0.44666	1.63578	0.0251451	0.134614	0.938	2970	tags=32%, list=13%, signal=36%
BIOCARTA_CD40_PATHWAY	BIOCARTA_CD40_PATHWAY	Details ...	15	0.656682	1.63466	0.0383877	0.134349	0.939	3567	tags=47%, list=16%, signal=55%
REACTOME_SIGNALING_BY_ILS	REACTOME_SIGNALING_BY_ILS	Details ...	105	0.469118	1.6299	0.0298507	0.138075	0.94	3704	tags=37%, list=16%, signal=44%
PID_ALPHASYNUCLEIN_PATHWAY	PID_ALPHASYNUCLEIN_PATHWAY	Details ...	33	0.54009	1.62937	0.0248566	0.137157	0.94	3055	tags=42%, list=13%, signal=49%
PID_IL4_2PATHWAY	PID_IL4_2PATHWAY	Details ...	63	0.482631	1.62691	0.0241636	0.138287	0.943	3578	tags=37%, list=16%, signal=43%
KEGG_GLYCEROLIPID_METABOLISM	KEGG_GLYCEROLIPID_METABOLISM	Details ...	48	0.438583	1.62401	0.01417	0.139865	0.946	3609	tags=31%, list=16%, signal=37%
REACTOME_NFKB_AND_MAP_KINASES_ACTIVATION_MEDIATED_BY_TLR4_SIGNALING_REPERTOIRE	REACTOME_NFKB_AND_MAP_KINASES_ACTIVATION_MEDIATED_BY_TLR4_SIGNALING_REPERTOIRE		68	0.429158	1.62217	0.0232108	0.140411	0.946	3704	tags=34%, list=16%, signal=40%
KEGG_ALDOSTERONE_REGULATED_SODIUM_REABSORPTION	KEGG_ALDOSTERONE_REGULATED_SODIUM_REABSORPTION		41	0.439713	1.62209	0.0116505	0.139121	0.946	1584	tags=24%, list=7%, signal=26%
BIOCARTA_CYTOKINE_PATHWAY	BIOCARTA_CYTOKINE_PATHWAY		20	0.636423	1.61681	0.0281426	0.143003	0.95	4805	tags=60%, list=21%, signal=76%
BIOCARTA_INFLAM_PATHWAY	BIOCARTA_INFLAM_PATHWAY		26	0.601664	1.61644	0.0468165	0.142015	0.95	5053	tags=65%, list=22%, signal=84%
BIOCARTA_NO2IL12_PATHWAY	BIOCARTA_NO2IL12_PATHWAY		17	0.770659	1.61566	0.0332103	0.141414	0.95	2630	tags=76%, list=11%, signal=86%
BIOCARTA_TNFR2_PATHWAY	BIOCARTA_TNFR2_PATHWAY		18	0.62301	1.60946	0.0438095	0.146199	0.953	3567	tags=44%, list=16%, signal=53%
KEGG_ADIPOCYTOKINE_SIGNALING_PATHWAY	KEGG_ADIPOCYTOKINE_SIGNALING_PATHWAY		66	0.436523	1.60443	0.0241636	0.15043	0.957	3568	tags=35%, list=16%, signal=41%
KEGG_NEUROACTIVE_LIGAND_RECEPTOR_INTERACTION	KEGG_NEUROACTIVE_LIGAND_RECEPTOR_INTERACTION		267	0.379369	1.60333	0.00743494	0.150309	0.958	6795	tags=43%, list=30%, signal=60%
REACTOME_PLATELET_ACTIVATION_SIGNALING_AND_AGGREGATION	REACTOME_PLATELET_ACTIVATION_SIGNALING_AND_AGGREGATION		198	0.3993	1.60086	0.0151803	0.151561	0.96	3770	tags=29%, list=16%, signal=34%
REACTOME_CGMP_EFFECTS	REACTOME_CGMP_EFFECTS		19	0.56892	1.60021	0.0376238	0.15103	0.96	1414	tags=32%, list=6%, signal=34%
REACTOME_RESPONSE_TO_ELEVATED_PLATELET_CYTOSOLIC_CA2_	REACTOME_RESPONSE_TO_ELEVATED_PLATELET_CYTOSOLIC_CA2_		82	0.446653	1.59777	0.0255403	0.152454	0.961	3121	tags=32%, list=14%, signal=37%
PID_IL23PATHWAY	PID_IL23PATHWAY		37	0.575527	1.5974	0.0373832	0.15159	0.962	5068	tags=62%, list=22%, signal=80%
SIG_PIP3_SIGNALING_IN_B_LYMPHOCYTES	SIG_PIP3_SIGNALING_IN_B_LYMPHOCYTES		36	0.488542	1.59648	0.0313653	0.151036	0.963	1828	tags=25%, list=8%, signal=27%
PID_FASPATHWAY	PID_FASPATHWAY		37	0.491749	1.59494	0.0315582	0.15135	0.964	2483	tags=32%, list=11%, signal=36%
BIOCARTA_STEM_PATHWAY	BIOCARTA_STEM_PATHWAY		15	0.634593	1.59277	0.0361905	0.152278	0.966	3471	tags=60%, list=15%, signal=71%
REACTOME_RIP_MEDIATED_NFKB_ACTIVATION_VIA_DAI	REACTOME_RIP_MEDIATED_NFKB_ACTIVATION_VIA_DAI		17	0.586703	1.58986	0.0433071	0.153911	0.969	3704	tags=47%, list=16%, signal=56%
KEGG_COMPLEMENT_AND_COAGULATION_CASCADES	KEGG_COMPLEMENT_AND_COAGULATION_CASCADES		68	0.469626	1.58469	0.0298211	0.158286	0.971	4173	tags=40%, list=18%, signal=48%
BIOCARTA_EDG1_PATHWAY	BIOCARTA_EDG1_PATHWAY		27	0.499355	1.58462	0.0258964	0.157057	0.971	2438	tags=33%, list=11%, signal=37%
PID_PTP1BPATHWAY	PID_PTP1BPATHWAY		52	0.461146	1.58292	0.0254403	0.157884	0.973	3433	tags=38%, list=15%, signal=45%
PID_PI3KCIPATHWAY	PID_PI3KCIPATHWAY		49	0.522122	1.58268	0.0661626	0.156837	0.973	4138	tags=45%, list=18%, signal=55%
KEGG_RETINOL_METABOLISM	KEGG_RETINOL_METABOLISM		58	0.467029	1.58096	0.0368098	0.157497	0.976	3257	tags=28%, list=14%, signal=32%
BIOCARTA_STRESS_PATHWAY	BIOCARTA_STRESS_PATHWAY		25	0.506664	1.58035	0.0293542	0.156769	0.976	5346	tags=44%, list=23%, signal=57%
REACTOME_INFLAMMASOMES	REACTOME_INFLAMMASOMES		16	0.594017	1.5803	0.0403071	0.15552	0.976	1495	tags=38%, list=7%, signal=40%
PID_ALK1PATHWAY	PID_ALK1PATHWAY		26	0.519387	1.57917	0.0238095	0.155256	0.976	2018	tags=27%, list=9%, signal=29%
KEGG_TRYPTOPHAN_METABOLISM	KEGG_TRYPTOPHAN_METABOLISM		40	0.461402	1.57418	0.0261682	0.159241	0.98	4077	tags=35%, list=18%, signal=43%
REACTOME_CELL_SURFACE_INTERACTIONS_AT_THE_VASCULAR_WALL	REACTOME_CELL_SURFACE_INTERACTIONS_AT_THE_VASCULAR_WALL		85	0.447819	1.57197	0.0436433	0.160478	0.983	2141	tags=31%, list=9%, signal=34%
REACTOME_STRIATED_MUSCLE_CONTRACTION	REACTOME_STRIATED_MUSCLE_CONTRACTION		26	0.486327	1.56983	0.0294695	0.161693	0.983	1249	tags=23%, list=5%, signal=24%
BIOCARTA_VEGF_PATHWAY	BIOCARTA_VEGF_PATHWAY		29	0.509258	1.5684	0.0494845	0.161886	0.984	2815	tags=28%, list=12%, signal=31%
REACTOME_TRAF6_MEDIATED_NFKB_ACTIVATION	REACTOME_TRAF6_MEDIATED_NFKB_ACTIVATION		20	0.54072	1.56699	0.0418327	0.162174	0.984	3704	tags=40%, list=16%, signal=48%
KEGG_ARACHIDONIC_ACID_METABOLISM	KEGG_ARACHIDONIC_ACID_METABOLISM		57	0.428026	1.56401	0.0274725	0.164095	0.985	3180	tags=28%, list=14%, signal=33%
BIOCARTA_CSK_PATHWAY	BIOCARTA_CSK_PATHWAY		20	0.610198	1.56256	0.0633147	0.164564	0.986	1531	tags=40%, list=7%, signal=43%
BIOCARTA_COMP_PATHWAY	BIOCARTA_COMP_PATHWAY		18	0.601891	1.56239	0.0557692	0.163467	0.986	2356	tags=44%, list=10%, signal=50%
REACTOME_NEPHRIN_INTERACTIONS	REACTOME_NEPHRIN_INTERACTIONS		19	0.503289	1.56019	0.034	0.164869	0.988	1357	tags=26%, list=6%, signal=28%
PID_ENDOTHELINPATHWAY	PID_ENDOTHELINPATHWAY		63	0.429826	1.55761	0.0362595	0.166459	0.988	2566	tags=25%, list=11%, signal=29%
REACTOME_REGULATION_OF_KIT_SIGNALING	REACTOME_REGULATION_OF_KIT_SIGNALING		16	0.598531	1.55743	0.0448598	0.16543	0.988	2026	tags=50%, list=9%, signal=55%
REACTOME_TRANSPORT_OF_VITAMINS_NUCLEOSIDES_AND_RELATED_MOLECULES	REACTOME_TRANSPORT_OF_VITAMINS_NUCLEOSIDES_AND_RELATED_MOLECULES		31	0.481698	1.5571	0.0417495	0.164597	0.988	4734	tags=45%, list=21%, signal=57%
KEGG_DORSO_VENTRAL_AXIS_FORMATION	KEGG_DORSO_VENTRAL_AXIS_FORMATION		25	0.470689	1.55632	0.0392157	0.164367	0.988	1732	tags=24%, list=8%, signal=26%
KEGG_DRUG_METABOLISM_CYTOCHROME_P450	KEGG_DRUG_METABOLISM_CYTOCHROME_P450		66	0.455861	1.55465	0.0505837	0.165057	0.99	3265	tags=29%, list=14%, signal=33%
KEGG_B_CELL_RECEPTOR_SIGNALING_PATHWAY	KEGG_B_CELL_RECEPTOR_SIGNALING_PATHWAY		74	0.495242	1.55377	0.0683112	0.164868	0.991	3568	tags=36%, list=16%, signal=43%
PID_ARF6_TRAFFICKINGPATHWAY	PID_ARF6_TRAFFICKINGPATHWAY		47	0.463981	1.55209	0.0313112	0.165357	0.991	1651	tags=26%, list=7%, signal=27%
REACTOME_TRAF6_MEDIATED_INDUCTION_OF_NFKB_AND_MAP_KINASES_UPON_TLR7_8_OR_9_ACTIVATION	REACTOME_TRAF6_MEDIATED_INDUCTION_OF_NFKB_AND_MAP_KINASES_UPON_TLR7_8_OR_9_ACTIVATION		73	0.405122	1.55167	0.0294695	0.164626	0.991	3975	tags=32%, list=17%, signal=38%
KEGG_PHOSPHATIDYLINOSITOL_SIGNALING_SYSTEM	KEGG_PHOSPHATIDYLINOSITOL_SIGNALING_SYSTEM		76	0.402727	1.55073	0.0190114	0.16439	0.992	3045	tags=28%, list=13%, signal=32%
KEGG_VASCULAR_SMOOTH_MUSCLE_CONTRACTION	KEGG_VASCULAR_SMOOTH_MUSCLE_CONTRACTION		114	0.367692	1.54946	0.0128913	0.164686	0.992	2153	tags=21%, list=9%, signal=23%
PID_EPHRINBREVPATHWAY	PID_EPHRINBREVPATHWAY		30	0.50661	1.54647	0.0411765	0.166984	0.992	3115	tags=30%, list=14%, signal=35%
BIOCARTA_SPRY_PATHWAY	BIOCARTA_SPRY_PATHWAY		18	0.525121	1.54607	0.0544747	0.16636	0.992	627	tags=22%, list=3%, signal=23%
BIOCARTA_TOLL_PATHWAY	BIOCARTA_TOLL_PATHWAY		37	0.483094	1.54523	0.0497132	0.166318	0.992	3975	tags=35%, list=17%, signal=42%
SIG_BCR_SIGNALING_PATHWAY	SIG_BCR_SIGNALING_PATHWAY		46	0.50474	1.5449	0.0652985	0.16554	0.992	3037	tags=35%, list=13%, signal=40%
REACTOME_IL_3_5_AND_GM_CSF_SIGNALING	REACTOME_IL_3_5_AND_GM_CSF_SIGNALING		43	0.51075	1.54119	0.0537037	0.168139	0.992	4315	tags=44%, list=19%, signal=54%
REACTOME_POTASSIUM_CHANNELS	REACTOME_POTASSIUM_CHANNELS		98	0.378348	1.53772	0.0092081	0.170864	0.992	3318	tags=24%, list=14%, signal=29%
PID_HIVNEFPATHWAY	PID_HIVNEFPATHWAY		35	0.475086	1.53625	0.0442308	0.171334	0.992	2971	tags=31%, list=13%, signal=36%
REACTOME_G_ALPHA_Z_SIGNALLING_EVENTS	REACTOME_G_ALPHA_Z_SIGNALLING_EVENTS		44	0.448274	1.53395	0.0254545	0.172565	0.992	1990	tags=23%, list=9%, signal=25%
REACTOME_RIG_I_MDA5_MEDIATED_INDUCTION_OF_IFN_ALPHA_BETA_PATHWAYS	REACTOME_RIG_I_MDA5_MEDIATED_INDUCTION_OF_IFN_ALPHA_BETA_PATHWAYS		69	0.432351	1.53107	0.040856	0.174522	0.992	4365	tags=36%, list=19%, signal=45%
BIOCARTA_CXCR4_PATHWAY	BIOCARTA_CXCR4_PATHWAY		24	0.492909	1.52817	0.0376984	0.176459	0.993	1843	tags=25%, list=8%, signal=27%
PID_IL27PATHWAY	PID_IL27PATHWAY		26	0.582432	1.52745	0.0852995	0.176159	0.993	4805	tags=65%, list=21%, signal=83%
KEGG_VEGF_SIGNALING_PATHWAY	KEGG_VEGF_SIGNALING_PATHWAY		74	0.397892	1.52552	0.0275229	0.177034	0.993	3037	tags=28%, list=13%, signal=33%
BIOCARTA_CDMAC_PATHWAY	BIOCARTA_CDMAC_PATHWAY		16	0.550301	1.5213	0.0677966	0.180873	0.994	2078	tags=31%, list=9%, signal=34%
KEGG_CYTOSOLIC_DNA_SENSING_PATHWAY	KEGG_CYTOSOLIC_DNA_SENSING_PATHWAY		51	0.455241	1.51975	0.0551331	0.181243	0.994	2790	tags=24%, list=12%, signal=27%
PID_VEGFR1_PATHWAY	PID_VEGFR1_PATHWAY		26	0.504985	1.51876	0.0679612	0.181059	0.994	2542	tags=35%, list=11%, signal=39%
KEGG_FATTY_ACID_METABOLISM	KEGG_FATTY_ACID_METABOLISM		42	0.480522	1.51724	0.054	0.181637	0.994	3687	tags=31%, list=16%, signal=37%
REACTOME_PLC_BETA_MEDIATED_EVENTS	REACTOME_PLC_BETA_MEDIATED_EVENTS		42	0.427653	1.5147	0.0298507	0.183491	0.995	1990	tags=24%, list=9%, signal=26%
REACTOME_CLASS_B_2_SECRETIN_FAMILY_RECEPTORS	REACTOME_CLASS_B_2_SECRETIN_FAMILY_RECEPTORS		86	0.391616	1.51088	0.0340265	0.186462	0.995	3614	tags=28%, list=16%, signal=33%
PID_IL8CXCR2_PATHWAY	PID_IL8CXCR2_PATHWAY		34	0.523378	1.50635	0.0836576	0.190712	0.995	2937	tags=38%, list=13%, signal=44%
PID_IL8CXCR1_PATHWAY	PID_IL8CXCR1_PATHWAY		28	0.540417	1.50216	0.0805501	0.194449	0.996	4242	tags=43%, list=19%, signal=53%
PID_IL2_1PATHWAY	PID_IL2_1PATHWAY		55	0.445843	1.50127	0.0489642	0.194249	0.996	3431	tags=31%, list=15%, signal=36%
PID_BCR_5PATHWAY	PID_BCR_5PATHWAY		65	0.492533	1.49781	0.0895238	0.197139	0.997	3369	tags=31%, list=15%, signal=36%
KEGG_HEDGEHOG_SIGNALING_PATHWAY	KEGG_HEDGEHOG_SIGNALING_PATHWAY		56	0.393349	1.4961	0.0410156	0.19801	0.997	1718	tags=21%, list=8%, signal=23%
PID_TRAIL_PATHWAY	PID_TRAIL_PATHWAY		28	0.45428	1.49607	0.0570866	0.196854	0.997	2907	tags=32%, list=13%, signal=37%
REACTOME_ION_CHANNEL_TRANSPORT	REACTOME_ION_CHANNEL_TRANSPORT		54	0.36419	1.49146	0.011583	0.200932	0.997	1772	tags=15%, list=8%, signal=16%
REACTOME_TRANSCRIPTIONAL_REGULATION_OF_WHITE_ADIPOCYTE_DIFFERENTIATION	REACTOME_TRANSCRIPTIONAL_REGULATION_OF_WHITE_ADIPOCYTE_DIFFERENTIATION		71	0.389306	1.49062	0.045283	0.200664	0.997	3043	tags=28%, list=13%, signal=32%
REACTOME_ABC_FAMILY_PROTEINS_MEDIATED_TRANSPORT	REACTOME_ABC_FAMILY_PROTEINS_MEDIATED_TRANSPORT		33	0.409708	1.49028	0.0378486	0.199836	0.997	1845	tags=21%, list=8%, signal=23%
REACTOME_AMINE_LIGAND_BINDING_RECEPTORS	REACTOME_AMINE_LIGAND_BINDING_RECEPTORS		36	0.468192	1.48774	0.0502008	0.201501	0.997	5618	tags=42%, list=25%, signal=55%
REACTOME_GPVI_MEDIATED_ACTIVATION_CASCADE	REACTOME_GPVI_MEDIATED_ACTIVATION_CASCADE		31	0.511388	1.48608	0.103774	0.202247	0.997	2438	tags=32%, list=11%, signal=36%
REACTOME_GABA_B_RECEPTOR_ACTIVATION	REACTOME_GABA_B_RECEPTOR_ACTIVATION		38	0.437265	1.48568	0.046729	0.201561	0.997	5443	tags=39%, list=24%, signal=52%
REACTOME_EFFECTS_OF_PIP2_HYDROLYSIS	REACTOME_EFFECTS_OF_PIP2_HYDROLYSIS		23	0.50266	1.48533	0.0620155	0.20084	0.997	1626	tags=22%, list=7%, signal=23%
REACTOME_HEMOSTASIS	REACTOME_HEMOSTASIS		447	0.328947	1.4851	0.0350877	0.199955	0.997	2141	tags=19%, list=9%, signal=21%
KEGG_TOLL_LIKE_RECEPTOR_SIGNALING_PATHWAY	KEGG_TOLL_LIKE_RECEPTOR_SIGNALING_PATHWAY		98	0.419811	1.48469	0.0715596	0.199254	0.997	4874	tags=38%, list=21%, signal=48%
KEGG_APOPTOSIS	KEGG_APOPTOSIS		86	0.411317	1.48149	0.0615385	0.201532	0.997	5013	tags=38%, list=22%, signal=49%
REACTOME_PLATELET_CALCIUM_HOMEOSTASIS	REACTOME_PLATELET_CALCIUM_HOMEOSTASIS		16	0.532248	1.47836	0.0836364	0.204063	0.997	7020	tags=56%, list=31%, signal=81%
REACTOME_IL1_SIGNALING	REACTOME_IL1_SIGNALING		38	0.451639	1.4779	0.0769231	0.203493	0.997	3681	tags=32%, list=16%, signal=38%
REACTOME_CYTOKINE_SIGNALING_IN_IMMUNE_SYSTEM	REACTOME_CYTOKINE_SIGNALING_IN_IMMUNE_SYSTEM		248	0.390172	1.47729	0.0620301	0.203039	0.997	3704	tags=31%, list=16%, signal=37%
BIOCARTA_NO1_PATHWAY	BIOCARTA_NO1_PATHWAY		30	0.466227	1.47609	0.0711382	0.203262	0.997	1346	tags=27%, list=6%, signal=28%
REACTOME_SIGNAL_AMPLIFICATION	REACTOME_SIGNAL_AMPLIFICATION		31	0.450973	1.47487	0.0760668	0.203575	0.997	5657	tags=42%, list=25%, signal=56%
BIOCARTA_NFKB_PATHWAY	BIOCARTA_NFKB_PATHWAY		23	0.524926	1.47396	0.0887574	0.203446	0.997	2792	tags=39%, list=12%, signal=45%
BIOCARTA_SPPA_PATHWAY	BIOCARTA_SPPA_PATHWAY		22	0.491811	1.47389	0.0812379	0.202415	0.997	1262	tags=23%, list=6%, signal=24%
REACTOME_IL_2_SIGNALING	REACTOME_IL_2_SIGNALING		41	0.475497	1.47333	0.0583804	0.201973	0.997	2822	tags=32%, list=12%, signal=36%
REACTOME_OPIOID_SIGNALLING	REACTOME_OPIOID_SIGNALLING		77	0.372398	1.46984	0.0349908	0.204958	0.997	2020	tags=21%, list=9%, signal=23%
REACTOME_TRIF_MEDIATED_TLR3_SIGNALING	REACTOME_TRIF_MEDIATED_TLR3_SIGNALING		71	0.390044	1.4685	0.0609037	0.205376	0.997	3704	tags=31%, list=16%, signal=37%
BIOCARTA_AMI_PATHWAY	BIOCARTA_AMI_PATHWAY		20	0.515461	1.46811	0.0752033	0.204708	0.997	623	tags=25%, list=3%, signal=26%
KEGG_LONG_TERM_DEPRESSION	KEGG_LONG_TERM_DEPRESSION		69	0.358798	1.46695	0.0335196	0.204816	0.997	2153	tags=22%, list=9%, signal=24%
BIOCARTA_NTHI_PATHWAY	BIOCARTA_NTHI_PATHWAY		24	0.511632	1.4631	0.0694445	0.207896	0.998	3567	tags=33%, list=16%, signal=39%
BIOCARTA_PML_PATHWAY	BIOCARTA_PML_PATHWAY		17	0.534827	1.46145	0.0846457	0.208676	0.998	5820	tags=65%, list=25%, signal=87%
KEGG_INOSITOL_PHOSPHATE_METABOLISM	KEGG_INOSITOL_PHOSPHATE_METABOLISM		54	0.388256	1.45844	0.0453686	0.211027	0.998	3045	tags=30%, list=13%, signal=34%
BIOCARTA_BIOPEPTIDES_PATHWAY	BIOCARTA_BIOPEPTIDES_PATHWAY		42	0.415849	1.45795	0.0620301	0.210506	0.998	2675	tags=26%, list=12%, signal=30%
KEGG_MELANOGENESIS	KEGG_MELANOGENESIS		101	0.348156	1.45794	0.0316206	0.209427	0.998	2224	tags=20%, list=10%, signal=22%
KEGG_PROXIMAL_TUBULE_BICARBONATE_RECLAMATION	KEGG_PROXIMAL_TUBULE_BICARBONATE_RECLAMATION		23	0.469704	1.4554	0.0643939	0.21128	0.999	1573	tags=26%, list=7%, signal=28%
REACTOME_CD28_DEPENDENT_PI3K_AKT_SIGNALING	REACTOME_CD28_DEPENDENT_PI3K_AKT_SIGNALING		21	0.481777	1.45415	0.0773694	0.211533	0.999	3648	tags=38%, list=16%, signal=45%
KEGG_LEISHMANIA_INFECTION	KEGG_LEISHMANIA_INFECTION		57	0.496518	1.45305	0.114723	0.211753	0.999	4377	tags=44%, list=19%, signal=54%
BIOCARTA_HDAC_PATHWAY	BIOCARTA_HDAC_PATHWAY		28	0.438656	1.44986	0.0694184	0.21438	0.999	3037	tags=32%, list=13%, signal=37%
REACTOME_ADAPTIVE_IMMUNE_SYSTEM	REACTOME_ADAPTIVE_IMMUNE_SYSTEM		496	0.354028	1.44799	0.0735849	0.215289	0.999	3392	tags=25%, list=15%, signal=29%
PID_ANTHRAXPATHWAY	PID_ANTHRAXPATHWAY		17	0.495624	1.44681	0.0820611	0.215651	0.999	2230	tags=29%, list=10%, signal=33%
REACTOME_ADP_SIGNALLING_THROUGH_P2RY12	REACTOME_ADP_SIGNALLING_THROUGH_P2RY12		21	0.475813	1.43907	0.0796296	0.223735	0.999	5657	tags=43%, list=25%, signal=57%
KEGG_METABOLISM_OF_XENOBIOTICS_BY_CYTOCHROME_P450	KEGG_METABOLISM_OF_XENOBIOTICS_BY_CYTOCHROME_P450		63	0.41976	1.43708	0.088	0.224839	0.999	3265	tags=25%, list=14%, signal=30%
REACTOME_INWARDLY_RECTIFYING_K_CHANNELS	REACTOME_INWARDLY_RECTIFYING_K_CHANNELS		31	0.41822	1.43652	0.0519231	0.224404	0.999	3318	tags=29%, list=14%, signal=34%
PID_AR_NONGENOMIC_PATHWAY	PID_AR_NONGENOMIC_PATHWAY		31	0.425113	1.43462	0.0687623	0.225481	0.999	1296	tags=19%, list=6%, signal=20%
PID_IL1PATHWAY	PID_IL1PATHWAY		33	0.44843	1.43457	0.0769231	0.224425	0.999	2792	tags=24%, list=12%, signal=28%
PID_P38ALPHABETAPATHWAY	PID_P38ALPHABETAPATHWAY		31	0.452907	1.42899	0.0921305	0.230057	0.999	2968	tags=35%, list=13%, signal=41%
REACTOME_G_BETA_GAMMA_SIGNALLING_THROUGH_PLC_BETA	REACTOME_G_BETA_GAMMA_SIGNALLING_THROUGH_PLC_BETA		20	0.467279	1.42706	0.0757856	0.23118	0.999	1731	tags=25%, list=8%, signal=27%
BIOCARTA_BCR_PATHWAY	BIOCARTA_BCR_PATHWAY		34	0.469217	1.42669	0.105461	0.230545	0.999	3037	tags=29%, list=13%, signal=34%
SA_MMP_CYTOKINE_CONNECTION	SA_MMP_CYTOKINE_CONNECTION		15	0.61179	1.41453	0.148289	0.244072	0.999	559	tags=27%, list=2%, signal=27%
BIOCARTA_PGC1A_PATHWAY	BIOCARTA_PGC1A_PATHWAY		22	0.483245	1.40883	0.0960784	0.250177	0.999	6307	tags=55%, list=28%, signal=75%
BIOCARTA_PPARA_PATHWAY	BIOCARTA_PPARA_PATHWAY		57	0.379124	1.40551	0.0718447	0.253406	0.999	2675	tags=28%, list=12%, signal=32%
PID_TNFPATHWAY	PID_TNFPATHWAY		46	0.408196	1.4026	0.0907336	0.255963	0.999	2241	tags=22%, list=10%, signal=24%
PID_THROMBIN_PAR1_PATHWAY	PID_THROMBIN_PAR1_PATHWAY		43	0.426634	1.40208	0.0935114	0.255463	0.999	5161	tags=40%, list=23%, signal=51%
REACTOME_GROWTH_HORMONE_RECEPTOR_SIGNALING	REACTOME_GROWTH_HORMONE_RECEPTOR_SIGNALING		24	0.442527	1.40028	0.0994475	0.256825	0.999	3431	tags=38%, list=15%, signal=44%
REACTOME_NUCLEOTIDE_LIKE_PURINERGIC_RECEPTORS	REACTOME_NUCLEOTIDE_LIKE_PURINERGIC_RECEPTORS		16	0.479606	1.39891	0.0919118	0.25727	0.999	4524	tags=44%, list=20%, signal=54%
REACTOME_INHIBITION_OF_VOLTAGE_GATED_CA2_CHANNELS_VIA_GBETA_GAMMA_SUBUNITS	REACTOME_INHIBITION_OF_VOLTAGE_GATED_CA2_CHANNELS_VIA_GBETA_GAMMA_SUBUNITS		25	0.432916	1.39583	0.0711611	0.259995	0.999	3318	tags=28%, list=14%, signal=33%
REACTOME_BIOLOGICAL_OXIDATIONS	REACTOME_BIOLOGICAL_OXIDATIONS		130	0.33925	1.39376	0.0582329	0.26168	0.999	3155	tags=22%, list=14%, signal=26%
KEGG_BASAL_CELL_CARCINOMA	KEGG_BASAL_CELL_CARCINOMA		55	0.389111	1.39268	0.0961145	0.261853	0.999	3474	tags=31%, list=15%, signal=36%
PID_CASPASE_PATHWAY	PID_CASPASE_PATHWAY		52	0.368873	1.39232	0.062753	0.261091	0.999	2241	tags=21%, list=10%, signal=23%
BIOCARTA_41BB_PATHWAY	BIOCARTA_41BB_PATHWAY		17	0.490617	1.39134	0.103448	0.261158	0.999	3002	tags=35%, list=13%, signal=41%
BIOCARTA_CARDIACEGF_PATHWAY	BIOCARTA_CARDIACEGF_PATHWAY		18	0.477887	1.39089	0.116	0.260581	0.999	1110	tags=22%, list=5%, signal=23%
REACTOME_ERK_MAPK_TARGETS	REACTOME_ERK_MAPK_TARGETS		21	0.452761	1.39005	0.0994036	0.260501	0.999	2640	tags=29%, list=12%, signal=32%
BIOCARTA_VIP_PATHWAY	BIOCARTA_VIP_PATHWAY		26	0.445508	1.38966	0.103586	0.259915	0.999	5196	tags=50%, list=23%, signal=65%
BIOCARTA_PAR1_PATHWAY	BIOCARTA_PAR1_PATHWAY		37	0.412501	1.38851	0.0955285	0.260298	0.999	2438	tags=24%, list=11%, signal=27%
REACTOME_TIE2_SIGNALING	REACTOME_TIE2_SIGNALING		17	0.457531	1.38421	0.0833333	0.264736	1	1218	tags=24%, list=5%, signal=25%
REACTOME_AQUAPORIN_MEDIATED_TRANSPORT	REACTOME_AQUAPORIN_MEDIATED_TRANSPORT		50	0.362219	1.38357	0.056391	0.264308	1	5657	tags=42%, list=25%, signal=56%
REACTOME_INTEGRIN_CELL_SURFACE_INTERACTIONS	REACTOME_INTEGRIN_CELL_SURFACE_INTERACTIONS		79	0.405525	1.38194	0.124016	0.265114	1	2102	tags=23%, list=9%, signal=25%
BIOCARTA_CCR3_PATHWAY	BIOCARTA_CCR3_PATHWAY		22	0.427956	1.37954	0.104743	0.26708	1	1635	tags=23%, list=7%, signal=24%
BIOCARTA_INTRINSIC_PATHWAY	BIOCARTA_INTRINSIC_PATHWAY		23	0.448433	1.37846	0.112224	0.267434	1	855	tags=22%, list=4%, signal=23%
KEGG_RIG_I_LIKE_RECEPTOR_SIGNALING_PATHWAY	KEGG_RIG_I_LIKE_RECEPTOR_SIGNALING_PATHWAY		68	0.377197	1.37744	0.0914286	0.267563	1	4959	tags=31%, list=22%, signal=39%
BIOCARTA_FCER1_PATHWAY	BIOCARTA_FCER1_PATHWAY		38	0.431556	1.37285	0.153271	0.27226	1	3037	tags=29%, list=13%, signal=33%
PID_KITPATHWAY	PID_KITPATHWAY		52	0.391388	1.36583	0.114943	0.280177	1	3431	tags=31%, list=15%, signal=36%
REACTOME_MYOGENESIS	REACTOME_MYOGENESIS		26	0.416453	1.36575	0.0845865	0.279082	1	4995	tags=42%, list=22%, signal=54%
REACTOME_TRIGLYCERIDE_BIOSYNTHESIS	REACTOME_TRIGLYCERIDE_BIOSYNTHESIS		38	0.419354	1.36132	0.126531	0.283922	1	3277	tags=37%, list=14%, signal=43%
REACTOME_GABA_RECEPTOR_ACTIVATION	REACTOME_GABA_RECEPTOR_ACTIVATION		52	0.358242	1.36098	0.0816327	0.283148	1	6399	tags=38%, list=28%, signal=53%
REACTOME_THE_ROLE_OF_NEF_IN_HIV1_REPLICATION_AND_DISEASE_PATHOGENESIS	REACTOME_THE_ROLE_OF_NEF_IN_HIV1_REPLICATION_AND_DISEASE_PATHOGENESIS		26	0.480886	1.35758	0.157599	0.286304	1	1521	tags=31%, list=7%, signal=33%
REACTOME_MUSCLE_CONTRACTION	REACTOME_MUSCLE_CONTRACTION		46	0.421832	1.35351	0.162055	0.290524	1	3755	tags=30%, list=16%, signal=36%
KEGG_LONG_TERM_POTENTIATION	KEGG_LONG_TERM_POTENTIATION		69	0.348225	1.35047	0.1	0.293303	1	5036	tags=32%, list=22%, signal=41%
BIOCARTA_GCR_PATHWAY	BIOCARTA_GCR_PATHWAY		19	0.463444	1.34971	0.114754	0.293065	1	2438	tags=37%, list=11%, signal=41%
PID_IL3_PATHWAY	PID_IL3_PATHWAY		27	0.411128	1.3487	0.114723	0.293186	1	2675	tags=30%, list=12%, signal=34%
SA_PTEN_PATHWAY	SA_PTEN_PATHWAY		17	0.475286	1.34851	0.129344	0.292212	1	1843	tags=29%, list=8%, signal=32%
BIOCARTA_IL1R_PATHWAY	BIOCARTA_IL1R_PATHWAY		32	0.435409	1.3423	0.164706	0.299515	1	2792	tags=25%, list=12%, signal=28%
PID_AMB2_NEUTROPHILS_PATHWAY	PID_AMB2_NEUTROPHILS_PATHWAY		40	0.45652	1.34186	0.178431	0.298875	1	2889	tags=30%, list=13%, signal=34%
REACTOME_REGULATION_OF_WATER_BALANCE_BY_RENAL_AQUAPORINS	REACTOME_REGULATION_OF_WATER_BALANCE_BY_RENAL_AQUAPORINS		43	0.360633	1.33925	0.0872865	0.301175	1	5657	tags=44%, list=25%, signal=59%
BIOCARTA_STATHMIN_PATHWAY	BIOCARTA_STATHMIN_PATHWAY		19	0.505098	1.3388	0.154275	0.3006	1	1531	tags=32%, list=7%, signal=34%
BIOCARTA_EGF_PATHWAY	BIOCARTA_EGF_PATHWAY		31	0.445694	1.33638	0.138067	0.302803	1	1671	tags=23%, list=7%, signal=24%
KEGG_EPITHELIAL_CELL_SIGNALING_IN_HELICOBACTER_PYLORI_INFECTION	KEGG_EPITHELIAL_CELL_SIGNALING_IN_HELICOBACTER_PYLORI_INFECTION		68	0.352844	1.32628	0.103792	0.315353	1	2078	tags=16%, list=9%, signal=18%
BIOCARTA_CTCF_PATHWAY	BIOCARTA_CTCF_PATHWAY		23	0.425259	1.32571	0.103792	0.314713	1	1218	tags=17%, list=5%, signal=18%
REACTOME_NEGATIVE_REGULATORS_OF_RIG_I_MDA5_SIGNALING	REACTOME_NEGATIVE_REGULATORS_OF_RIG_I_MDA5_SIGNALING		30	0.452941	1.32453	0.180233	0.314921	1	4959	tags=50%, list=22%, signal=64%
KEGG_TYROSINE_METABOLISM	KEGG_TYROSINE_METABOLISM		42	0.37693	1.32406	0.106122	0.314353	1	3503	tags=31%, list=15%, signal=36%
REACTOME_INHIBITION_OF_INSULIN_SECRETION_BY_ADRENALINE_NORADRENALINE	REACTOME_INHIBITION_OF_INSULIN_SECRETION_BY_ADRENALINE_NORADRENALINE		25	0.427046	1.32371	0.130435	0.313583	1	5657	tags=48%, list=25%, signal=64%
PID_EPHA_FWDPATHWAY	PID_EPHA_FWDPATHWAY		34	0.38103	1.32345	0.108738	0.312657	1	2882	tags=24%, list=13%, signal=27%
REACTOME_INTERFERON_ALPHA_BETA_SIGNALING	REACTOME_INTERFERON_ALPHA_BETA_SIGNALING		55	0.469432	1.32201	0.219697	0.313507	1	5528	tags=44%, list=24%, signal=57%
KEGG_GLYCOSAMINOGLYCAN_DEGRADATION	KEGG_GLYCOSAMINOGLYCAN_DEGRADATION		21	0.436905	1.32085	0.155722	0.313839	1	3210	tags=29%, list=14%, signal=33%
PID_HDAC_CLASSIII_PATHWAY	PID_HDAC_CLASSIII_PATHWAY		25	0.392017	1.31919	0.125749	0.31484	1	3238	tags=32%, list=14%, signal=37%
ST_B_CELL_ANTIGEN_RECEPTOR	ST_B_CELL_ANTIGEN_RECEPTOR		40	0.419281	1.31771	0.168519	0.315786	1	3704	tags=30%, list=16%, signal=36%
BIOCARTA_P38MAPK_PATHWAY	BIOCARTA_P38MAPK_PATHWAY		39	0.364912	1.31431	0.143137	0.319175	1	3431	tags=31%, list=15%, signal=36%
BIOCARTA_PDGF_PATHWAY	BIOCARTA_PDGF_PATHWAY		32	0.442315	1.31362	0.158824	0.31896	1	4310	tags=38%, list=19%, signal=46%
KEGG_ETHER_LIPID_METABOLISM	KEGG_ETHER_LIPID_METABOLISM		32	0.381043	1.31295	0.122244	0.318658	1	4816	tags=44%, list=21%, signal=55%
REACTOME_G_PROTEIN_BETA_GAMMA_SIGNALLING	REACTOME_G_PROTEIN_BETA_GAMMA_SIGNALLING		28	0.410938	1.31022	0.147448	0.321496	1	5657	tags=43%, list=25%, signal=57%
REACTOME_VOLTAGE_GATED_POTASSIUM_CHANNELS	REACTOME_VOLTAGE_GATED_POTASSIUM_CHANNELS		43	0.369866	1.30738	0.11194	0.32423	1	3207	tags=23%, list=14%, signal=27%
ST_MYOCYTE_AD_PATHWAY	ST_MYOCYTE_AD_PATHWAY		27	0.403677	1.30703	0.16129	0.323496	1	4174	tags=30%, list=18%, signal=36%
PID_INTEGRIN2_PATHWAY	PID_INTEGRIN2_PATHWAY		29	0.497515	1.30697	0.207436	0.322322	1	4384	tags=48%, list=19%, signal=60%
REACTOME_LIPID_DIGESTION_MOBILIZATION_AND_TRANSPORT	REACTOME_LIPID_DIGESTION_MOBILIZATION_AND_TRANSPORT		45	0.374326	1.30488	0.14751	0.324134	1	2220	tags=24%, list=10%, signal=27%
BIOCARTA_TFF_PATHWAY	BIOCARTA_TFF_PATHWAY		21	0.415554	1.30319	0.136179	0.325307	1	2438	tags=24%, list=11%, signal=27%
REACTOME_ACTIVATION_OF_KAINATE_RECEPTORS_UPON_GLUTAMATE_BINDING	REACTOME_ACTIVATION_OF_KAINATE_RECEPTORS_UPON_GLUTAMATE_BINDING		30	0.366342	1.29625	0.122449	0.333807	1	1763	tags=20%, list=8%, signal=22%
REACTOME_REGULATION_OF_IFNA_SIGNALING	REACTOME_REGULATION_OF_IFNA_SIGNALING		22	0.458327	1.29448	0.171271	0.33506	1	4365	tags=36%, list=19%, signal=45%
REACTOME_DEVELOPMENTAL_BIOLOGY	REACTOME_DEVELOPMENTAL_BIOLOGY		379	0.278298	1.2941	0.0870406	0.334333	1	3296	tags=22%, list=14%, signal=25%
REACTOME_ADP_SIGNALLING_THROUGH_P2RY1	REACTOME_ADP_SIGNALLING_THROUGH_P2RY1		25	0.406533	1.29399	0.154286	0.333308	1	5657	tags=40%, list=25%, signal=53%
BIOCARTA_AKT_PATHWAY	BIOCARTA_AKT_PATHWAY		22	0.439275	1.29121	0.157258	0.336088	1	3238	tags=36%, list=14%, signal=42%
PID_VEGFR1_2_PATHWAY	PID_VEGFR1_2_PATHWAY		69	0.339965	1.28678	0.141153	0.341248	1	1981	tags=22%, list=9%, signal=24%
KEGG_PATHWAYS_IN_CANCER	KEGG_PATHWAYS_IN_CANCER		321	0.278315	1.28632	0.0928433	0.340692	1	3474	tags=22%, list=15%, signal=26%
BIOCARTA_NOS1_PATHWAY	BIOCARTA_NOS1_PATHWAY		21	0.413137	1.28415	0.151052	0.342676	1	5036	tags=43%, list=22%, signal=55%
PID_NFKAPPABCANONICALPATHWAY	PID_NFKAPPABCANONICALPATHWAY		23	0.445731	1.27925	0.201149	0.348633	1	5013	tags=39%, list=22%, signal=50%
KEGG_WNT_SIGNALING_PATHWAY	KEGG_WNT_SIGNALING_PATHWAY		149	0.284605	1.27769	0.0816327	0.349708	1	3542	tags=23%, list=15%, signal=28%
REACTOME_CA_DEPENDENT_EVENTS	REACTOME_CA_DEPENDENT_EVENTS		29	0.374755	1.27724	0.158491	0.349133	1	805	tags=17%, list=4%, signal=18%
REACTOME_CD28_CO_STIMULATION	REACTOME_CD28_CO_STIMULATION		31	0.410064	1.27544	0.174664	0.350455	1	1771	tags=26%, list=8%, signal=28%
REACTOME_ACTIVATED_TAK1_MEDIATES_P38_MAPK_ACTIVATION	REACTOME_ACTIVATED_TAK1_MEDIATES_P38_MAPK_ACTIVATION		17	0.446376	1.2715	0.192308	0.354683	1	3681	tags=35%, list=16%, signal=42%
KEGG_TGF_BETA_SIGNALING_PATHWAY	KEGG_TGF_BETA_SIGNALING_PATHWAY		85	0.343795	1.27114	0.158436	0.353923	1	2020	tags=20%, list=9%, signal=22%
REACTOME_PLATELET_SENSITIZATION_BY_LDL	REACTOME_PLATELET_SENSITIZATION_BY_LDL		16	0.4636	1.26937	0.198039	0.355084	1	2020	tags=25%, list=9%, signal=27%
BIOCARTA_NFAT_PATHWAY	BIOCARTA_NFAT_PATHWAY		52	0.336783	1.26889	0.150685	0.35454	1	5036	tags=35%, list=22%, signal=44%
KEGG_ANTIGEN_PROCESSING_AND_PRESENTATION	KEGG_ANTIGEN_PROCESSING_AND_PRESENTATION		63	0.38375	1.2672	0.211132	0.35563	1	2366	tags=24%, list=10%, signal=26%
PID_IL6_7PATHWAY	PID_IL6_7PATHWAY		47	0.378088	1.26079	0.18591	0.363719	1	5346	tags=40%, list=23%, signal=53%
REACTOME_SYNTHESIS_OF_PIPS_AT_THE_PLASMA_MEMBRANE	REACTOME_SYNTHESIS_OF_PIPS_AT_THE_PLASMA_MEMBRANE		30	0.404317	1.2591	0.211045	0.364977	1	4828	tags=37%, list=21%, signal=46%
REACTOME_SIGNALING_BY_RHO_GTPASES	REACTOME_SIGNALING_BY_RHO_GTPASES		110	0.319819	1.25726	0.183071	0.366335	1	4688	tags=36%, list=20%, signal=46%
REACTOME_PEPTIDE_CHAIN_ELONGATION	REACTOME_PEPTIDE_CHAIN_ELONGATION		87	0.504703	1.25681	0.287726	0.365699	1	5995	tags=51%, list=26%, signal=68%
ST_TUMOR_NECROSIS_FACTOR_PATHWAY	ST_TUMOR_NECROSIS_FACTOR_PATHWAY		29	0.442534	1.25493	0.243191	0.367245	1	2483	tags=31%, list=11%, signal=35%
PID_EPOPATHWAY	PID_EPOPATHWAY		34	0.408185	1.24972	0.208955	0.373129	1	3431	tags=32%, list=15%, signal=38%
BIOCARTA_ERYTH_PATHWAY	BIOCARTA_ERYTH_PATHWAY		15	0.479234	1.2493	0.22664	0.372501	1	3471	tags=40%, list=15%, signal=47%
REACTOME_ANTIGEN_PRESENTATION_FOLDING_ASSEMBLY_AND_PEPTIDE_LOADING_OF_CLASS_I_MHC	REACTOME_ANTIGEN_PRESENTATION_FOLDING_ASSEMBLY_AND_PEPTIDE_LOADING_OF_CLASS_I_MHC		15	0.508367	1.24917	0.243564	0.371421	1	2988	tags=27%, list=13%, signal=31%
BIOCARTA_AGR_PATHWAY	BIOCARTA_AGR_PATHWAY		36	0.339336	1.24743	0.159449	0.372817	1	3131	tags=25%, list=14%, signal=29%
KEGG_RENIN_ANGIOTENSIN_SYSTEM	KEGG_RENIN_ANGIOTENSIN_SYSTEM		17	0.411456	1.24068	0.201581	0.381629	1	2268	tags=35%, list=10%, signal=39%
REACTOME_BMAL1_CLOCK_NPAS2_ACTIVATES_CIRCADIAN_EXPRESSION	REACTOME_BMAL1_CLOCK_NPAS2_ACTIVATES_CIRCADIAN_EXPRESSION		35	0.382108	1.23545	0.207843	0.388022	1	3057	tags=29%, list=13%, signal=33%
REACTOME_NEURONAL_SYSTEM	REACTOME_NEURONAL_SYSTEM		274	0.263458	1.23255	0.107692	0.390899	1	5594	tags=30%, list=24%, signal=39%
BIOCARTA_IL2RB_PATHWAY	BIOCARTA_IL2RB_PATHWAY		38	0.391809	1.22849	0.237569	0.395409	1	2675	tags=29%, list=12%, signal=33%
REACTOME_L1CAM_INTERACTIONS	REACTOME_L1CAM_INTERACTIONS		82	0.311857	1.22795	0.166667	0.394903	1	3158	tags=22%, list=14%, signal=25%
KEGG_MAPK_SIGNALING_PATHWAY	KEGG_MAPK_SIGNALING_PATHWAY		263	0.275609	1.22452	0.151119	0.39912	1	3704	tags=22%, list=16%, signal=26%
PID_IFNGPATHWAY	PID_IFNGPATHWAY		40	0.392528	1.22295	0.246729	0.400295	1	2102	tags=25%, list=9%, signal=27%
REACTOME_THROMBOXANE_SIGNALLING_THROUGH_TP_RECEPTOR	REACTOME_THROMBOXANE_SIGNALLING_THROUGH_TP_RECEPTOR		23	0.390539	1.22233	0.205426	0.399832	1	5657	tags=39%, list=25%, signal=52%
BIOCARTA_ECM_PATHWAY	BIOCARTA_ECM_PATHWAY		24	0.394307	1.21983	0.222441	0.402121	1	2503	tags=21%, list=11%, signal=23%
REACTOME_NUCLEAR_EVENTS_KINASE_AND_TRANSCRIPTION_FACTOR_ACTIVATION	REACTOME_NUCLEAR_EVENTS_KINASE_AND_TRANSCRIPTION_FACTOR_ACTIVATION		24	0.382433	1.21972	0.2	0.400963	1	2640	tags=25%, list=12%, signal=28%
REACTOME_NETRIN1_SIGNALING	REACTOME_NETRIN1_SIGNALING		37	0.344349	1.21906	0.183838	0.400678	1	1357	tags=16%, list=6%, signal=17%
KEGG_RIBOSOME	KEGG_RIBOSOME		87	0.482141	1.21718	0.32	0.40216	1	5995	tags=49%, list=26%, signal=67%
PID_CXCR3PATHWAY	PID_CXCR3PATHWAY		43	0.387114	1.21691	0.234848	0.401242	1	1981	tags=23%, list=9%, signal=25%
REACTOME_G_PROTEIN_ACTIVATION	REACTOME_G_PROTEIN_ACTIVATION		27	0.377122	1.21569	0.20073	0.401837	1	5657	tags=37%, list=25%, signal=49%
REACTOME_SYNTHESIS_SECRETION_AND_INACTIVATION_OF_GLP1	REACTOME_SYNTHESIS_SECRETION_AND_INACTIVATION_OF_GLP1		17	0.418248	1.21569	0.194231	0.400538	1	4297	tags=35%, list=19%, signal=43%
REACTOME_SIGNALING_BY_SCF_KIT	REACTOME_SIGNALING_BY_SCF_KIT		75	0.311097	1.20508	0.217308	0.415617	1	3568	tags=28%, list=16%, signal=33%
BIOCARTA_AT1R_PATHWAY	BIOCARTA_AT1R_PATHWAY		32	0.34622	1.2045	0.202405	0.415094	1	2449	tags=19%, list=11%, signal=21%
BIOCARTA_RHO_PATHWAY	BIOCARTA_RHO_PATHWAY		32	0.360303	1.20405	0.218367	0.414411	1	2503	tags=19%, list=11%, signal=21%
KEGG_GNRH_SIGNALING_PATHWAY	KEGG_GNRH_SIGNALING_PATHWAY		100	0.282872	1.20259	0.180791	0.41514	1	2970	tags=19%, list=13%, signal=22%
ST_G_ALPHA_I_PATHWAY	ST_G_ALPHA_I_PATHWAY		35	0.342586	1.20221	0.229703	0.414339	1	1337	tags=17%, list=6%, signal=18%
BIOCARTA_IL2_PATHWAY	BIOCARTA_IL2_PATHWAY		22	0.433283	1.19797	0.272904	0.419437	1	2822	tags=27%, list=12%, signal=31%
REACTOME_FORMATION_OF_THE_TERNARY_COMPLEX_AND_SUBSEQUENTLY_THE_43S_COMPLEX	REACTOME_FORMATION_OF_THE_TERNARY_COMPLEX_AND_SUBSEQUENTLY_THE_43S_COMPLEX		48	0.46771	1.19456	0.309717	0.42321	1	5995	tags=46%, list=26%, signal=62%
BIOCARTA_CALCINEURIN_PATHWAY	BIOCARTA_CALCINEURIN_PATHWAY		18	0.427716	1.19417	0.246063	0.42241	1	5036	tags=44%, list=22%, signal=57%
REACTOME_TERMINATION_OF_O_GLYCAN_BIOSYNTHESIS	REACTOME_TERMINATION_OF_O_GLYCAN_BIOSYNTHESIS		21	0.39958	1.19277	0.253493	0.423312	1	4925	tags=43%, list=22%, signal=55%
ST_INTERLEUKIN_4_PATHWAY	ST_INTERLEUKIN_4_PATHWAY		26	0.376811	1.19162	0.24381	0.423669	1	4070	tags=35%, list=18%, signal=42%
REACTOME_ABCA_TRANSPORTERS_IN_LIPID_HOMEOSTASIS	REACTOME_ABCA_TRANSPORTERS_IN_LIPID_HOMEOSTASIS		17	0.397674	1.18914	0.236328	0.425923	1	6079	tags=47%, list=27%, signal=64%
REACTOME_RAP1_SIGNALLING	REACTOME_RAP1_SIGNALLING		16	0.420384	1.18842	0.247126	0.42567	1	2102	tags=25%, list=9%, signal=28%
KEGG_AXON_GUIDANCE	KEGG_AXON_GUIDANCE		127	0.279185	1.18773	0.188931	0.425344	1	5328	tags=32%, list=23%, signal=42%
REACTOME_ACTIVATION_OF_NMDA_RECEPTOR_UPON_GLUTAMATE_BINDING_AND_POSTSYNAPTIC_EVENTS	REACTOME_ACTIVATION_OF_NMDA_RECEPTOR_UPON_GLUTAMATE_BINDING_AND_POSTSYNAPTIC_EVENTS		37	0.326004	1.17796	0.225989	0.439325	1	5036	tags=35%, list=22%, signal=45%
REACTOME_UNBLOCKING_OF_NMDA_RECEPTOR_GLUTAMATE_BINDING_AND_ACTIVATION	REACTOME_UNBLOCKING_OF_NMDA_RECEPTOR_GLUTAMATE_BINDING_AND_ACTIVATION		15	0.42221	1.17763	0.27307	0.438522	1	6163	tags=40%, list=27%, signal=55%
REACTOME_TRAFFICKING_OF_GLUR2_CONTAINING_AMPA_RECEPTORS	REACTOME_TRAFFICKING_OF_GLUR2_CONTAINING_AMPA_RECEPTORS		15	0.412708	1.17674	0.259481	0.438579	1	4880	tags=47%, list=21%, signal=59%
REACTOME_CIRCADIAN_CLOCK	REACTOME_CIRCADIAN_CLOCK		51	0.328546	1.1753	0.24902	0.43954	1	3479	tags=27%, list=15%, signal=32%
REACTOME_REGULATION_OF_INSULIN_SECRETION	REACTOME_REGULATION_OF_INSULIN_SECRETION		89	0.291403	1.17315	0.200787	0.441599	1	5657	tags=34%, list=25%, signal=45%
REACTOME_G_BETA_GAMMA_SIGNALLING_THROUGH_PI3KGAMMA	REACTOME_G_BETA_GAMMA_SIGNALLING_THROUGH_PI3KGAMMA		25	0.373482	1.1725	0.253817	0.441336	1	5657	tags=40%, list=25%, signal=53%
KEGG_NON_SMALL_CELL_LUNG_CANCER	KEGG_NON_SMALL_CELL_LUNG_CANCER		54	0.32056	1.17241	0.243762	0.440112	1	2821	tags=22%, list=12%, signal=25%
REACTOME_PROSTACYCLIN_SIGNALLING_THROUGH_PROSTACYCLIN_RECEPTOR	REACTOME_PROSTACYCLIN_SIGNALLING_THROUGH_PROSTACYCLIN_RECEPTOR		19	0.380824	1.1722	0.248619	0.439126	1	5657	tags=42%, list=25%, signal=56%
ST_GA13_PATHWAY	ST_GA13_PATHWAY		37	0.317455	1.17105	0.225049	0.439419	1	5468	tags=38%, list=24%, signal=50%
REACTOME_PHOSPHOLIPASE_C_MEDIATED_CASCADE	REACTOME_PHOSPHOLIPASE_C_MEDIATED_CASCADE		52	0.303809	1.17068	0.226766	0.438662	1	1199	tags=15%, list=5%, signal=16%
PID_P38_MKK3_6PATHWAY	PID_P38_MKK3_6PATHWAY		26	0.358016	1.17035	0.254335	0.437802	1	2971	tags=19%, list=13%, signal=22%
REACTOME_DEFENSINS	REACTOME_DEFENSINS		43	0.338305	1.16991	0.246628	0.437173	1	7535	tags=42%, list=33%, signal=62%
BIOCARTA_ERK5_PATHWAY	BIOCARTA_ERK5_PATHWAY		17	0.41775	1.16967	0.286275	0.43621	1	2449	tags=24%, list=11%, signal=26%
PID_HEDGEHOG_2PATHWAY	PID_HEDGEHOG_2PATHWAY		22	0.371465	1.16841	0.269874	0.436815	1	1218	tags=18%, list=5%, signal=19%
PID_S1P_S1P3_PATHWAY	PID_S1P_S1P3_PATHWAY		29	0.374643	1.16828	0.265151	0.435694	1	4706	tags=31%, list=21%, signal=39%
REACTOME_INTERFERON_SIGNALING	REACTOME_INTERFERON_SIGNALING		139	0.331738	1.1677	0.305882	0.435328	1	5037	tags=36%, list=22%, signal=46%
PID_TOLL_ENDOGENOUS_PATHWAY	PID_TOLL_ENDOGENOUS_PATHWAY		24	0.424795	1.16714	0.323232	0.434833	1	4069	tags=38%, list=18%, signal=46%
SIG_IL4RECEPTOR_IN_B_LYPHOCYTES	SIG_IL4RECEPTOR_IN_B_LYPHOCYTES		27	0.361512	1.16699	0.259962	0.433742	1	4070	tags=33%, list=18%, signal=40%
BIOCARTA_GATA3_PATHWAY	BIOCARTA_GATA3_PATHWAY		16	0.413951	1.16426	0.276718	0.43656	1	4599	tags=44%, list=20%, signal=55%
KEGG_ENDOCYTOSIS	KEGG_ENDOCYTOSIS		173	0.26013	1.16409	0.2	0.43555	1	3764	tags=25%, list=16%, signal=30%
PID_ERBB4_PATHWAY	PID_ERBB4_PATHWAY		38	0.327241	1.1611	0.242661	0.438956	1	3824	tags=26%, list=17%, signal=32%
BIOCARTA_ALK_PATHWAY	BIOCARTA_ALK_PATHWAY		36	0.346785	1.1607	0.264463	0.438214	1	2224	tags=19%, list=10%, signal=22%
PID_LYMPHANGIOGENESIS_PATHWAY	PID_LYMPHANGIOGENESIS_PATHWAY		25	0.378439	1.15746	0.27821	0.44203	1	1945	tags=24%, list=8%, signal=26%
KEGG_GLYCINE_SERINE_AND_THREONINE_METABOLISM	KEGG_GLYCINE_SERINE_AND_THREONINE_METABOLISM		31	0.338178	1.15713	0.246575	0.441242	1	5645	tags=39%, list=25%, signal=51%
REACTOME_EGFR_DOWNREGULATION	REACTOME_EGFR_DOWNREGULATION		23	0.363164	1.15678	0.26087	0.440455	1	4847	tags=43%, list=21%, signal=55%
KEGG_GAP_JUNCTION	KEGG_GAP_JUNCTION		88	0.280042	1.15441	0.234592	0.442904	1	2386	tags=19%, list=10%, signal=21%
REACTOME_CELL_CELL_COMMUNICATION	REACTOME_CELL_CELL_COMMUNICATION		117	0.275255	1.14932	0.23125	0.449708	1	3281	tags=21%, list=14%, signal=25%
KEGG_AMYOTROPHIC_LATERAL_SCLEROSIS_ALS	KEGG_AMYOTROPHIC_LATERAL_SCLEROSIS_ALS		52	0.302836	1.14888	0.234201	0.449031	1	3017	tags=17%, list=13%, signal=20%
PID_REELINPATHWAY	PID_REELINPATHWAY		29	0.328891	1.14689	0.241843	0.450786	1	2151	tags=21%, list=9%, signal=23%
PID_ER_NONGENOMIC_PATHWAY	PID_ER_NONGENOMIC_PATHWAY		41	0.345978	1.14394	0.291913	0.454194	1	2566	tags=24%, list=11%, signal=27%
PID_NETRIN_PATHWAY	PID_NETRIN_PATHWAY		31	0.320439	1.14032	0.286282	0.458439	1	2151	tags=19%, list=9%, signal=21%
REACTOME_INTEGRATION_OF_ENERGY_METABOLISM	REACTOME_INTEGRATION_OF_ENERGY_METABOLISM		116	0.269849	1.14004	0.250467	0.457543	1	3318	tags=21%, list=14%, signal=24%
PID_INTEGRIN_CS_PATHWAY	PID_INTEGRIN_CS_PATHWAY		26	0.387174	1.13969	0.306483	0.45681	1	2889	tags=27%, list=13%, signal=31%
PID_GMCSF_PATHWAY	PID_GMCSF_PATHWAY		37	0.367624	1.13766	0.311412	0.45884	1	2675	tags=27%, list=12%, signal=31%
BIOCARTA_MEF2D_PATHWAY	BIOCARTA_MEF2D_PATHWAY		18	0.383309	1.13765	0.29666	0.457573	1	3037	tags=28%, list=13%, signal=32%
KEGG_GLYCOSAMINOGLYCAN_BIOSYNTHESIS_CHONDROITIN_SULFATE	KEGG_GLYCOSAMINOGLYCAN_BIOSYNTHESIS_CHONDROITIN_SULFATE		22	0.424813	1.13632	0.335354	0.458354	1	1958	tags=23%, list=9%, signal=25%
REACTOME_GLUCAGON_TYPE_LIGAND_RECEPTORS	REACTOME_GLUCAGON_TYPE_LIGAND_RECEPTORS		33	0.333301	1.13529	0.265385	0.458538	1	5657	tags=39%, list=25%, signal=52%
REACTOME_CTLA4_INHIBITORY_SIGNALING	REACTOME_CTLA4_INHIBITORY_SIGNALING		21	0.386965	1.13509	0.307692	0.457568	1	3568	tags=33%, list=16%, signal=39%
BIOCARTA_SHH_PATHWAY	BIOCARTA_SHH_PATHWAY		15	0.383839	1.13357	0.280943	0.458772	1	805	tags=20%, list=4%, signal=21%
BIOCARTA_NDKDYNAMIN_PATHWAY	BIOCARTA_NDKDYNAMIN_PATHWAY		18	0.384252	1.13353	0.289575	0.457562	1	1473	tags=22%, list=6%, signal=24%
PID_BMPPATHWAY	PID_BMPPATHWAY		42	0.324311	1.13208	0.289683	0.458643	1	1878	tags=17%, list=8%, signal=18%
PID_S1P_META_PATHWAY	PID_S1P_META_PATHWAY		21	0.384238	1.1315	0.305882	0.45825	1	2566	tags=24%, list=11%, signal=27%
KEGG_LINOLEIC_ACID_METABOLISM	KEGG_LINOLEIC_ACID_METABOLISM		28	0.344953	1.13009	0.282946	0.459314	1	3155	tags=25%, list=14%, signal=29%
REACTOME_SRP_DEPENDENT_COTRANSLATIONAL_PROTEIN_TARGETING_TO_MEMBRANE	REACTOME_SRP_DEPENDENT_COTRANSLATIONAL_PROTEIN_TARGETING_TO_MEMBRANE		111	0.397408	1.12893	0.371769	0.459902	1	5995	tags=43%, list=26%, signal=58%
PID_TCPTP_PATHWAY	PID_TCPTP_PATHWAY		43	0.327224	1.12784	0.276471	0.460425	1	3433	tags=28%, list=15%, signal=33%
REACTOME_NEUROTRANSMITTER_RECEPTOR_BINDING_AND_DOWNSTREAM_TRANSMISSION_IN_THE_POSTSYNAPTIC_CELL	REACTOME_NEUROTRANSMITTER_RECEPTOR_BINDING_AND_DOWNSTREAM_TRANSMISSION_IN_THE_POSTSYNAPTIC_CELL		134	0.251647	1.12567	0.235075	0.462466	1	3447	tags=18%, list=15%, signal=21%
ST_INTEGRIN_SIGNALING_PATHWAY	ST_INTEGRIN_SIGNALING_PATHWAY		82	0.286626	1.12367	0.27767	0.464424	1	2503	tags=18%, list=11%, signal=20%
ST_GA12_PATHWAY	ST_GA12_PATHWAY		23	0.347839	1.11941	0.325301	0.469787	1	2982	tags=30%, list=13%, signal=35%
PID_INTEGRIN_A4B1_PATHWAY	PID_INTEGRIN_A4B1_PATHWAY		33	0.343054	1.11814	0.322134	0.470479	1	2896	tags=30%, list=13%, signal=35%
PID_S1P_S1P1_PATHWAY	PID_S1P_S1P1_PATHWAY		21	0.384462	1.11746	0.337187	0.47014	1	1419	tags=19%, list=6%, signal=20%
REACTOME_BILE_ACID_AND_BILE_SALT_METABOLISM	REACTOME_BILE_ACID_AND_BILE_SALT_METABOLISM		27	0.335839	1.1172	0.299603	0.469286	1	5025	tags=33%, list=22%, signal=43%
BIOCARTA_HSP27_PATHWAY	BIOCARTA_HSP27_PATHWAY		15	0.39155	1.11637	0.327684	0.469332	1	926	tags=20%, list=4%, signal=21%
REACTOME_3_UTR_MEDIATED_TRANSLATIONAL_REGULATION	REACTOME_3_UTR_MEDIATED_TRANSLATIONAL_REGULATION		107	0.416012	1.11447	0.4	0.470898	1	5995	tags=45%, list=26%, signal=60%
KEGG_GLYCOSPHINGOLIPID_BIOSYNTHESIS_LACTO_AND_NEOLACTO_SERIES	KEGG_GLYCOSPHINGOLIPID_BIOSYNTHESIS_LACTO_AND_NEOLACTO_SERIES		26	0.334651	1.11329	0.32563	0.471553	1	5788	tags=42%, list=25%, signal=57%
REACTOME_BETA_DEFENSINS	REACTOME_BETA_DEFENSINS		35	0.329631	1.11278	0.279762	0.47121	1	7008	tags=34%, list=31%, signal=49%
REACTOME_NUCLEAR_RECEPTOR_TRANSCRIPTION_PATHWAY	REACTOME_NUCLEAR_RECEPTOR_TRANSCRIPTION_PATHWAY		47	0.299967	1.11265	0.311688	0.470125	1	3145	tags=23%, list=14%, signal=27%
BIOCARTA_RELA_PATHWAY	BIOCARTA_RELA_PATHWAY		16	0.4171	1.11166	0.352031	0.470289	1	2792	tags=31%, list=12%, signal=36%
REACTOME_MAP_KINASE_ACTIVATION_IN_TLR_CASCADE	REACTOME_MAP_KINASE_ACTIVATION_IN_TLR_CASCADE		49	0.302774	1.10988	0.282651	0.47171	1	2792	tags=20%, list=12%, signal=23%
REACTOME_INCRETIN_SYNTHESIS_SECRETION_AND_INACTIVATION	REACTOME_INCRETIN_SYNTHESIS_SECRETION_AND_INACTIVATION		20	0.362473	1.10877	0.30814	0.472222	1	4297	tags=30%, list=19%, signal=37%
REACTOME_SIGNALING_BY_THE_B_CELL_RECEPTOR_BCR	REACTOME_SIGNALING_BY_THE_B_CELL_RECEPTOR_BCR		122	0.322618	1.10365	0.354528	0.478811	1	2231	tags=17%, list=10%, signal=19%
REACTOME_SYNTHESIS_OF_PA	REACTOME_SYNTHESIS_OF_PA		27	0.340454	1.10138	0.331373	0.480989	1	3277	tags=30%, list=14%, signal=35%
REACTOME_REGULATION_OF_SIGNALING_BY_CBL	REACTOME_REGULATION_OF_SIGNALING_BY_CBL		18	0.419571	1.09704	0.368807	0.486527	1	1771	tags=28%, list=8%, signal=30%
KEGG_FOCAL_ADHESION	KEGG_FOCAL_ADHESION		200	0.296557	1.09636	0.334686	0.486274	1	2542	tags=22%, list=11%, signal=24%
PID_IL2_PI3KPATHWAY	PID_IL2_PI3KPATHWAY		34	0.314666	1.09003	0.332024	0.49452	1	1218	tags=15%, list=5%, signal=16%
PID_HIF1_TFPATHWAY	PID_HIF1_TFPATHWAY		65	0.289298	1.08913	0.314629	0.494633	1	3343	tags=23%, list=15%, signal=27%
KEGG_PRIMARY_BILE_ACID_BIOSYNTHESIS	KEGG_PRIMARY_BILE_ACID_BIOSYNTHESIS		16	0.370419	1.0886	0.337917	0.494216	1	7475	tags=56%, list=33%, signal=83%
REACTOME_NEF_MEDIATES_DOWN_MODULATION_OF_CELL_SURFACE_RECEPTORS_BY_RECRUITING_THEM_TO_CLATHRIN_ADAPTERS	REACTOME_NEF_MEDIATES_DOWN_MODULATION_OF_CELL_SURFACE_RECEPTORS_BY_RECRUITING_THEM_TO_CLATHRIN_ADAPTERS		19	0.397449	1.08769	0.38114	0.494393	1	1521	tags=26%, list=7%, signal=28%
KEGG_MELANOMA	KEGG_MELANOMA		70	0.266747	1.08502	0.317647	0.497295	1	1922	tags=17%, list=8%, signal=19%
BIOCARTA_MYOSIN_PATHWAY	BIOCARTA_MYOSIN_PATHWAY		31	0.322056	1.08396	0.344758	0.497737	1	1442	tags=16%, list=6%, signal=17%
REACTOME_GLUCAGON_SIGNALING_IN_METABOLIC_REGULATION	REACTOME_GLUCAGON_SIGNALING_IN_METABOLIC_REGULATION		33	0.324736	1.08376	0.344106	0.496763	1	5657	tags=42%, list=25%, signal=56%
BIOCARTA_CREB_PATHWAY	BIOCARTA_CREB_PATHWAY		27	0.343599	1.08242	0.359768	0.49753	1	1218	tags=15%, list=5%, signal=16%
REACTOME_FGFR_LIGAND_BINDING_AND_ACTIVATION	REACTOME_FGFR_LIGAND_BINDING_AND_ACTIVATION		21	0.343633	1.08216	0.364683	0.496697	1	4729	tags=38%, list=21%, signal=48%
BIOCARTA_BAD_PATHWAY	BIOCARTA_BAD_PATHWAY		26	0.307326	1.07335	0.339048	0.509288	1	2438	tags=23%, list=11%, signal=26%
BIOCARTA_ACH_PATHWAY	BIOCARTA_ACH_PATHWAY		16	0.363294	1.07124	0.379668	0.511242	1	2438	tags=25%, list=11%, signal=28%
KEGG_NICOTINATE_AND_NICOTINAMIDE_METABOLISM	KEGG_NICOTINATE_AND_NICOTINAMIDE_METABOLISM		21	0.327637	1.06807	0.362725	0.515045	1	4653	tags=33%, list=20%, signal=42%
KEGG_GLYCOLYSIS_GLUCONEOGENESIS	KEGG_GLYCOLYSIS_GLUCONEOGENESIS		61	0.294522	1.06771	0.368836	0.514337	1	3505	tags=25%, list=15%, signal=29%
REACTOME_REGULATION_OF_INSULIN_SECRETION_BY_GLUCAGON_LIKE_PEPTIDE1	REACTOME_REGULATION_OF_INSULIN_SECRETION_BY_GLUCAGON_LIKE_PEPTIDE1		42	0.299005	1.06754	0.362292	0.513325	1	5657	tags=36%, list=25%, signal=47%
BIOCARTA_RARRXR_PATHWAY	BIOCARTA_RARRXR_PATHWAY		15	0.386599	1.06704	0.366224	0.512762	1	2015	tags=20%, list=9%, signal=22%
KEGG_HISTIDINE_METABOLISM	KEGG_HISTIDINE_METABOLISM		29	0.308044	1.06353	0.382046	0.517046	1	3265	tags=28%, list=14%, signal=32%
PID_LYSOPHOSPHOLIPID_PATHWAY	PID_LYSOPHOSPHOLIPID_PATHWAY		66	0.289653	1.06212	0.352031	0.517964	1	4403	tags=27%, list=19%, signal=34%
BIOCARTA_ETS_PATHWAY	BIOCARTA_ETS_PATHWAY		18	0.36211	1.06197	0.376258	0.516861	1	1882	tags=22%, list=8%, signal=24%
BIOCARTA_RAC1_PATHWAY	BIOCARTA_RAC1_PATHWAY		23	0.330211	1.06179	0.412698	0.515866	1	2970	tags=30%, list=13%, signal=35%
KEGG_ACUTE_MYELOID_LEUKEMIA	KEGG_ACUTE_MYELOID_LEUKEMIA		57	0.289887	1.06167	0.373563	0.51484	1	3568	tags=26%, list=16%, signal=31%
REACTOME_INFLUENZA_VIRAL_RNA_TRANSCRIPTION_AND_REPLICATION	REACTOME_INFLUENZA_VIRAL_RNA_TRANSCRIPTION_AND_REPLICATION		103	0.384824	1.05959	0.426559	0.516764	1	5995	tags=44%, list=26%, signal=59%
REACTOME_TRANSMEMBRANE_TRANSPORT_OF_SMALL_MOLECULES	REACTOME_TRANSMEMBRANE_TRANSPORT_OF_SMALL_MOLECULES		407	0.207024	1.05761	0.290807	0.518532	1	5362	tags=25%, list=23%, signal=32%
REACTOME_AXON_GUIDANCE	REACTOME_AXON_GUIDANCE		239	0.245987	1.05588	0.361111	0.52007	1	3296	tags=20%, list=14%, signal=23%
BIOCARTA_MAPK_PATHWAY	BIOCARTA_MAPK_PATHWAY		86	0.273733	1.0475	0.350775	0.532434	1	3648	tags=21%, list=16%, signal=25%
PID_MYC_REPRESSPATHWAY	PID_MYC_REPRESSPATHWAY		62	0.264968	1.04726	0.374	0.531518	1	3227	tags=23%, list=14%, signal=26%
REACTOME_THROMBIN_SIGNALLING_THROUGH_PROTEINASE_ACTIVATED_RECEPTORS_PARS	REACTOME_THROMBIN_SIGNALLING_THROUGH_PROTEINASE_ACTIVATED_RECEPTORS_PARS		32	0.321872	1.04637	0.398833	0.531612	1	5657	tags=34%, list=25%, signal=46%
REACTOME_MAPK_TARGETS_NUCLEAR_EVENTS_MEDIATED_BY_MAP_KINASES	REACTOME_MAPK_TARGETS_NUCLEAR_EVENTS_MEDIATED_BY_MAP_KINASES		30	0.317207	1.04265	0.381443	0.53622	1	2640	tags=20%, list=12%, signal=23%
KEGG_DILATED_CARDIOMYOPATHY	KEGG_DILATED_CARDIOMYOPATHY		90	0.284018	1.0424	0.41129	0.535282	1	1990	tags=17%, list=9%, signal=18%
REACTOME_FATTY_ACYL_COA_BIOSYNTHESIS	REACTOME_FATTY_ACYL_COA_BIOSYNTHESIS		18	0.367331	1.04119	0.387097	0.536033	1	3209	tags=39%, list=14%, signal=45%
KEGG_HYPERTROPHIC_CARDIOMYOPATHY_HCM	KEGG_HYPERTROPHIC_CARDIOMYOPATHY_HCM		83	0.284827	1.03955	0.407186	0.537398	1	3112	tags=22%, list=14%, signal=25%
BIOCARTA_MAL_PATHWAY	BIOCARTA_MAL_PATHWAY		19	0.344925	1.03921	0.386719	0.53665	1	27	tags=5%, list=0%, signal=5%
REACTOME_ACTIVATED_POINT_MUTANTS_OF_FGFR2	REACTOME_ACTIVATED_POINT_MUTANTS_OF_FGFR2		15	0.364076	1.03531	0.409867	0.541437	1	4729	tags=40%, list=21%, signal=50%
SIG_CD40PATHWAYMAP	SIG_CD40PATHWAYMAP		34	0.322494	1.03531	0.409259	0.540133	1	3704	tags=24%, list=16%, signal=28%
PID_ERBB1_RECEPTOR_PROXIMAL_PATHWAY	PID_ERBB1_RECEPTOR_PROXIMAL_PATHWAY		35	0.306726	1.02975	0.410405	0.5476	1	1584	tags=17%, list=7%, signal=18%
REACTOME_DAG_AND_IP3_SIGNALING	REACTOME_DAG_AND_IP3_SIGNALING		31	0.300682	1.02815	0.425926	0.5487	1	805	tags=13%, list=4%, signal=13%
PID_ECADHERIN_KERATINOCYTE_PATHWAY	PID_ECADHERIN_KERATINOCYTE_PATHWAY		20	0.328935	1.02301	0.449902	0.555674	1	1218	tags=15%, list=5%, signal=16%
KEGG_STEROID_HORMONE_BIOSYNTHESIS	KEGG_STEROID_HORMONE_BIOSYNTHESIS		47	0.316029	1.02182	0.420319	0.556218	1	6377	tags=43%, list=28%, signal=59%
KEGG_GLYCOSPHINGOLIPID_BIOSYNTHESIS_GANGLIO_SERIES	KEGG_GLYCOSPHINGOLIPID_BIOSYNTHESIS_GANGLIO_SERIES		15	0.361741	1.01833	0.438114	0.560644	1	3843	tags=33%, list=17%, signal=40%
KEGG_GLYCEROPHOSPHOLIPID_METABOLISM	KEGG_GLYCEROPHOSPHOLIPID_METABOLISM		75	0.244973	1.01591	0.439539	0.563221	1	3277	tags=20%, list=14%, signal=23%
BIOCARTA_GPCR_PATHWAY	BIOCARTA_GPCR_PATHWAY		34	0.317817	1.01234	0.44	0.567608	1	3037	tags=24%, list=13%, signal=27%
REACTOME_TRANSMISSION_ACROSS_CHEMICAL_SYNAPSES	REACTOME_TRANSMISSION_ACROSS_CHEMICAL_SYNAPSES		182	0.223023	1.01137	0.426036	0.56787	1	3538	tags=18%, list=15%, signal=21%
REACTOME_NONSENSE_MEDIATED_DECAY_ENHANCED_BY_THE_EXON_JUNCTION_COMPLEX	REACTOME_NONSENSE_MEDIATED_DECAY_ENHANCED_BY_THE_EXON_JUNCTION_COMPLEX		108	0.360208	1.01004	0.465447	0.568724	1	5995	tags=44%, list=26%, signal=60%
REACTOME_ACTIVATION_OF_THE_MRNA_UPON_BINDING_OF_THE_CAP_BINDING_COMPLEX_AND_EIFS_AND_SUBSEQUENT_BINDING_TO_43S	REACTOME_ACTIVATION_OF_THE_MRNA_UPON_BINDING_OF_THE_CAP_BINDING_COMPLEX_AND_EIFS_AND_SUBSEQUENT_BINDING_TO_43S		56	0.376058	1.00962	0.465726	0.568089	1	5995	tags=41%, list=26%, signal=55%
REACTOME_G_ALPHA1213_SIGNALLING_EVENTS	REACTOME_G_ALPHA1213_SIGNALLING_EVENTS		73	0.254598	1.00949	0.41683	0.566964	1	5657	tags=33%, list=25%, signal=44%
KEGG_GLIOMA	KEGG_GLIOMA		65	0.257545	1.00651	0.454373	0.570519	1	4780	tags=29%, list=21%, signal=37%
BIOCARTA_TPO_PATHWAY	BIOCARTA_TPO_PATHWAY		24	0.350634	1.00592	0.451098	0.570208	1	3947	tags=33%, list=17%, signal=40%
KEGG_PHENYLALANINE_METABOLISM	KEGG_PHENYLALANINE_METABOLISM		18	0.356612	1.00513	0.453831	0.570153	1	3503	tags=33%, list=15%, signal=39%
KEGG_TIGHT_JUNCTION	KEGG_TIGHT_JUNCTION		130	0.235417	1.00267	0.429167	0.572955	1	3086	tags=18%, list=13%, signal=20%
KEGG_BETA_ALANINE_METABOLISM	KEGG_BETA_ALANINE_METABOLISM		22	0.325108	0.999553	0.463074	0.576853	1	3687	tags=18%, list=16%, signal=22%
REACTOME_FATTY_ACID_TRIACYLGLYCEROL_AND_KETONE_BODY_METABOLISM	REACTOME_FATTY_ACID_TRIACYLGLYCEROL_AND_KETONE_BODY_METABOLISM		166	0.229562	0.996573	0.444444	0.580363	1	4408	tags=23%, list=19%, signal=28%
SIG_CHEMOTAXIS	SIG_CHEMOTAXIS		45	0.276147	0.995879	0.449704	0.580186	1	3916	tags=27%, list=17%, signal=32%
ST_DIFFERENTIATION_PATHWAY_IN_PC12_CELLS	ST_DIFFERENTIATION_PATHWAY_IN_PC12_CELLS		45	0.266935	0.995329	0.426901	0.579687	1	2590	tags=20%, list=11%, signal=23%
REACTOME_SEMA4D_IN_SEMAPHORIN_SIGNALING	REACTOME_SEMA4D_IN_SEMAPHORIN_SIGNALING		30	0.301197	0.992222	0.466539	0.583458	1	3231	tags=23%, list=14%, signal=27%
REACTOME_NCAM_SIGNALING_FOR_NEURITE_OUT_GROWTH	REACTOME_NCAM_SIGNALING_FOR_NEURITE_OUT_GROWTH		64	0.27609	0.991037	0.465164	0.58406	1	3203	tags=23%, list=14%, signal=27%
PID_NFKAPPABATYPICALPATHWAY	PID_NFKAPPABATYPICALPATHWAY		17	0.377193	0.990377	0.492366	0.58385	1	3636	tags=29%, list=16%, signal=35%
KEGG_REGULATION_OF_ACTIN_CYTOSKELETON	KEGG_REGULATION_OF_ACTIN_CYTOSKELETON		212	0.225808	0.989565	0.438878	0.583916	1	3115	tags=18%, list=14%, signal=21%
BIOCARTA_MET_PATHWAY	BIOCARTA_MET_PATHWAY		37	0.29959	0.98706	0.466151	0.586679	1	2438	tags=19%, list=11%, signal=21%
REACTOME_N_GLYCAN_ANTENNAE_ELONGATION_IN_THE_MEDIAL_TRANS_GOLGI	REACTOME_N_GLYCAN_ANTENNAE_ELONGATION_IN_THE_MEDIAL_TRANS_GOLGI		18	0.322249	0.986879	0.475789	0.585655	1	328	tags=11%, list=1%, signal=11%
REACTOME_POST_NMDA_RECEPTOR_ACTIVATION_EVENTS	REACTOME_POST_NMDA_RECEPTOR_ACTIVATION_EVENTS		33	0.279349	0.984715	0.465909	0.587875	1	5036	tags=30%, list=22%, signal=39%
REACTOME_SYNTHESIS_OF_PC	REACTOME_SYNTHESIS_OF_PC		18	0.320248	0.983241	0.501953	0.589024	1	2702	tags=17%, list=12%, signal=19%
KEGG_TASTE_TRANSDUCTION	KEGG_TASTE_TRANSDUCTION		51	0.270098	0.980909	0.486434	0.591411	1	2289	tags=14%, list=10%, signal=15%
PID_SYNDECAN_4_PATHWAY	PID_SYNDECAN_4_PATHWAY		32	0.320472	0.980203	0.48583	0.591178	1	785	tags=13%, list=3%, signal=13%
BIOCARTA_TID_PATHWAY	BIOCARTA_TID_PATHWAY		19	0.354656	0.979359	0.462598	0.591266	1	2078	tags=26%, list=9%, signal=29%
REACTOME_CHONDROITIN_SULFATE_BIOSYNTHESIS	REACTOME_CHONDROITIN_SULFATE_BIOSYNTHESIS		19	0.375752	0.976929	0.490946	0.594008	1	1103	tags=16%, list=5%, signal=17%
PID_PDGFRAPATHWAY	PID_PDGFRAPATHWAY		22	0.35509	0.975122	0.508	0.595611	1	2405	tags=23%, list=11%, signal=25%
KEGG_TYPE_II_DIABETES_MELLITUS	KEGG_TYPE_II_DIABETES_MELLITUS		45	0.262984	0.971744	0.508604	0.599652	1	2438	tags=18%, list=11%, signal=20%
REACTOME_TRAF6_MEDIATED_IRF7_ACTIVATION	REACTOME_TRAF6_MEDIATED_IRF7_ACTIVATION		28	0.317128	0.970255	0.502846	0.600772	1	4959	tags=29%, list=22%, signal=36%
REACTOME_GLYCOSAMINOGLYCAN_METABOLISM	REACTOME_GLYCOSAMINOGLYCAN_METABOLISM		107	0.269426	0.969375	0.483235	0.600727	1	3992	tags=25%, list=17%, signal=30%
KEGG_RENAL_CELL_CARCINOMA	KEGG_RENAL_CELL_CARCINOMA		70	0.244291	0.968289	0.496078	0.601166	1	2968	tags=20%, list=13%, signal=23%
KEGG_SYSTEMIC_LUPUS_ERYTHEMATOSUS	KEGG_SYSTEMIC_LUPUS_ERYTHEMATOSUS		116	0.308287	0.967584	0.468627	0.600928	1	4912	tags=31%, list=21%, signal=39%
PID_THROMBIN_PAR4_PATHWAY	PID_THROMBIN_PAR4_PATHWAY		15	0.347816	0.966893	0.486708	0.600636	1	5069	tags=33%, list=22%, signal=43%
REACTOME_PYRUVATE_METABOLISM	REACTOME_PYRUVATE_METABOLISM		18	0.322404	0.966368	0.5	0.600132	1	1637	tags=22%, list=7%, signal=24%
REACTOME_JNK_C_JUN_KINASES_PHOSPHORYLATION_AND_ACTIVATION_MEDIATED_BY_ACTIVATED_HUMAN_TAK1	REACTOME_JNK_C_JUN_KINASES_PHOSPHORYLATION_AND_ACTIVATION_MEDIATED_BY_ACTIVATED_HUMAN_TAK1		16	0.325619	0.964511	0.493151	0.601979	1	3681	tags=25%, list=16%, signal=30%
REACTOME_GLUTATHIONE_CONJUGATION	REACTOME_GLUTATHIONE_CONJUGATION		23	0.320393	0.963854	0.496868	0.601694	1	1680	tags=17%, list=7%, signal=19%
REACTOME_INTEGRIN_ALPHAIIB_BETA3_SIGNALING	REACTOME_INTEGRIN_ALPHAIIB_BETA3_SIGNALING		27	0.300248	0.962012	0.511152	0.603403	1	769	tags=11%, list=3%, signal=11%
REACTOME_SIGNALING_BY_FGFR1_MUTANTS	REACTOME_SIGNALING_BY_FGFR1_MUTANTS		28	0.295984	0.960939	0.489403	0.603792	1	3463	tags=25%, list=15%, signal=29%
PID_HEDGEHOG_GLIPATHWAY	PID_HEDGEHOG_GLIPATHWAY		48	0.253617	0.955924	0.549902	0.610523	1	1582	tags=13%, list=7%, signal=13%
KEGG_MATURITY_ONSET_DIABETES_OF_THE_YOUNG	KEGG_MATURITY_ONSET_DIABETES_OF_THE_YOUNG		23	0.315695	0.955586	0.5	0.609778	1	6215	tags=35%, list=27%, signal=48%
PID_REG_GR_PATHWAY	PID_REG_GR_PATHWAY		82	0.23896	0.954323	0.503774	0.610656	1	3983	tags=27%, list=17%, signal=32%
REACTOME_NOTCH1_INTRACELLULAR_DOMAIN_REGULATES_TRANSCRIPTION	REACTOME_NOTCH1_INTRACELLULAR_DOMAIN_REGULATES_TRANSCRIPTION		44	0.274487	0.953668	0.530612	0.610291	1	2231	tags=16%, list=10%, signal=18%
REACTOME_SIGNALING_BY_BMP	REACTOME_SIGNALING_BY_BMP		22	0.349443	0.953569	0.524109	0.609143	1	2018	tags=18%, list=9%, signal=20%
REACTOME_KERATAN_SULFATE_BIOSYNTHESIS	REACTOME_KERATAN_SULFATE_BIOSYNTHESIS		26	0.314715	0.953432	0.487952	0.60806	1	5659	tags=46%, list=25%, signal=61%
PID_ECADHERIN_STABILIZATION_PATHWAY	PID_ECADHERIN_STABILIZATION_PATHWAY		42	0.283233	0.952696	0.528689	0.607846	1	1730	tags=17%, list=8%, signal=18%
BIOCARTA_IL3_PATHWAY	BIOCARTA_IL3_PATHWAY		15	0.372185	0.952473	0.496139	0.606936	1	4315	tags=33%, list=19%, signal=41%
PID_WNT_CANONICAL_PATHWAY	PID_WNT_CANONICAL_PATHWAY		20	0.288836	0.952144	0.530146	0.606079	1	581	tags=10%, list=3%, signal=10%
REACTOME_O_LINKED_GLYCOSYLATION_OF_MUCINS	REACTOME_O_LINKED_GLYCOSYLATION_OF_MUCINS		52	0.256712	0.951011	0.526971	0.606756	1	4925	tags=33%, list=22%, signal=42%
REACTOME_GAP_JUNCTION_TRAFFICKING	REACTOME_GAP_JUNCTION_TRAFFICKING		26	0.297251	0.944962	0.535124	0.61515	1	5679	tags=38%, list=25%, signal=51%
PID_AR_TF_PATHWAY	PID_AR_TF_PATHWAY		53	0.258022	0.943715	0.544	0.615791	1	3430	tags=25%, list=15%, signal=29%
KEGG_GLUTATHIONE_METABOLISM	KEGG_GLUTATHIONE_METABOLISM		50	0.263801	0.936526	0.526627	0.62636	1	3353	tags=20%, list=15%, signal=23%
REACTOME_HDL_MEDIATED_LIPID_TRANSPORT	REACTOME_HDL_MEDIATED_LIPID_TRANSPORT		15	0.348553	0.935762	0.532319	0.626311	1	2890	tags=27%, list=13%, signal=30%
PID_NEPHRIN_NEPH1_PATHWAY	PID_NEPHRIN_NEPH1_PATHWAY		31	0.259881	0.935573	0.536779	0.625347	1	1584	tags=13%, list=7%, signal=14%
PID_LPA4_PATHWAY	PID_LPA4_PATHWAY		15	0.334866	0.932821	0.542471	0.628589	1	5443	tags=40%, list=24%, signal=52%
REACTOME_TRANSLATION	REACTOME_TRANSLATION		147	0.317584	0.929994	0.53252	0.631847	1	5995	tags=37%, list=26%, signal=50%
KEGG_PYRUVATE_METABOLISM	KEGG_PYRUVATE_METABOLISM		39	0.282801	0.927582	0.53831	0.634417	1	3505	tags=26%, list=15%, signal=30%
BIOCARTA_EIF4_PATHWAY	BIOCARTA_EIF4_PATHWAY		24	0.317328	0.92606	0.547244	0.6354	1	1741	tags=17%, list=8%, signal=18%
PID_P53DOWNSTREAMPATHWAY	PID_P53DOWNSTREAMPATHWAY		136	0.218702	0.922335	0.583333	0.639966	1	5365	tags=29%, list=23%, signal=37%
BIOCARTA_GSK3_PATHWAY	BIOCARTA_GSK3_PATHWAY		27	0.285639	0.920848	0.547059	0.640984	1	2224	tags=22%, list=10%, signal=25%
PID_FAK_PATHWAY	PID_FAK_PATHWAY		58	0.261546	0.920001	0.557809	0.64104	1	2653	tags=19%, list=12%, signal=21%
REACTOME_REGULATION_OF_GENE_EXPRESSION_IN_BETA_CELLS	REACTOME_REGULATION_OF_GENE_EXPRESSION_IN_BETA_CELLS		18	0.320886	0.914047	0.574642	0.649327	1	4779	tags=28%, list=21%, signal=35%
REACTOME_REGULATION_OF_BETA_CELL_DEVELOPMENT	REACTOME_REGULATION_OF_BETA_CELL_DEVELOPMENT		28	0.270476	0.910815	0.572519	0.653119	1	6437	tags=36%, list=28%, signal=50%
BIOCARTA_FMLP_PATHWAY	BIOCARTA_FMLP_PATHWAY		35	0.273299	0.910687	0.562992	0.651963	1	3037	tags=20%, list=13%, signal=23%
KEGG_ERBB_SIGNALING_PATHWAY	KEGG_ERBB_SIGNALING_PATHWAY		87	0.221436	0.908943	0.630682	0.653514	1	3568	tags=17%, list=16%, signal=20%
REACTOME_CIRCADIAN_REPRESSION_OF_EXPRESSION_BY_REV_ERBA	REACTOME_CIRCADIAN_REPRESSION_OF_EXPRESSION_BY_REV_ERBA		22	0.308978	0.907646	0.578337	0.654245	1	2561	tags=23%, list=11%, signal=26%
REACTOME_PI_METABOLISM	REACTOME_PI_METABOLISM		47	0.26322	0.904569	0.568548	0.657789	1	3045	tags=19%, list=13%, signal=22%
PID_PDGFRBPATHWAY	PID_PDGFRBPATHWAY		129	0.232886	0.902832	0.57115	0.659258	1	2438	tags=15%, list=11%, signal=16%
REACTOME_ANTIGEN_PROCESSING_CROSS_PRESENTATION	REACTOME_ANTIGEN_PROCESSING_CROSS_PRESENTATION		66	0.310897	0.901469	0.557282	0.660064	1	1657	tags=17%, list=7%, signal=18%
REACTOME_CYTOCHROME_P450_ARRANGED_BY_SUBSTRATE_TYPE	REACTOME_CYTOCHROME_P450_ARRANGED_BY_SUBSTRATE_TYPE		49	0.239095	0.901454	0.60566	0.658723	1	6374	tags=37%, list=28%, signal=51%
KEGG_ALPHA_LINOLENIC_ACID_METABOLISM	KEGG_ALPHA_LINOLENIC_ACID_METABOLISM		18	0.307261	0.898509	0.59176	0.662131	1	2919	tags=22%, list=13%, signal=25%
KEGG_NITROGEN_METABOLISM	KEGG_NITROGEN_METABOLISM		23	0.290538	0.896052	0.600775	0.664842	1	2784	tags=22%, list=12%, signal=25%
REACTOME_SEMAPHORIN_INTERACTIONS	REACTOME_SEMAPHORIN_INTERACTIONS		65	0.244381	0.892045	0.59381	0.669831	1	3281	tags=20%, list=14%, signal=23%
PID_AVB3_OPN_PATHWAY	PID_AVB3_OPN_PATHWAY		31	0.2762	0.891874	0.59481	0.668736	1	2078	tags=16%, list=9%, signal=18%
KEGG_ADHERENS_JUNCTION	KEGG_ADHERENS_JUNCTION		73	0.242958	0.891436	0.616495	0.66805	1	2277	tags=16%, list=10%, signal=18%
REACTOME_AMYLOIDS	REACTOME_AMYLOIDS		77	0.29753	0.887283	0.552734	0.673335	1	6154	tags=40%, list=27%, signal=55%
PID_RXR_VDR_PATHWAY	PID_RXR_VDR_PATHWAY		26	0.28152	0.882838	0.644914	0.679062	1	2117	tags=19%, list=9%, signal=21%
KEGG_MTOR_SIGNALING_PATHWAY	KEGG_MTOR_SIGNALING_PATHWAY		52	0.2305	0.881103	0.662813	0.680478	1	2542	tags=17%, list=11%, signal=19%
BIOCARTA_CHEMICAL_PATHWAY	BIOCARTA_CHEMICAL_PATHWAY		22	0.285434	0.872838	0.623016	0.692506	1	785	tags=9%, list=3%, signal=9%
REACTOME_SIGNALING_BY_NODAL	REACTOME_SIGNALING_BY_NODAL		18	0.30252	0.870704	0.611789	0.694671	1	3008	tags=28%, list=13%, signal=32%
KEGG_NEUROTROPHIN_SIGNALING_PATHWAY	KEGG_NEUROTROPHIN_SIGNALING_PATHWAY		125	0.213042	0.869915	0.662813	0.694504	1	2971	tags=16%, list=13%, signal=18%
ST_GAQ_PATHWAY	ST_GAQ_PATHWAY		28	0.266913	0.868712	0.627016	0.695037	1	4190	tags=25%, list=18%, signal=31%
PID_INTEGRIN_A9B1_PATHWAY	PID_INTEGRIN_A9B1_PATHWAY		25	0.294149	0.866731	0.615984	0.696967	1	2155	tags=20%, list=9%, signal=22%
REACTOME_KERATAN_SULFATE_KERATIN_METABOLISM	REACTOME_KERATAN_SULFATE_KERATIN_METABOLISM		30	0.28078	0.865836	0.593688	0.696949	1	5659	tags=40%, list=25%, signal=53%
REACTOME_STEROID_HORMONES	REACTOME_STEROID_HORMONES		28	0.263886	0.859053	0.682836	0.706468	1	1948	tags=14%, list=9%, signal=16%
KEGG_LYSOSOME	KEGG_LYSOSOME		120	0.235635	0.85886	0.617647	0.705374	1	1618	tags=11%, list=7%, signal=12%
REACTOME_REGULATION_OF_INSULIN_LIKE_GROWTH_FACTOR_IGF_ACTIVITY_BY_INSULIN_LIKE_GROWTH_FACTOR_BINDING_PROTEINS_IGFBPS	REACTOME_REGULATION_OF_INSULIN_LIKE_GROWTH_FACTOR_IGF_ACTIVITY_BY_INSULIN_LIKE_GROWTH_FACTOR_BINDING_PROTEINS_IGFBPS		16	0.328266	0.853032	0.622222	0.713361	1	4046	tags=31%, list=18%, signal=38%
ST_WNT_BETA_CATENIN_PATHWAY	ST_WNT_BETA_CATENIN_PATHWAY		34	0.253058	0.852701	0.654971	0.712468	1	676	tags=9%, list=3%, signal=9%
PID_RHODOPSIN_PATHWAY	PID_RHODOPSIN_PATHWAY		24	0.250994	0.848982	0.699422	0.717132	1	1859	tags=13%, list=8%, signal=14%
REACTOME_PKA_MEDIATED_PHOSPHORYLATION_OF_CREB	REACTOME_PKA_MEDIATED_PHOSPHORYLATION_OF_CREB		17	0.28362	0.845678	0.66422	0.721067	1	5443	tags=41%, list=24%, signal=54%
REACTOME_ACTIVATED_AMPK_STIMULATES_FATTY_ACID_OXIDATION_IN_MUSCLE	REACTOME_ACTIVATED_AMPK_STIMULATES_FATTY_ACID_OXIDATION_IN_MUSCLE		18	0.290996	0.841395	0.664032	0.726484	1	1285	tags=17%, list=6%, signal=18%
BIOCARTA_PTEN_PATHWAY	BIOCARTA_PTEN_PATHWAY		18	0.281687	0.836578	0.698189	0.732739	1	1218	tags=11%, list=5%, signal=12%
PID_ERBB1_INTERNALIZATION_PATHWAY	PID_ERBB1_INTERNALIZATION_PATHWAY		41	0.246803	0.834213	0.704225	0.735076	1	1934	tags=15%, list=8%, signal=16%
REACTOME_SYNTHESIS_OF_BILE_ACIDS_AND_BILE_SALTS	REACTOME_SYNTHESIS_OF_BILE_ACIDS_AND_BILE_SALTS		19	0.26287	0.834012	0.699422	0.733993	1	2329	tags=16%, list=10%, signal=18%
PID_CONE_PATHWAY	PID_CONE_PATHWAY		23	0.256975	0.831822	0.692449	0.735971	1	4509	tags=22%, list=20%, signal=27%
PID_ERBB_NETWORK_PATHWAY	PID_ERBB_NETWORK_PATHWAY		15	0.312452	0.829668	0.678431	0.737965	1	3411	tags=27%, list=15%, signal=31%
REACTOME_GAP_JUNCTION_ASSEMBLY	REACTOME_GAP_JUNCTION_ASSEMBLY		18	0.278003	0.826241	0.6625	0.741732	1	2439	tags=17%, list=11%, signal=19%
REACTOME_CHONDROITIN_SULFATE_DERMATAN_SULFATE_METABOLISM	REACTOME_CHONDROITIN_SULFATE_DERMATAN_SULFATE_METABOLISM		47	0.260337	0.824647	0.640159	0.742825	1	1103	tags=13%, list=5%, signal=13%
KEGG_PROPANOATE_METABOLISM	KEGG_PROPANOATE_METABOLISM		32	0.298	0.821934	0.657676	0.745651	1	4145	tags=25%, list=18%, signal=30%
KEGG_N_GLYCAN_BIOSYNTHESIS	KEGG_N_GLYCAN_BIOSYNTHESIS		46	0.222072	0.821451	0.72327	0.744908	1	2567	tags=13%, list=11%, signal=15%
SA_B_CELL_RECEPTOR_COMPLEXES	SA_B_CELL_RECEPTOR_COMPLEXES		24	0.272612	0.818409	0.682635	0.748018	1	2242	tags=17%, list=10%, signal=18%
REACTOME_PLATELET_AGGREGATION_PLUG_FORMATION	REACTOME_PLATELET_AGGREGATION_PLUG_FORMATION		35	0.236724	0.816754	0.717803	0.749089	1	769	tags=9%, list=3%, signal=9%
REACTOME_AMINE_DERIVED_HORMONES	REACTOME_AMINE_DERIVED_HORMONES		15	0.30156	0.815717	0.684008	0.749289	1	4752	tags=27%, list=21%, signal=34%
REACTOME_DIABETES_PATHWAYS	REACTOME_DIABETES_PATHWAYS		127	0.192592	0.81537	0.772908	0.748368	1	4297	tags=19%, list=19%, signal=23%
REACTOME_BOTULINUM_NEUROTOXICITY	REACTOME_BOTULINUM_NEUROTOXICITY		18	0.260241	0.802889	0.728137	0.766217	1	6342	tags=39%, list=28%, signal=54%
REACTOME_TRANSPORT_TO_THE_GOLGI_AND_SUBSEQUENT_MODIFICATION	REACTOME_TRANSPORT_TO_THE_GOLGI_AND_SUBSEQUENT_MODIFICATION		33	0.250854	0.802136	0.701461	0.765894	1	328	tags=6%, list=1%, signal=6%
KEGG_SNARE_INTERACTIONS_IN_VESICULAR_TRANSPORT	KEGG_SNARE_INTERACTIONS_IN_VESICULAR_TRANSPORT		38	0.230611	0.800616	0.731313	0.766702	1	3577	tags=18%, list=16%, signal=22%
REACTOME_SIGNALING_BY_HIPPO	REACTOME_SIGNALING_BY_HIPPO		20	0.269603	0.799139	0.718163	0.767485	1	5806	tags=40%, list=25%, signal=54%
KEGG_PEROXISOME	KEGG_PEROXISOME		78	0.230745	0.798039	0.740891	0.767663	1	5185	tags=27%, list=23%, signal=35%
REACTOME_DOWNREGULATION_OF_TGF_BETA_RECEPTOR_SIGNALING	REACTOME_DOWNREGULATION_OF_TGF_BETA_RECEPTOR_SIGNALING		21	0.25976	0.796544	0.76087	0.768407	1	3927	tags=24%, list=17%, signal=29%
REACTOME_METABOLISM_OF_STEROID_HORMONES_AND_VITAMINS_A_AND_D	REACTOME_METABOLISM_OF_STEROID_HORMONES_AND_VITAMINS_A_AND_D		34	0.229715	0.796048	0.786916	0.767773	1	1948	tags=12%, list=9%, signal=13%
REACTOME_PYRUVATE_METABOLISM_AND_CITRIC_ACID_TCA_CYCLE	REACTOME_PYRUVATE_METABOLISM_AND_CITRIC_ACID_TCA_CYCLE		40	0.259067	0.794984	0.710728	0.767873	1	3642	tags=23%, list=16%, signal=27%
PID_INSULIN_PATHWAY	PID_INSULIN_PATHWAY		45	0.232224	0.790244	0.740286	0.773554	1	1918	tags=13%, list=8%, signal=15%
BIOCARTA_PYK2_PATHWAY	BIOCARTA_PYK2_PATHWAY		28	0.240753	0.785588	0.760331	0.778888	1	1843	tags=11%, list=8%, signal=12%
KEGG_ALANINE_ASPARTATE_AND_GLUTAMATE_METABOLISM	KEGG_ALANINE_ASPARTATE_AND_GLUTAMATE_METABOLISM		32	0.236416	0.783714	0.777328	0.7802	1	2091	tags=13%, list=9%, signal=14%
BIOCARTA_HCMV_PATHWAY	BIOCARTA_HCMV_PATHWAY		17	0.279907	0.782366	0.764591	0.780798	1	2438	tags=18%, list=11%, signal=20%
KEGG_OLFACTORY_TRANSDUCTION	KEGG_OLFACTORY_TRANSDUCTION		375	0.19423	0.781214	0.765151	0.781047	1	8811	tags=40%, list=38%, signal=64%
REACTOME_SIGNAL_TRANSDUCTION_BY_L1	REACTOME_SIGNAL_TRANSDUCTION_BY_L1		33	0.231983	0.779485	0.776062	0.782025	1	3542	tags=18%, list=15%, signal=21%
PID_EPHBFWDPATHWAY	PID_EPHBFWDPATHWAY		40	0.224432	0.764304	0.793522	0.802545	1	4942	tags=30%, list=22%, signal=38%
PID_HNF3BPATHWAY	PID_HNF3BPATHWAY		43	0.211999	0.763396	0.794574	0.802373	1	6038	tags=35%, list=26%, signal=47%
REACTOME_AMINE_COMPOUND_SLC_TRANSPORTERS	REACTOME_AMINE_COMPOUND_SLC_TRANSPORTERS		26	0.240957	0.762901	0.782692	0.801551	1	7957	tags=50%, list=35%, signal=77%
KEGG_CARDIAC_MUSCLE_CONTRACTION	KEGG_CARDIAC_MUSCLE_CONTRACTION		72	0.198492	0.760309	0.822642	0.803678	1	3787	tags=17%, list=17%, signal=20%
BIOCARTA_GLEEVEC_PATHWAY	BIOCARTA_GLEEVEC_PATHWAY		23	0.248605	0.758714	0.798058	0.804447	1	3431	tags=22%, list=15%, signal=26%
REACTOME_PRE_NOTCH_PROCESSING_IN_GOLGI	REACTOME_PRE_NOTCH_PROCESSING_IN_GOLGI		16	0.256444	0.756968	0.808511	0.80523	1	3444	tags=25%, list=15%, signal=29%
REACTOME_LIPOPROTEIN_METABOLISM	REACTOME_LIPOPROTEIN_METABOLISM		28	0.242196	0.75405	0.796545	0.807838	1	4268	tags=25%, list=19%, signal=31%
REACTOME_LATENT_INFECTION_OF_HOMO_SAPIENS_WITH_MYCOBACTERIUM_TUBERCULOSIS	REACTOME_LATENT_INFECTION_OF_HOMO_SAPIENS_WITH_MYCOBACTERIUM_TUBERCULOSIS		31	0.247662	0.753142	0.779048	0.807694	1	2832	tags=16%, list=12%, signal=18%
REACTOME_NA_CL_DEPENDENT_NEUROTRANSMITTER_TRANSPORTERS	REACTOME_NA_CL_DEPENDENT_NEUROTRANSMITTER_TRANSPORTERS		16	0.273352	0.741182	0.782197	0.822195	1	7957	tags=56%, list=35%, signal=86%
BIOCARTA_NGF_PATHWAY	BIOCARTA_NGF_PATHWAY		18	0.261844	0.731237	0.812375	0.833967	1	2438	tags=17%, list=11%, signal=19%
REACTOME_INFLUENZA_LIFE_CYCLE	REACTOME_INFLUENZA_LIFE_CYCLE		136	0.236005	0.730718	0.731076	0.833106	1	5741	tags=35%, list=25%, signal=46%
PID_S1P_S1P2_PATHWAY	PID_S1P_S1P2_PATHWAY		24	0.230864	0.729103	0.837524	0.833725	1	2566	tags=13%, list=11%, signal=14%
REACTOME_PROTEOLYTIC_CLEAVAGE_OF_SNARE_COMPLEX_PROTEINS	REACTOME_PROTEOLYTIC_CLEAVAGE_OF_SNARE_COMPLEX_PROTEINS		16	0.243874	0.720907	0.862669	0.842577	1	6342	tags=38%, list=28%, signal=52%
REACTOME_XENOBIOTICS	REACTOME_XENOBIOTICS		15	0.264848	0.696076	0.841699	0.870649	1	3155	tags=20%, list=14%, signal=23%
REACTOME_PHASE_II_CONJUGATION	REACTOME_PHASE_II_CONJUGATION		63	0.195047	0.688551	0.9002	0.877549	1	3016	tags=14%, list=13%, signal=16%
SA_TRKA_RECEPTOR	SA_TRKA_RECEPTOR		17	0.248393	0.684092	0.843511	0.880969	1	1584	tags=12%, list=7%, signal=13%
ST_WNT_CA2_CYCLIC_GMP_PATHWAY	ST_WNT_CA2_CYCLIC_GMP_PATHWAY		20	0.219967	0.680814	0.905222	0.883042	1	3483	tags=20%, list=15%, signal=24%
ST_ERK1_ERK2_MAPK_PATHWAY	ST_ERK1_ERK2_MAPK_PATHWAY		32	0.207623	0.666921	0.884766	0.896179	1	6516	tags=34%, list=28%, signal=48%
REACTOME_SMOOTH_MUSCLE_CONTRACTION	REACTOME_SMOOTH_MUSCLE_CONTRACTION		24	0.268787	0.66394	0.802105	0.897607	1	2885	tags=21%, list=13%, signal=24%
REACTOME_OLFACTORY_SIGNALING_PATHWAY	REACTOME_OLFACTORY_SIGNALING_PATHWAY		309	0.169629	0.660015	0.903774	0.899926	1	8811	tags=39%, list=38%, signal=62%
REACTOME_PACKAGING_OF_TELOMERE_ENDS	REACTOME_PACKAGING_OF_TELOMERE_ENDS		46	0.272176	0.658853	0.764706	0.899498	1	5877	tags=39%, list=26%, signal=53%
REACTOME_MEIOTIC_SYNAPSIS	REACTOME_MEIOTIC_SYNAPSIS		69	0.218739	0.657129	0.76145	0.899544	1	6021	tags=36%, list=26%, signal=49%
REACTOME_SIGNALING_BY_FGFR1_FUSION_MUTANTS	REACTOME_SIGNALING_BY_FGFR1_FUSION_MUTANTS		18	0.240448	0.648016	0.870656	0.906561	1	3431	tags=22%, list=15%, signal=26%
REACTOME_METABOLISM_OF_MRNA	REACTOME_METABOLISM_OF_MRNA		211	0.182969	0.643778	0.843137	0.908818	1	4960	tags=26%, list=22%, signal=33%
KEGG_VALINE_LEUCINE_AND_ISOLEUCINE_DEGRADATION	KEGG_VALINE_LEUCINE_AND_ISOLEUCINE_DEGRADATION		44	0.212831	0.642032	0.855372	0.908879	1	5479	tags=27%, list=24%, signal=36%
REACTOME_DARPP_32_EVENTS	REACTOME_DARPP_32_EVENTS		24	0.214924	0.638221	0.905512	0.910645	1	2020	tags=17%, list=9%, signal=18%
REACTOME_TRANSPORT_OF_GLUCOSE_AND_OTHER_SUGARS_BILE_SALTS_AND_ORGANIC_ACIDS_METAL_IONS_AND_AMINE_COMPOUNDS	REACTOME_TRANSPORT_OF_GLUCOSE_AND_OTHER_SUGARS_BILE_SALTS_AND_ORGANIC_ACIDS_METAL_IONS_AND_AMINE_COMPOUNDS		87	0.152642	0.606745	0.972167	0.93419	1	5989	tags=26%, list=26%, signal=36%
KEGG_PARKINSONS_DISEASE	KEGG_PARKINSONS_DISEASE		114	0.186337	0.584657	0.870406	0.947458	1	4817	tags=18%, list=21%, signal=23%
BIOCARTA_RAS_PATHWAY	BIOCARTA_RAS_PATHWAY		23	0.194314	0.560171	0.969136	0.95963	1	3238	tags=17%, list=14%, signal=20%
REACTOME_RAS_ACTIVATION_UOPN_CA2_INFUX_THROUGH_NMDA_RECEPTOR	REACTOME_RAS_ACTIVATION_UOPN_CA2_INFUX_THROUGH_NMDA_RECEPTOR		17	0.170308	0.485258	0.992233	0.986197	1	6163	tags=29%, list=27%, signal=40%
KEGG_CITRATE_CYCLE_TCA_CYCLE	KEGG_CITRATE_CYCLE_TCA_CYCLE		30	0.169326	0.457369	0.980276	0.990513	1	6885	tags=30%, list=30%, signal=43%
KEGG_PENTOSE_AND_GLUCURONATE_INTERCONVERSIONS	KEGG_PENTOSE_AND_GLUCURONATE_INTERCONVERSIONS		21	0.168899	0.445153	0.985656	0.990836	1	1948	tags=10%, list=9%, signal=10%

## Sheet: RATHER-IR-signatures
NAME	GS<br> follow link to MSigDB	GS DETAILS	SIZE	ES	NES	NOM p-val	FDR q-val	FWER p-val	RANK AT MAX	LEADING EDGE
SABATES_COLORECTAL_ADENOMA_DN	SABATES_COLORECTAL_ADENOMA_DN	Details ...	277	0.648458	2.25115	0	0.00878269	0.007	3445	tags=49%, list=15%, signal=58%
BORCZUK_MALIGNANT_MESOTHELIOMA_DN	BORCZUK_MALIGNANT_MESOTHELIOMA_DN	Details ...	101	0.598249	2.2033	0	0.0128859	0.019	3378	tags=48%, list=15%, signal=56%
VECCHI_GASTRIC_CANCER_EARLY_DN	VECCHI_GASTRIC_CANCER_EARLY_DN	Details ...	348	0.635402	2.19896	0	0.011292	0.024	3040	tags=45%, list=13%, signal=52%
BOYLAN_MULTIPLE_MYELOMA_PCA1_UP	BOYLAN_MULTIPLE_MYELOMA_PCA1_UP	Details ...	99	0.612212	2.17651	0	0.0141101	0.034	3242	tags=46%, list=14%, signal=54%
SHIPP_DLBCL_VS_FOLLICULAR_LYMPHOMA_DN	SHIPP_DLBCL_VS_FOLLICULAR_LYMPHOMA_DN	Details ...	43	0.728939	2.1741	0	0.0114693	0.034	2474	tags=53%, list=11%, signal=60%
SMID_BREAST_CANCER_NORMAL_LIKE_UP	SMID_BREAST_CANCER_NORMAL_LIKE_UP	Details ...	456	0.827647	2.16082	0	0.0121175	0.04	3040	tags=82%, list=13%, signal=92%
BASSO_CD40_SIGNALING_DN	BASSO_CD40_SIGNALING_DN	Details ...	66	0.619862	2.15775	0	0.0104994	0.04	2499	tags=42%, list=11%, signal=47%
FIGUEROA_AML_METHYLATION_CLUSTER_5_DN	FIGUEROA_AML_METHYLATION_CLUSTER_5_DN	Details ...	46	0.627379	2.15431	0	0.0097564	0.04	3304	tags=43%, list=14%, signal=51%
LABBE_WNT3A_TARGETS_DN	LABBE_WNT3A_TARGETS_DN	Details ...	95	0.535452	2.14116	0	0.0106712	0.045	2375	tags=28%, list=10%, signal=32%
REN_ALVEOLAR_RHABDOMYOSARCOMA_UP	REN_ALVEOLAR_RHABDOMYOSARCOMA_UP	Details ...	96	0.535406	2.13205	0	0.0108818	0.051	3513	tags=36%, list=15%, signal=43%
AKL_HTLV1_INFECTION_DN	AKL_HTLV1_INFECTION_DN	Details ...	67	0.670406	2.098	0	0.0183221	0.088	2742	tags=43%, list=12%, signal=49%
BOQUEST_STEM_CELL_DN	BOQUEST_STEM_CELL_DN	Details ...	202	0.654523	2.09243	0.00198807	0.0180242	0.092	3157	tags=52%, list=14%, signal=60%
CAIRO_HEPATOBLASTOMA_CLASSES_DN	CAIRO_HEPATOBLASTOMA_CLASSES_DN	Details ...	207	0.572197	2.09083	0	0.0172611	0.094	3065	tags=43%, list=13%, signal=49%
BERTUCCI_INVASIVE_CARCINOMA_DUCTAL_VS_LOBULAR_DN	BERTUCCI_INVASIVE_CARCINOMA_DUCTAL_VS_LOBULAR_DN	Details ...	46	0.829956	2.08965	0	0.0161691	0.095	2186	tags=74%, list=10%, signal=82%
SANSOM_APC_TARGETS_DN	SANSOM_APC_TARGETS_DN	Details ...	356	0.510427	2.08344	0	0.0164851	0.103	3307	tags=37%, list=14%, signal=42%
KLEIN_PRIMARY_EFFUSION_LYMPHOMA_DN	KLEIN_PRIMARY_EFFUSION_LYMPHOMA_DN	Details ...	54	0.742698	2.07417	0	0.018429	0.123	1654	tags=50%, list=7%, signal=54%
KUMAR_TARGETS_OF_MLL_AF9_FUSION	KUMAR_TARGETS_OF_MLL_AF9_FUSION	Details ...	393	0.445366	2.07353	0	0.0175422	0.123	3631	tags=31%, list=16%, signal=36%
VERHAAK_AML_WITH_NPM1_MUTATED_DN	VERHAAK_AML_WITH_NPM1_MUTATED_DN	Details ...	237	0.570214	2.06503	0	0.0194006	0.132	2894	tags=41%, list=13%, signal=47%
VALK_AML_CLUSTER_11	VALK_AML_CLUSTER_11	Details ...	36	0.666517	2.06428	0	0.0187783	0.135	3121	tags=53%, list=14%, signal=61%
BOYLAN_MULTIPLE_MYELOMA_C_D_DN	BOYLAN_MULTIPLE_MYELOMA_C_D_DN	Details ...	245	0.507066	2.05308	0	0.0207787	0.149	3126	tags=39%, list=14%, signal=44%
ZHAN_MULTIPLE_MYELOMA_PR_DN	ZHAN_MULTIPLE_MYELOMA_PR_DN	Details ...	44	0.687374	2.05262	0	0.0199089	0.149	2769	tags=52%, list=12%, signal=59%
YU_MYC_TARGETS_DN	YU_MYC_TARGETS_DN	Details ...	47	0.693492	2.05198	0.00200803	0.0191275	0.149	2904	tags=49%, list=13%, signal=56%
NIELSEN_GIST_VS_SYNOVIAL_SARCOMA_DN	NIELSEN_GIST_VS_SYNOVIAL_SARCOMA_DN	Details ...	20	0.759202	2.04447	0	0.0198543	0.157	1767	tags=50%, list=8%, signal=54%
LEE_EARLY_T_LYMPHOCYTE_DN	LEE_EARLY_T_LYMPHOCYTE_DN	Details ...	50	0.733228	2.04231	0	0.0196081	0.16	3347	tags=60%, list=15%, signal=70%
WORSCHECH_TUMOR_REJECTION_UP	WORSCHECH_TUMOR_REJECTION_UP	Details ...	56	0.69735	2.03892	0.00193798	0.0198382	0.17	3216	tags=57%, list=14%, signal=66%
HELLER_HDAC_TARGETS_SILENCED_BY_METHYLATION_DN	HELLER_HDAC_TARGETS_SILENCED_BY_METHYLATION_DN	Details ...	275	0.471923	2.03246	0	0.0208766	0.181	2678	tags=33%, list=12%, signal=37%
SHEDDEN_LUNG_CANCER_GOOD_SURVIVAL_A12	SHEDDEN_LUNG_CANCER_GOOD_SURVIVAL_A12	Details ...	286	0.467034	2.0251	0	0.0227386	0.194	3524	tags=30%, list=15%, signal=35%
DEURIG_T_CELL_PROLYMPHOCYTIC_LEUKEMIA_DN	DEURIG_T_CELL_PROLYMPHOCYTIC_LEUKEMIA_DN	Details ...	303	0.608058	2.0217	0	0.0227246	0.196	4392	tags=51%, list=19%, signal=63%
HOFFMANN_SMALL_PRE_BII_TO_IMMATURE_B_LYMPHOCYTE_UP	HOFFMANN_SMALL_PRE_BII_TO_IMMATURE_B_LYMPHOCYTE_UP	Details ...	65	0.578867	2.0193	0	0.0226592	0.202	3963	tags=40%, list=17%, signal=48%
WALLACE_PROSTATE_CANCER_RACE_UP	WALLACE_PROSTATE_CANCER_RACE_UP	Details ...	278	0.705705	2.014	0	0.0238198	0.211	2899	tags=58%, list=13%, signal=65%
JAATINEN_HEMATOPOIETIC_STEM_CELL_DN	JAATINEN_HEMATOPOIETIC_STEM_CELL_DN	Details ...	216	0.640228	2.00206	0.00200401	0.0268835	0.238	2889	tags=46%, list=13%, signal=52%
HAHTOLA_SEZARY_SYNDROM_DN	HAHTOLA_SEZARY_SYNDROM_DN	Details ...	41	0.667363	2.00119	0.00387597	0.0264227	0.24	2987	tags=59%, list=13%, signal=67%
GENTLES_LEUKEMIC_STEM_CELL_UP	GENTLES_LEUKEMIC_STEM_CELL_UP	Details ...	26	0.747445	1.99455	0	0.0284354	0.261	3573	tags=62%, list=16%, signal=73%
CROONQUIST_NRAS_VS_STROMAL_STIMULATION_UP	CROONQUIST_NRAS_VS_STROMAL_STIMULATION_UP	Details ...	40	0.601436	1.99422	0	0.0277181	0.262	3600	tags=40%, list=16%, signal=47%
RICKMAN_HEAD_AND_NECK_CANCER_D	RICKMAN_HEAD_AND_NECK_CANCER_D	Details ...	33	0.686686	1.99075	0	0.0278449	0.266	2523	tags=42%, list=11%, signal=48%
CHYLA_CBFA2T3_TARGETS_UP	CHYLA_CBFA2T3_TARGETS_UP	Details ...	373	0.465602	1.98904	0	0.02784	0.272	2637	tags=28%, list=12%, signal=32%
LEE_LIVER_CANCER_DENA_DN	LEE_LIVER_CANCER_DENA_DN	Details ...	73	0.535555	1.98765	0	0.0276278	0.275	3503	tags=36%, list=15%, signal=42%
GOLDRATH_IMMUNE_MEMORY	GOLDRATH_IMMUNE_MEMORY	Details ...	64	0.550208	1.98601	0	0.027449	0.279	4126	tags=47%, list=18%, signal=57%
BOYLAN_MULTIPLE_MYELOMA_PCA3_DN	BOYLAN_MULTIPLE_MYELOMA_PCA3_DN	Details ...	67	0.516689	1.98573	0	0.0268827	0.28	4818	tags=40%, list=21%, signal=51%
SHETH_LIVER_CANCER_VS_TXNIP_LOSS_PAM4	SHETH_LIVER_CANCER_VS_TXNIP_LOSS_PAM4	Details ...	251	0.429358	1.98361	0	0.0268498	0.284	3683	tags=31%, list=16%, signal=37%
GRAHAM_CML_DIVIDING_VS_NORMAL_QUIESCENT_DN	GRAHAM_CML_DIVIDING_VS_NORMAL_QUIESCENT_DN	Details ...	91	0.628529	1.98206	0.00196464	0.0266332	0.287	4133	tags=60%, list=18%, signal=73%
BOSCO_ALLERGEN_INDUCED_TH2_ASSOCIATED_MODULE	BOSCO_ALLERGEN_INDUCED_TH2_ASSOCIATED_MODULE	Details ...	147	0.515929	1.98061	0.00396825	0.0264516	0.292	3931	tags=41%, list=17%, signal=49%
GAVIN_PDE3B_TARGETS	GAVIN_PDE3B_TARGETS	Details ...	21	0.777043	1.97203	0	0.0288227	0.31	2608	tags=62%, list=11%, signal=70%
BOSCO_TH1_CYTOTOXIC_MODULE	BOSCO_TH1_CYTOTOXIC_MODULE	Details ...	111	0.669519	1.97096	0	0.0286726	0.315	2649	tags=53%, list=12%, signal=60%
CHUNG_BLISTER_CYTOTOXICITY_DN	CHUNG_BLISTER_CYTOTOXICITY_DN	Details ...	41	0.635332	1.97081	0.00196078	0.0281495	0.316	3452	tags=46%, list=15%, signal=54%
HUI_MAPK14_TARGETS_UP	HUI_MAPK14_TARGETS_UP	Details ...	21	0.658878	1.96954	0.00197239	0.028165	0.321	1981	tags=38%, list=9%, signal=42%
LEE_LIVER_CANCER	LEE_LIVER_CANCER	Details ...	48	0.563519	1.96917	0	0.0277848	0.322	3665	tags=35%, list=16%, signal=42%
BAELDE_DIABETIC_NEPHROPATHY_UP	BAELDE_DIABETIC_NEPHROPATHY_UP	Details ...	85	0.588959	1.96719	0	0.0279565	0.33	3325	tags=46%, list=15%, signal=53%
WINTER_HYPOXIA_DN	WINTER_HYPOXIA_DN	Details ...	48	0.794269	1.96355	0	0.0290802	0.346	2557	tags=71%, list=11%, signal=80%
WORSCHECH_TUMOR_EVASION_AND_TOLEROGENICITY_UP	WORSCHECH_TUMOR_EVASION_AND_TOLEROGENICITY_UP	Details ...	30	0.741669	1.96179	0.00404858	0.029148	0.353	2699	tags=57%, list=12%, signal=64%
HOFMANN_MYELODYSPLASTIC_SYNDROM_HIGH_RISK_DN	HOFMANN_MYELODYSPLASTIC_SYNDROM_HIGH_RISK_DN	Details ...	20	0.687962	1.96026	0	0.0292062	0.36	2579	tags=65%, list=11%, signal=73%
DELYS_THYROID_CANCER_DN	DELYS_THYROID_CANCER_DN	Details ...	227	0.612313	1.95925	0.00403226	0.0290769	0.364	2797	tags=45%, list=12%, signal=51%
MARSON_FOXP3_TARGETS_STIMULATED_UP	MARSON_FOXP3_TARGETS_STIMULATED_UP	Details ...	29	0.725788	1.95809	0.00396825	0.0290694	0.368	2016	tags=52%, list=9%, signal=57%
RUTELLA_RESPONSE_TO_HGF_DN	RUTELLA_RESPONSE_TO_HGF_DN	Details ...	228	0.524995	1.95748	0.00204918	0.0288517	0.37	3594	tags=39%, list=16%, signal=46%
NAKAYAMA_SOFT_TISSUE_TUMORS_PCA2_DN	NAKAYAMA_SOFT_TISSUE_TUMORS_PCA2_DN	Details ...	78	0.777582	1.95497	0.00573614	0.0293032	0.377	3227	tags=77%, list=14%, signal=89%
BIDUS_METASTASIS_DN	BIDUS_METASTASIS_DN	Details ...	151	0.492124	1.95349	0.00204082	0.0295587	0.389	2790	tags=30%, list=12%, signal=34%
CROONQUIST_NRAS_SIGNALING_UP	CROONQUIST_NRAS_SIGNALING_UP	Details ...	41	0.672271	1.95235	0	0.0295218	0.393	4048	tags=56%, list=18%, signal=68%
LEE_DOUBLE_POLAR_THYMOCYTE	LEE_DOUBLE_POLAR_THYMOCYTE	Details ...	26	0.654948	1.94757	0	0.0310293	0.409	3209	tags=50%, list=14%, signal=58%
GRAHAM_CML_QUIESCENT_VS_NORMAL_QUIESCENT_DN	GRAHAM_CML_QUIESCENT_VS_NORMAL_QUIESCENT_DN	Details ...	40	0.684424	1.94275	0	0.0324179	0.43	4133	tags=65%, list=18%, signal=79%
SWEET_LUNG_CANCER_KRAS_DN	SWEET_LUNG_CANCER_KRAS_DN	Details ...	429	0.558533	1.94259	0.00986193	0.0319972	0.43	3415	tags=44%, list=15%, signal=50%
GEORGANTAS_HSC_MARKERS	GEORGANTAS_HSC_MARKERS	Details ...	64	0.584097	1.94134	0.00579151	0.03178	0.431	4030	tags=52%, list=18%, signal=62%
ZHAN_MULTIPLE_MYELOMA_DN	ZHAN_MULTIPLE_MYELOMA_DN	Details ...	41	0.679334	1.94093	0.00412371	0.0315298	0.433	3532	tags=59%, list=15%, signal=69%
RHEIN_ALL_GLUCOCORTICOID_THERAPY_UP	RHEIN_ALL_GLUCOCORTICOID_THERAPY_UP	Details ...	77	0.592934	1.93713	0	0.0327764	0.443	5222	tags=64%, list=23%, signal=82%
LINDGREN_BLADDER_CANCER_CLUSTER_2B	LINDGREN_BLADDER_CANCER_CLUSTER_2B	Details ...	372	0.614684	1.93434	0.00402414	0.033651	0.45	3585	tags=51%, list=16%, signal=60%
MARZEC_IL2_SIGNALING_DN	MARZEC_IL2_SIGNALING_DN	Details ...	35	0.616739	1.93424	0	0.0331696	0.45	2538	tags=43%, list=11%, signal=48%
RASHI_RESPONSE_TO_IONIZING_RADIATION_6	RASHI_RESPONSE_TO_IONIZING_RADIATION_6	Details ...	83	0.5722	1.92734	0.00196078	0.0358338	0.474	3810	tags=45%, list=17%, signal=53%
GRAHAM_NORMAL_QUIESCENT_VS_NORMAL_DIVIDING_UP	GRAHAM_NORMAL_QUIESCENT_VS_NORMAL_DIVIDING_UP	Details ...	66	0.599967	1.92655	0.00394477	0.0357244	0.475	4620	tags=61%, list=20%, signal=76%
RIGGI_EWING_SARCOMA_PROGENITOR_UP	RIGGI_EWING_SARCOMA_PROGENITOR_UP	Details ...	408	0.466097	1.9265	0.00200803	0.0352124	0.476	4203	tags=42%, list=18%, signal=50%
SMID_BREAST_CANCER_RELAPSE_IN_BONE_DN	SMID_BREAST_CANCER_RELAPSE_IN_BONE_DN	Details ...	297	0.509732	1.92543	0.00197628	0.0350326	0.478	3067	tags=36%, list=13%, signal=41%
YAO_HOXA10_TARGETS_VIA_PROGESTERONE_UP	YAO_HOXA10_TARGETS_VIA_PROGESTERONE_UP	Details ...	76	0.606006	1.92512	0.00201207	0.0346749	0.478	3382	tags=49%, list=15%, signal=57%
LEIN_ASTROCYTE_MARKERS	LEIN_ASTROCYTE_MARKERS	Details ...	42	0.579825	1.91718	0	0.0373622	0.497	5366	tags=60%, list=23%, signal=78%
ONO_AML1_TARGETS_UP	ONO_AML1_TARGETS_UP	Details ...	23	0.759576	1.91641	0.00589391	0.0372338	0.499	1416	tags=57%, list=6%, signal=60%
WEST_ADRENOCORTICAL_CARCINOMA_VS_ADENOMA_DN	WEST_ADRENOCORTICAL_CARCINOMA_VS_ADENOMA_DN	Details ...	21	0.622475	1.91421	0	0.0377196	0.5	2356	tags=43%, list=10%, signal=48%
LEE_LIVER_CANCER_ACOX1_DN	LEE_LIVER_CANCER_ACOX1_DN	Details ...	65	0.512606	1.91296	0.00199203	0.0377652	0.505	5082	tags=45%, list=22%, signal=57%
TAKEDA_TARGETS_OF_NUP98_HOXA9_FUSION_16D_UP	TAKEDA_TARGETS_OF_NUP98_HOXA9_FUSION_16D_UP	Details ...	164	0.52657	1.91214	0.00790514	0.0377891	0.505	4016	tags=44%, list=18%, signal=53%
MCLACHLAN_DENTAL_CARIES_DN	MCLACHLAN_DENTAL_CARIES_DN	Details ...	227	0.595035	1.9113	0.00811359	0.0376204	0.509	3573	tags=49%, list=16%, signal=58%
CASORELLI_ACUTE_PROMYELOCYTIC_LEUKEMIA_UP	CASORELLI_ACUTE_PROMYELOCYTIC_LEUKEMIA_UP	Details ...	167	0.496323	1.90671	0.00581395	0.0395532	0.536	3629	tags=39%, list=16%, signal=46%
WIERENGA_STAT5A_TARGETS_DN	WIERENGA_STAT5A_TARGETS_DN	Details ...	204	0.465246	1.90633	0	0.0391707	0.537	3333	tags=33%, list=15%, signal=39%
WINNEPENNINCKX_MELANOMA_METASTASIS_DN	WINNEPENNINCKX_MELANOMA_METASTASIS_DN	Details ...	41	0.685569	1.90144	0.00625	0.0409549	0.55	2121	tags=46%, list=9%, signal=51%
ZEMBUTSU_SENSITIVITY_TO_MITOMYCIN	ZEMBUTSU_SENSITIVITY_TO_MITOMYCIN	Details ...	19	0.664753	1.89925	0.00208768	0.0415525	0.552	2659	tags=47%, list=12%, signal=54%
ZHAN_MULTIPLE_MYELOMA_CD2_UP	ZHAN_MULTIPLE_MYELOMA_CD2_UP	Details ...	44	0.538142	1.89768	0.00207039	0.0419207	0.553	1994	tags=30%, list=9%, signal=32%
VILIMAS_NOTCH1_TARGETS_UP	VILIMAS_NOTCH1_TARGETS_UP	Details ...	52	0.709286	1.89604	0.00601202	0.0425519	0.562	3399	tags=63%, list=15%, signal=74%
MAHADEVAN_IMATINIB_RESISTANCE_DN	MAHADEVAN_IMATINIB_RESISTANCE_DN	Details ...	19	0.737478	1.89512	0	0.0423681	0.563	3343	tags=68%, list=15%, signal=80%
TAKEDA_TARGETS_OF_NUP98_HOXA9_FUSION_8D_DN	TAKEDA_TARGETS_OF_NUP98_HOXA9_FUSION_8D_DN	Details ...	200	0.538211	1.89443	0.00592885	0.0423048	0.563	4961	tags=52%, list=22%, signal=66%
SPIELMAN_LYMPHOBLAST_EUROPEAN_VS_ASIAN_2FC_DN	SPIELMAN_LYMPHOBLAST_EUROPEAN_VS_ASIAN_2FC_DN	Details ...	20	0.685677	1.89262	0.004	0.0426041	0.568	3101	tags=50%, list=14%, signal=58%
MCLACHLAN_DENTAL_CARIES_UP	MCLACHLAN_DENTAL_CARIES_UP	Details ...	232	0.636603	1.88997	0.01222	0.0435695	0.574	3573	tags=55%, list=16%, signal=64%
KANG_IMMORTALIZED_BY_TERT_DN	KANG_IMMORTALIZED_BY_TERT_DN	Details ...	100	0.480774	1.88903	0	0.0436184	0.58	2924	tags=34%, list=13%, signal=39%
KATSANOU_ELAVL1_TARGETS_UP	KATSANOU_ELAVL1_TARGETS_UP	Details ...	165	0.484448	1.88892	0.00191571	0.0432071	0.58	2846	tags=34%, list=12%, signal=38%
VALK_AML_WITH_FLT3_ITD	VALK_AML_WITH_FLT3_ITD	Details ...	38	0.565746	1.88718	0	0.043539	0.586	2121	tags=34%, list=9%, signal=38%
TONKS_TARGETS_OF_RUNX1_RUNX1T1_FUSION_MONOCYTE_DN	TONKS_TARGETS_OF_RUNX1_RUNX1T1_FUSION_MONOCYTE_DN	Details ...	52	0.600802	1.88708	0.00976562	0.0431008	0.586	2578	tags=44%, list=11%, signal=50%
LEE_DIFFERENTIATING_T_LYMPHOCYTE	LEE_DIFFERENTIATING_T_LYMPHOCYTE	Details ...	192	0.63347	1.88386	0.0121457	0.0442778	0.592	2216	tags=43%, list=10%, signal=47%
PEDRIOLI_MIR31_TARGETS_DN	PEDRIOLI_MIR31_TARGETS_DN	Details ...	395	0.4278	1.88155	0	0.0449895	0.601	3770	tags=34%, list=16%, signal=40%
HAN_JNK_SINGALING_DN	HAN_JNK_SINGALING_DN	Details ...	39	0.633767	1.88131	0.0083682	0.0446226	0.602	3349	tags=49%, list=15%, signal=57%
FONTAINE_FOLLICULAR_THYROID_ADENOMA_DN	FONTAINE_FOLLICULAR_THYROID_ADENOMA_DN	Details ...	67	0.497055	1.88126	0.00392927	0.0441758	0.602	2633	tags=25%, list=11%, signal=29%
CAIRO_HEPATOBLASTOMA_DN	CAIRO_HEPATOBLASTOMA_DN	Details ...	260	0.433514	1.88008	0.00199203	0.0442989	0.605	3687	tags=33%, list=16%, signal=39%
GAVIN_FOXP3_TARGETS_CLUSTER_P4	GAVIN_FOXP3_TARGETS_CLUSTER_P4	Details ...	98	0.514343	1.87987	0	0.0439318	0.605	3648	tags=44%, list=16%, signal=52%
CHIANG_LIVER_CANCER_SUBCLASS_CTNNB1_DN	CHIANG_LIVER_CANCER_SUBCLASS_CTNNB1_DN	Details ...	164	0.537148	1.8763	0.0040404	0.0453462	0.615	3349	tags=40%, list=15%, signal=47%
ZHENG_IL22_SIGNALING_UP	ZHENG_IL22_SIGNALING_UP	Details ...	53	0.566277	1.87298	0.00982318	0.0466161	0.623	2962	tags=45%, list=13%, signal=52%
BOYAULT_LIVER_CANCER_SUBCLASS_G12_DN	BOYAULT_LIVER_CANCER_SUBCLASS_G12_DN	Details ...	15	0.721126	1.87281	0.00407332	0.046219	0.623	3738	tags=53%, list=16%, signal=64%
GAURNIER_PSMD4_TARGETS	GAURNIER_PSMD4_TARGETS	Details ...	52	0.711205	1.87244	0.00592885	0.0459564	0.623	4805	tags=71%, list=21%, signal=90%
RUTELLA_RESPONSE_TO_CSF2RB_AND_IL4_DN	RUTELLA_RESPONSE_TO_CSF2RB_AND_IL4_DN		304	0.514933	1.87214	0.00817996	0.0456797	0.624	2930	tags=34%, list=13%, signal=38%
DOANE_BREAST_CANCER_ESR1_DN	DOANE_BREAST_CANCER_ESR1_DN		48	0.694316	1.87196	0.00792079	0.0453805	0.624	3203	tags=54%, list=14%, signal=63%
KLEIN_TARGETS_OF_BCR_ABL1_FUSION	KLEIN_TARGETS_OF_BCR_ABL1_FUSION		45	0.653301	1.87174	0.00610998	0.0450192	0.626	2107	tags=42%, list=9%, signal=46%
RICKMAN_HEAD_AND_NECK_CANCER_F	RICKMAN_HEAD_AND_NECK_CANCER_F		53	0.578444	1.87169	0.00572519	0.0446453	0.627	2924	tags=42%, list=13%, signal=47%
YAO_TEMPORAL_RESPONSE_TO_PROGESTERONE_CLUSTER_3	YAO_TEMPORAL_RESPONSE_TO_PROGESTERONE_CLUSTER_3		15	0.659194	1.87058	0.00199203	0.0448576	0.629	2078	tags=47%, list=9%, signal=51%
ODONNELL_TARGETS_OF_MYC_AND_TFRC_UP	ODONNELL_TARGETS_OF_MYC_AND_TFRC_UP		78	0.55719	1.86984	0.00614754	0.0448369	0.633	3648	tags=42%, list=16%, signal=50%
XU_RESPONSE_TO_TRETINOIN_AND_NSC682994_UP	XU_RESPONSE_TO_TRETINOIN_AND_NSC682994_UP		17	0.683243	1.86858	0.00398406	0.04514	0.64	2128	tags=53%, list=9%, signal=58%
LIU_TARGETS_OF_VMYB_VS_CMYB_DN	LIU_TARGETS_OF_VMYB_VS_CMYB_DN		42	0.559082	1.86838	0.0040404	0.0448823	0.641	2198	tags=38%, list=10%, signal=42%
FLECHNER_BIOPSY_KIDNEY_TRANSPLANT_REJECTED_VS_OK_UP	FLECHNER_BIOPSY_KIDNEY_TRANSPLANT_REJECTED_VS_OK_UP		84	0.707576	1.86826	0.0100806	0.044543	0.641	3431	tags=63%, list=15%, signal=74%
VARELA_ZMPSTE24_TARGETS_DN	VARELA_ZMPSTE24_TARGETS_DN		38	0.533141	1.86775	0.00199203	0.044366	0.642	2119	tags=29%, list=9%, signal=32%
HOSHIDA_LIVER_CANCER_LATE_RECURRENCE_UP	HOSHIDA_LIVER_CANCER_LATE_RECURRENCE_UP		60	0.530602	1.86613	0.00199601	0.0448394	0.651	3431	tags=40%, list=15%, signal=47%
LEE_LIVER_CANCER_E2F1_DN	LEE_LIVER_CANCER_E2F1_DN		62	0.506041	1.86336	0.002	0.0459545	0.661	3503	tags=39%, list=15%, signal=46%
SCHURINGA_STAT5A_TARGETS_UP	SCHURINGA_STAT5A_TARGETS_UP		21	0.638338	1.86336	0	0.0455479	0.661	3684	tags=48%, list=16%, signal=57%
LIM_MAMMARY_LUMINAL_PROGENITOR_UP	LIM_MAMMARY_LUMINAL_PROGENITOR_UP		56	0.557112	1.8609	0.00612245	0.0465509	0.666	3825	tags=48%, list=17%, signal=58%
MIKKELSEN_MCV6_ICP_WITH_H3K27ME3	MIKKELSEN_MCV6_ICP_WITH_H3K27ME3		72	0.532012	1.8596	0	0.0468168	0.672	5287	tags=42%, list=23%, signal=54%
CHEN_LVAD_SUPPORT_OF_FAILING_HEART_DN	CHEN_LVAD_SUPPORT_OF_FAILING_HEART_DN		41	0.646995	1.85953	0.00612245	0.0464411	0.672	3353	tags=54%, list=15%, signal=63%
EBAUER_MYOGENIC_TARGETS_OF_PAX3_FOXO1_FUSION	EBAUER_MYOGENIC_TARGETS_OF_PAX3_FOXO1_FUSION		49	0.563868	1.85697	0.00598802	0.0474445	0.681	3415	tags=39%, list=15%, signal=45%
MOREIRA_RESPONSE_TO_TSA_DN	MOREIRA_RESPONSE_TO_TSA_DN		18	0.646939	1.8559	0.00613497	0.0476565	0.684	1531	tags=39%, list=7%, signal=42%
WATTEL_AUTONOMOUS_THYROID_ADENOMA_DN	WATTEL_AUTONOMOUS_THYROID_ADENOMA_DN		53	0.593423	1.85575	0.00963391	0.0473117	0.685	2114	tags=40%, list=9%, signal=44%
SENGUPTA_NASOPHARYNGEAL_CARCINOMA_WITH_LMP1_DN	SENGUPTA_NASOPHARYNGEAL_CARCINOMA_WITH_LMP1_DN		168	0.488955	1.85526	0.00400802	0.0471318	0.687	4949	tags=43%, list=22%, signal=54%
WANG_IMMORTALIZED_BY_HOXA9_AND_MEIS1_DN	WANG_IMMORTALIZED_BY_HOXA9_AND_MEIS1_DN		24	0.686909	1.8547	0.00395257	0.0470539	0.688	3990	tags=71%, list=17%, signal=86%
SEKI_INFLAMMATORY_RESPONSE_LPS_UP	SEKI_INFLAMMATORY_RESPONSE_LPS_UP		76	0.629805	1.8537	0.0100402	0.0472522	0.693	4254	tags=59%, list=19%, signal=72%
LIU_VAV3_PROSTATE_CARCINOGENESIS_UP	LIU_VAV3_PROSTATE_CARCINOGENESIS_UP		89	0.584642	1.8533	0.00994036	0.0470177	0.694	3599	tags=54%, list=16%, signal=64%
AFFAR_YY1_TARGETS_UP	AFFAR_YY1_TARGETS_UP		210	0.434588	1.85152	0	0.0476281	0.7	3927	tags=37%, list=17%, signal=44%
CAIRO_LIVER_DEVELOPMENT_DN	CAIRO_LIVER_DEVELOPMENT_DN		217	0.418622	1.85041	0	0.0478014	0.702	4092	tags=31%, list=18%, signal=37%
ONO_FOXP3_TARGETS_UP	ONO_FOXP3_TARGETS_UP		22	0.694331	1.84936	0.00578035	0.0480165	0.704	1416	tags=45%, list=6%, signal=48%
ODONNELL_TFRC_TARGETS_UP	ODONNELL_TFRC_TARGETS_UP		399	0.391241	1.84795	0	0.0483903	0.708	4312	tags=31%, list=19%, signal=37%
SHAFFER_IRF4_TARGETS_IN_PLASMA_CELL_VS_MATURE_B_LYMPHOCYTE	SHAFFER_IRF4_TARGETS_IN_PLASMA_CELL_VS_MATURE_B_LYMPHOCYTE		67	0.515368	1.84589	0.00409836	0.0491521	0.716	3325	tags=36%, list=15%, signal=42%
BOQUEST_STEM_CELL_CULTURED_VS_FRESH_DN	BOQUEST_STEM_CELL_CULTURED_VS_FRESH_DN		30	0.770671	1.84537	0.00403226	0.0490731	0.717	2235	tags=63%, list=10%, signal=70%
WANG_RESPONSE_TO_BEXAROTENE_DN	WANG_RESPONSE_TO_BEXAROTENE_DN		29	0.579683	1.84491	0.0040568	0.0489252	0.719	1984	tags=38%, list=9%, signal=41%
SMID_BREAST_CANCER_RELAPSE_IN_PLEURA_DN	SMID_BREAST_CANCER_RELAPSE_IN_PLEURA_DN		24	0.650877	1.84424	0.00804829	0.0489003	0.722	2095	tags=38%, list=9%, signal=41%
PASQUALUCCI_LYMPHOMA_BY_GC_STAGE_DN	PASQUALUCCI_LYMPHOMA_BY_GC_STAGE_DN		159	0.517914	1.84355	0.00392927	0.0488908	0.725	2572	tags=34%, list=11%, signal=38%
NATSUME_RESPONSE_TO_INTERFERON_BETA_UP	NATSUME_RESPONSE_TO_INTERFERON_BETA_UP		68	0.479185	1.8428	0.00383142	0.0489206	0.727	4826	tags=44%, list=21%, signal=56%
FINAK_BREAST_CANCER_SDPP_SIGNATURE	FINAK_BREAST_CANCER_SDPP_SIGNATURE		24	0.710293	1.84259	0.00594059	0.048655	0.728	2093	tags=58%, list=9%, signal=64%
TAKEDA_TARGETS_OF_NUP98_HOXA9_FUSION_3D_UP	TAKEDA_TARGETS_OF_NUP98_HOXA9_FUSION_3D_UP		173	0.538124	1.84072	0.0184049	0.049566	0.733	5090	tags=50%, list=22%, signal=63%
PLASARI_TGFB1_SIGNALING_VIA_NFIC_10HR_UP	PLASARI_TGFB1_SIGNALING_VIA_NFIC_10HR_UP		53	0.597533	1.83924	0.0142276	0.0499613	0.736	3433	tags=47%, list=15%, signal=55%
KORKOLA_EMBRYONIC_CARCINOMA_VS_SEMINOMA_DN	KORKOLA_EMBRYONIC_CARCINOMA_VS_SEMINOMA_DN		24	0.601763	1.83747	0.00396825	0.0505953	0.743	2109	tags=29%, list=9%, signal=32%
TAKEDA_TARGETS_OF_NUP98_HOXA9_FUSION_10D_UP	TAKEDA_TARGETS_OF_NUP98_HOXA9_FUSION_10D_UP		183	0.502507	1.83664	0.0234834	0.0506689	0.747	2876	tags=37%, list=13%, signal=42%
WANG_MLL_TARGETS	WANG_MLL_TARGETS		282	0.483901	1.8362	0.00963391	0.0505499	0.748	3667	tags=40%, list=16%, signal=48%
LEE_LIVER_CANCER_CIPROFIBRATE_DN	LEE_LIVER_CANCER_CIPROFIBRATE_DN		65	0.464818	1.83396	0	0.0513826	0.755	4992	tags=42%, list=22%, signal=53%
VANHARANTA_UTERINE_FIBROID_DN	VANHARANTA_UTERINE_FIBROID_DN		63	0.633684	1.83314	0.006	0.0513967	0.756	2600	tags=49%, list=11%, signal=55%
DUNNE_TARGETS_OF_AML1_MTG8_FUSION_UP	DUNNE_TARGETS_OF_AML1_MTG8_FUSION_UP		50	0.631252	1.83156	0.00204082	0.0518927	0.763	3539	tags=52%, list=15%, signal=61%
VALK_AML_CLUSTER_13	VALK_AML_CLUSTER_13		29	0.583393	1.83055	0	0.0521424	0.765	1763	tags=34%, list=8%, signal=37%
OHGUCHI_LIVER_HNF4A_TARGETS_UP	OHGUCHI_LIVER_HNF4A_TARGETS_UP		44	0.582949	1.82865	0.00803213	0.0527897	0.769	3194	tags=43%, list=14%, signal=50%
HASLINGER_B_CLL_WITH_MUTATED_VH_GENES	HASLINGER_B_CLL_WITH_MUTATED_VH_GENES		18	0.66422	1.8285	0.00391389	0.0525992	0.771	3913	tags=72%, list=17%, signal=87%
CADWELL_ATG16L1_TARGETS_UP	CADWELL_ATG16L1_TARGETS_UP		89	0.489996	1.82806	0.0123967	0.0524445	0.771	3761	tags=38%, list=16%, signal=46%
WIERENGA_STAT5A_TARGETS_UP	WIERENGA_STAT5A_TARGETS_UP		210	0.470658	1.82721	0.00204499	0.0524922	0.775	3399	tags=36%, list=15%, signal=42%
MARTORIATI_MDM4_TARGETS_NEUROEPITHELIUM_DN	MARTORIATI_MDM4_TARGETS_NEUROEPITHELIUM_DN		161	0.436944	1.82685	0	0.0523754	0.775	3091	tags=28%, list=13%, signal=32%
MANTOVANI_NFKB_TARGETS_UP	MANTOVANI_NFKB_TARGETS_UP		43	0.55742	1.82669	0.00395257	0.0521059	0.776	3386	tags=49%, list=15%, signal=57%
BOYLAN_MULTIPLE_MYELOMA_D_DN	BOYLAN_MULTIPLE_MYELOMA_D_DN		73	0.50075	1.8263	0.00621118	0.0519894	0.776	5879	tags=52%, list=26%, signal=70%
HOSHIDA_LIVER_CANCER_SUBCLASS_S3	HOSHIDA_LIVER_CANCER_SUBCLASS_S3		264	0.444511	1.82565	0.012605	0.0519863	0.776	2863	tags=29%, list=13%, signal=33%
RICKMAN_HEAD_AND_NECK_CANCER_E	RICKMAN_HEAD_AND_NECK_CANCER_E		86	0.488755	1.82532	0.00566038	0.0518535	0.779	4263	tags=35%, list=19%, signal=43%
BOQUEST_STEM_CELL_CULTURED_VS_FRESH_UP	BOQUEST_STEM_CELL_CULTURED_VS_FRESH_UP		417	0.507685	1.82515	0.0182556	0.0515983	0.78	3057	tags=41%, list=13%, signal=47%
BROWNE_HCMV_INFECTION_2HR_UP	BROWNE_HCMV_INFECTION_2HR_UP		39	0.653725	1.82448	0.00773694	0.051659	0.781	5555	tags=79%, list=24%, signal=105%
KONDO_PROSTATE_CANCER_WITH_H3K27ME3	KONDO_PROSTATE_CANCER_WITH_H3K27ME3		187	0.430394	1.82443	0	0.0513623	0.781	5386	tags=38%, list=24%, signal=49%
LI_INDUCED_T_TO_NATURAL_KILLER_DN	LI_INDUCED_T_TO_NATURAL_KILLER_DN		112	0.483143	1.82368	0.00622407	0.0514165	0.782	2850	tags=33%, list=12%, signal=38%
SU_THYMUS	SU_THYMUS		20	0.774764	1.82019	0.00398406	0.053051	0.787	1584	tags=55%, list=7%, signal=59%
HUANG_GATA2_TARGETS_UP	HUANG_GATA2_TARGETS_UP		146	0.513718	1.81871	0.0178571	0.0535549	0.789	3687	tags=40%, list=16%, signal=47%
PLASARI_NFIC_TARGETS_BASAL_DN	PLASARI_NFIC_TARGETS_BASAL_DN		18	0.748111	1.81829	0.00404858	0.0534511	0.792	2882	tags=56%, list=13%, signal=64%
MORI_PRE_BI_LYMPHOCYTE_DN	MORI_PRE_BI_LYMPHOCYTE_DN		72	0.585506	1.8179	0.00608519	0.0533305	0.792	3473	tags=43%, list=15%, signal=51%
FONTAINE_THYROID_TUMOR_UNCERTAIN_MALIGNANCY_DN	FONTAINE_THYROID_TUMOR_UNCERTAIN_MALIGNANCY_DN		26	0.568248	1.81756	0.00585938	0.0531837	0.793	3034	tags=42%, list=13%, signal=49%
XU_HGF_TARGETS_REPRESSED_BY_AKT1_DN	XU_HGF_TARGETS_REPRESSED_BY_AKT1_DN		90	0.436261	1.8151	0	0.0541704	0.797	3023	tags=27%, list=13%, signal=31%
ROSS_AML_WITH_CBFB_MYH11_FUSION	ROSS_AML_WITH_CBFB_MYH11_FUSION		51	0.588815	1.81328	0.0183673	0.0548887	0.801	2852	tags=41%, list=12%, signal=47%
GRAESSMANN_RESPONSE_TO_MC_AND_SERUM_DEPRIVATION_UP	GRAESSMANN_RESPONSE_TO_MC_AND_SERUM_DEPRIVATION_UP		205	0.460376	1.81305	0.0039604	0.0546796	0.801	4118	tags=39%, list=18%, signal=47%
XU_RESPONSE_TO_TRETINOIN_UP	XU_RESPONSE_TO_TRETINOIN_UP		15	0.718817	1.8114	0.00204918	0.055265	0.804	2277	tags=53%, list=10%, signal=59%
SHAFFER_IRF4_MULTIPLE_MYELOMA_PROGRAM	SHAFFER_IRF4_MULTIPLE_MYELOMA_PROGRAM		36	0.543842	1.81033	0.00204499	0.0555217	0.806	3908	tags=39%, list=17%, signal=47%
SERVITJA_LIVER_HNF1A_TARGETS_DN	SERVITJA_LIVER_HNF1A_TARGETS_DN		157	0.420004	1.80967	0	0.0555255	0.808	2655	tags=27%, list=12%, signal=30%
ABE_VEGFA_TARGETS	ABE_VEGFA_TARGETS		20	0.708308	1.80891	0.0019084	0.0556901	0.809	2601	tags=60%, list=11%, signal=68%
DEMAGALHAES_AGING_UP	DEMAGALHAES_AGING_UP		52	0.609069	1.80641	0.0181452	0.0568873	0.817	4032	tags=60%, list=18%, signal=72%
VERHAAK_AML_WITH_NPM1_MUTATED_UP	VERHAAK_AML_WITH_NPM1_MUTATED_UP		179	0.527945	1.80519	0.0235756	0.0572347	0.823	4717	tags=48%, list=21%, signal=60%
MCBRYAN_PUBERTAL_BREAST_3_4WK_DN	MCBRYAN_PUBERTAL_BREAST_3_4WK_DN		37	0.540128	1.80484	0.0121704	0.0571005	0.823	3704	tags=43%, list=16%, signal=52%
YAO_TEMPORAL_RESPONSE_TO_PROGESTERONE_CLUSTER_0	YAO_TEMPORAL_RESPONSE_TO_PROGESTERONE_CLUSTER_0		73	0.561839	1.80417	0.00412371	0.0571114	0.824	2046	tags=32%, list=9%, signal=34%
TARTE_PLASMA_CELL_VS_B_LYMPHOCYTE_UP	TARTE_PLASMA_CELL_VS_B_LYMPHOCYTE_UP		76	0.528514	1.80332	0.0167715	0.0572287	0.826	1535	tags=22%, list=7%, signal=24%
STREICHER_LSM1_TARGETS_DN	STREICHER_LSM1_TARGETS_DN		19	0.630349	1.80314	0.00801603	0.056997	0.826	1688	tags=42%, list=7%, signal=45%
WUNDER_INFLAMMATORY_RESPONSE_AND_CHOLESTEROL_UP	WUNDER_INFLAMMATORY_RESPONSE_AND_CHOLESTEROL_UP		52	0.598107	1.80077	0.0183673	0.0578841	0.834	2628	tags=40%, list=11%, signal=46%
THUM_SYSTOLIC_HEART_FAILURE_UP	THUM_SYSTOLIC_HEART_FAILURE_UP		397	0.474591	1.80071	0.0138614	0.0575901	0.834	3206	tags=33%, list=14%, signal=37%
HEIDENBLAD_AMPLICON_12P11_12_UP	HEIDENBLAD_AMPLICON_12P11_12_UP		32	0.520903	1.80054	0.0039604	0.0573673	0.835	1996	tags=28%, list=9%, signal=31%
QI_PLASMACYTOMA_UP	QI_PLASMACYTOMA_UP		257	0.55065	1.80015	0.0184426	0.0572657	0.836	3437	tags=42%, list=15%, signal=49%
ACEVEDO_LIVER_CANCER_WITH_H3K27ME3_UP	ACEVEDO_LIVER_CANCER_WITH_H3K27ME3_UP		271	0.416029	1.79709	0	0.0585494	0.844	4916	tags=38%, list=21%, signal=47%
WU_SILENCED_BY_METHYLATION_IN_BLADDER_CANCER	WU_SILENCED_BY_METHYLATION_IN_BLADDER_CANCER		54	0.617062	1.79691	0.0201613	0.0582855	0.845	2093	tags=43%, list=9%, signal=47%
EBAUER_TARGETS_OF_PAX3_FOXO1_FUSION_UP	EBAUER_TARGETS_OF_PAX3_FOXO1_FUSION_UP		202	0.43609	1.79626	0	0.0584024	0.847	3429	tags=30%, list=15%, signal=35%
TAKEDA_TARGETS_OF_NUP98_HOXA9_FUSION_10D_DN	TAKEDA_TARGETS_OF_NUP98_HOXA9_FUSION_10D_DN		136	0.547784	1.79601	0.0142276	0.0581715	0.847	4077	tags=48%, list=18%, signal=58%
GREGORY_SYNTHETIC_LETHAL_WITH_IMATINIB	GREGORY_SYNTHETIC_LETHAL_WITH_IMATINIB		139	0.419593	1.79467	0	0.0586145	0.848	3595	tags=29%, list=16%, signal=35%
CHEBOTAEV_GR_TARGETS_UP	CHEBOTAEV_GR_TARGETS_UP		73	0.477252	1.79406	0.002	0.0586931	0.85	3384	tags=40%, list=15%, signal=46%
GHANDHI_DIRECT_IRRADIATION_DN	GHANDHI_DIRECT_IRRADIATION_DN		33	0.581741	1.79396	0.00394477	0.0584548	0.85	2951	tags=36%, list=13%, signal=42%
LEE_TARGETS_OF_PTCH1_AND_SUFU_UP	LEE_TARGETS_OF_PTCH1_AND_SUFU_UP		49	0.493515	1.7933	0.00198413	0.0585586	0.851	3908	tags=49%, list=17%, signal=59%
HOWLIN_PUBERTAL_MAMMARY_GLAND	HOWLIN_PUBERTAL_MAMMARY_GLAND		68	0.536244	1.79328	0.00785855	0.0582502	0.851	4951	tags=57%, list=22%, signal=73%
GOZGIT_ESR1_TARGETS_UP	GOZGIT_ESR1_TARGETS_UP		141	0.451967	1.79283	0.00792079	0.0581951	0.853	3227	tags=30%, list=14%, signal=34%
BILANGES_SERUM_SENSITIVE_VIA_TSC1	BILANGES_SERUM_SENSITIVE_VIA_TSC1		23	0.590705	1.79191	0.00378788	0.0583571	0.855	2472	tags=39%, list=11%, signal=44%
HALMOS_CEBPA_TARGETS_UP	HALMOS_CEBPA_TARGETS_UP		52	0.541663	1.7916	0.0136986	0.0582518	0.856	3347	tags=42%, list=15%, signal=49%
LU_IL4_SIGNALING	LU_IL4_SIGNALING		90	0.510322	1.79154	0.0140562	0.0580099	0.856	3975	tags=46%, list=17%, signal=55%
WAMUNYOKOLI_OVARIAN_CANCER_GRADES_1_2_DN	WAMUNYOKOLI_OVARIAN_CANCER_GRADES_1_2_DN		64	0.649504	1.7892	0.0157171	0.0590267	0.859	3171	tags=53%, list=14%, signal=61%
PEREZ_TP63_TARGETS	PEREZ_TP63_TARGETS		339	0.423933	1.78889	0	0.0588885	0.861	3349	tags=30%, list=15%, signal=35%
KANG_GIST_WITH_PDGFRA_UP	KANG_GIST_WITH_PDGFRA_UP		49	0.608393	1.78645	0.0164609	0.0601169	0.863	2896	tags=45%, list=13%, signal=51%
HENDRICKS_SMARCA4_TARGETS_DN	HENDRICKS_SMARCA4_TARGETS_DN		49	0.528401	1.78615	0.00604839	0.0599617	0.864	3473	tags=39%, list=15%, signal=46%
MORI_LARGE_PRE_BII_LYMPHOCYTE_DN	MORI_LARGE_PRE_BII_LYMPHOCYTE_DN		54	0.693035	1.7818	0.0222222	0.0624657	0.868	4818	tags=69%, list=21%, signal=87%
YAMASHITA_LIVER_CANCER_STEM_CELL_DN	YAMASHITA_LIVER_CANCER_STEM_CELL_DN		76	0.460564	1.78145	0.00193424	0.0623132	0.868	3051	tags=33%, list=13%, signal=38%
ZHENG_FOXP3_TARGETS_UP	ZHENG_FOXP3_TARGETS_UP		26	0.629496	1.78142	0.00988142	0.0620115	0.868	3798	tags=62%, list=17%, signal=74%
ABE_INNER_EAR	ABE_INNER_EAR		48	0.546195	1.7802	0.0121951	0.0624212	0.873	3908	tags=46%, list=17%, signal=55%
ONO_AML1_TARGETS_DN	ONO_AML1_TARGETS_DN		41	0.644459	1.77972	0.0078125	0.0623672	0.874	3349	tags=54%, list=15%, signal=63%
ROSS_AML_WITH_AML1_ETO_FUSION	ROSS_AML_WITH_AML1_ETO_FUSION		74	0.44586	1.77753	0.00635593	0.0633936	0.882	3579	tags=32%, list=16%, signal=38%
ICHIBA_GRAFT_VERSUS_HOST_DISEASE_D7_UP	ICHIBA_GRAFT_VERSUS_HOST_DISEASE_D7_UP		99	0.60048	1.77732	0.0283976	0.0632476	0.882	2832	tags=44%, list=12%, signal=50%
ZHANG_GATA6_TARGETS_UP	ZHANG_GATA6_TARGETS_UP		15	0.677085	1.77699	0.00808081	0.0631946	0.882	3485	tags=47%, list=15%, signal=55%
ZHENG_FOXP3_TARGETS_IN_T_LYMPHOCYTE_DN	ZHENG_FOXP3_TARGETS_IN_T_LYMPHOCYTE_DN		34	0.668552	1.77543	0.0119284	0.0639334	0.887	2473	tags=53%, list=11%, signal=59%
HAHTOLA_CTCL_PATHOGENESIS	HAHTOLA_CTCL_PATHOGENESIS		16	0.766311	1.77471	0.010101	0.0640363	0.889	1150	tags=63%, list=5%, signal=66%
HELLER_SILENCED_BY_METHYLATION_UP	HELLER_SILENCED_BY_METHYLATION_UP		267	0.455191	1.77322	0.00801603	0.0646367	0.891	3539	tags=35%, list=15%, signal=41%
URS_ADIPOCYTE_DIFFERENTIATION_UP	URS_ADIPOCYTE_DIFFERENTIATION_UP		74	0.454563	1.77041	0.00782779	0.0659663	0.894	2248	tags=30%, list=10%, signal=33%
LI_INDUCED_T_TO_NATURAL_KILLER_UP	LI_INDUCED_T_TO_NATURAL_KILLER_UP		301	0.445693	1.77021	0.0202429	0.0657437	0.894	3804	tags=37%, list=17%, signal=43%
SEITZ_NEOPLASTIC_TRANSFORMATION_BY_8P_DELETION_UP	SEITZ_NEOPLASTIC_TRANSFORMATION_BY_8P_DELETION_UP		71	0.572838	1.76838	0.0348361	0.0665398	0.898	4036	tags=52%, list=18%, signal=63%
MULLIGHAN_MLL_SIGNATURE_1_DN	MULLIGHAN_MLL_SIGNATURE_1_DN		229	0.420535	1.76815	0.004	0.0663806	0.898	4146	tags=33%, list=18%, signal=40%
PEREZ_TP53_AND_TP63_TARGETS	PEREZ_TP53_AND_TP63_TARGETS		198	0.439867	1.76776	0.00614754	0.0663259	0.898	3271	tags=31%, list=14%, signal=36%
MARSON_FOXP3_TARGETS_DN	MARSON_FOXP3_TARGETS_DN		53	0.548254	1.76746	0.00970874	0.0662023	0.9	3526	tags=43%, list=15%, signal=51%
SANA_RESPONSE_TO_IFNG_UP	SANA_RESPONSE_TO_IFNG_UP		65	0.681545	1.76741	0.0144928	0.0659302	0.9	4560	tags=65%, list=20%, signal=80%
BREDEMEYER_RAG_SIGNALING_NOT_VIA_ATM_DN	BREDEMEYER_RAG_SIGNALING_NOT_VIA_ATM_DN		55	0.448779	1.76709	0	0.0658392	0.902	2004	tags=24%, list=9%, signal=26%
RUAN_RESPONSE_TO_TROGLITAZONE_UP	RUAN_RESPONSE_TO_TROGLITAZONE_UP		25	0.654511	1.76642	0.0193798	0.0660022	0.903	3431	tags=48%, list=15%, signal=56%
PETROVA_PROX1_TARGETS_DN	PETROVA_PROX1_TARGETS_DN		63	0.579542	1.7656	0.0177515	0.0662288	0.903	3550	tags=49%, list=16%, signal=58%
TORCHIA_TARGETS_OF_EWSR1_FLI1_FUSION_DN	TORCHIA_TARGETS_OF_EWSR1_FLI1_FUSION_DN		309	0.400931	1.76543	0	0.0660284	0.903	3501	tags=31%, list=15%, signal=36%
GAVIN_FOXP3_TARGETS_CLUSTER_T4	GAVIN_FOXP3_TARGETS_CLUSTER_T4		91	0.449486	1.7651	0.0138614	0.065939	0.904	3775	tags=35%, list=16%, signal=42%
MARSHALL_VIRAL_INFECTION_RESPONSE_DN	MARSHALL_VIRAL_INFECTION_RESPONSE_DN		29	0.611386	1.76376	0.0156556	0.0663894	0.905	2078	tags=52%, list=9%, signal=57%
CHIARETTI_T_ALL_REFRACTORY_TO_THERAPY	CHIARETTI_T_ALL_REFRACTORY_TO_THERAPY		29	0.543408	1.76302	0.00591716	0.066485	0.907	4570	tags=52%, list=20%, signal=65%
RUTELLA_RESPONSE_TO_HGF_VS_CSF2RB_AND_IL4_DN	RUTELLA_RESPONSE_TO_HGF_VS_CSF2RB_AND_IL4_DN		240	0.419018	1.76173	0.00603622	0.0670167	0.907	3827	tags=35%, list=17%, signal=42%
EHRLICH_ICF_SYNDROM_DN	EHRLICH_ICF_SYNDROM_DN		15	0.733535	1.76061	0.00612245	0.0674231	0.908	1446	tags=53%, list=6%, signal=57%
DIAZ_CHRONIC_MEYLOGENOUS_LEUKEMIA_DN	DIAZ_CHRONIC_MEYLOGENOUS_LEUKEMIA_DN		113	0.504853	1.75987	0.0157791	0.06759	0.908	5732	tags=57%, list=25%, signal=75%
GAUSSMANN_MLL_AF4_FUSION_TARGETS_F_UP	GAUSSMANN_MLL_AF4_FUSION_TARGETS_F_UP		183	0.483843	1.75982	0.0184426	0.0673244	0.908	3764	tags=38%, list=16%, signal=45%
TANG_SENESCENCE_TP53_TARGETS_UP	TANG_SENESCENCE_TP53_TARGETS_UP		32	0.562571	1.75914	0.00972763	0.0674092	0.91	3215	tags=34%, list=14%, signal=40%
PLASARI_TGFB1_SIGNALING_VIA_NFIC_1HR_UP	PLASARI_TGFB1_SIGNALING_VIA_NFIC_1HR_UP		33	0.585576	1.75841	0.0235294	0.0675004	0.91	3600	tags=42%, list=16%, signal=50%
VALK_AML_CLUSTER_2	VALK_AML_CLUSTER_2		27	0.600581	1.7584	0.0060241	0.0672072	0.91	4942	tags=59%, list=22%, signal=75%
IWANAGA_CARCINOGENESIS_BY_KRAS_PTEN_DN	IWANAGA_CARCINOGENESIS_BY_KRAS_PTEN_DN		335	0.399698	1.75658	0.00397614	0.0679119	0.914	2972	tags=27%, list=13%, signal=30%
RODWELL_AGING_KIDNEY_UP	RODWELL_AGING_KIDNEY_UP		452	0.510271	1.75617	0.0323232	0.0678686	0.916	2679	tags=36%, list=12%, signal=40%
MANTOVANI_VIRAL_GPCR_SIGNALING_UP	MANTOVANI_VIRAL_GPCR_SIGNALING_UP		85	0.438954	1.75494	0.00607287	0.068376	0.918	3386	tags=36%, list=15%, signal=43%
BARRIER_CANCER_RELAPSE_NORMAL_SAMPLE_UP	BARRIER_CANCER_RELAPSE_NORMAL_SAMPLE_UP		32	0.606285	1.75439	0.00581395	0.0683689	0.919	4107	tags=53%, list=18%, signal=65%
ZHAN_MULTIPLE_MYELOMA_LB_DN	ZHAN_MULTIPLE_MYELOMA_LB_DN		38	0.634555	1.75378	0.022449	0.0684849	0.92	4164	tags=50%, list=18%, signal=61%
JOSEPH_RESPONSE_TO_SODIUM_BUTYRATE_DN	JOSEPH_RESPONSE_TO_SODIUM_BUTYRATE_DN		62	0.477683	1.75221	0.00387597	0.0691984	0.924	2795	tags=29%, list=12%, signal=33%
MULLIGHAN_NPM1_SIGNATURE_3_DN	MULLIGHAN_NPM1_SIGNATURE_3_DN		158	0.414944	1.74987	0	0.0705285	0.927	3882	tags=32%, list=17%, signal=39%
ALONSO_METASTASIS_DN	ALONSO_METASTASIS_DN		25	0.579838	1.7483	0.00414938	0.0712679	0.931	3699	tags=56%, list=16%, signal=67%
MADAN_DPPA4_TARGETS	MADAN_DPPA4_TARGETS		44	0.494988	1.74756	0.0135135	0.0714438	0.932	2707	tags=30%, list=12%, signal=33%
MIKKELSEN_MCV6_LCP_WITH_H3K4ME3	MIKKELSEN_MCV6_LCP_WITH_H3K4ME3		155	0.455619	1.74647	0.00619835	0.0718866	0.932	4830	tags=40%, list=21%, signal=50%
ZHENG_BOUND_BY_FOXP3	ZHENG_BOUND_BY_FOXP3		476	0.474052	1.74591	0.0181452	0.0719673	0.932	2812	tags=31%, list=12%, signal=35%
HOWLIN_CITED1_TARGETS_1_UP	HOWLIN_CITED1_TARGETS_1_UP		34	0.504665	1.74556	0.00796813	0.0719148	0.934	4292	tags=50%, list=19%, signal=61%
ZHANG_RESPONSE_TO_IKK_INHIBITOR_AND_TNF_UP	ZHANG_RESPONSE_TO_IKK_INHIBITOR_AND_TNF_UP		219	0.475153	1.74554	0.0201613	0.0716152	0.934	4148	tags=43%, list=18%, signal=52%
COLIN_PILOCYTIC_ASTROCYTOMA_VS_GLIOBLASTOMA_UP	COLIN_PILOCYTIC_ASTROCYTOMA_VS_GLIOBLASTOMA_UP		33	0.634292	1.74488	0.0141414	0.0717824	0.935	2112	tags=45%, list=9%, signal=50%
MIKKELSEN_MCV6_ICP_WITH_H3K4ME3_AND_H3K27ME3	MIKKELSEN_MCV6_ICP_WITH_H3K4ME3_AND_H3K27ME3		33	0.52294	1.74435	0.00608519	0.0718595	0.936	1571	tags=27%, list=7%, signal=29%
MIKKELSEN_IPS_ICP_WITH_H3K4ME3_AND_H327ME3	MIKKELSEN_IPS_ICP_WITH_H3K4ME3_AND_H327ME3		125	0.449442	1.74339	0.00200803	0.0720863	0.937	3341	tags=32%, list=15%, signal=37%
FIGUEROA_AML_METHYLATION_CLUSTER_6_DN	FIGUEROA_AML_METHYLATION_CLUSTER_6_DN		35	0.50349	1.7428	0.0133588	0.0721639	0.937	3304	tags=29%, list=14%, signal=33%
FOSTER_TOLERANT_MACROPHAGE_UP	FOSTER_TOLERANT_MACROPHAGE_UP		148	0.425241	1.74259	0.00770713	0.0720099	0.937	3631	tags=32%, list=16%, signal=37%
TAKEDA_TARGETS_OF_NUP98_HOXA9_FUSION_3D_DN	TAKEDA_TARGETS_OF_NUP98_HOXA9_FUSION_3D_DN		30	0.630471	1.74139	0.0157791	0.0724819	0.938	5773	tags=63%, list=25%, signal=85%
WIERENGA_STAT5A_TARGETS_GROUP1	WIERENGA_STAT5A_TARGETS_GROUP1		131	0.43832	1.74103	0.00411523	0.0723965	0.938	3595	tags=33%, list=16%, signal=39%
HADDAD_B_LYMPHOCYTE_PROGENITOR	HADDAD_B_LYMPHOCYTE_PROGENITOR		280	0.418033	1.74022	0	0.0726232	0.938	4537	tags=35%, list=20%, signal=43%
MORI_SMALL_PRE_BII_LYMPHOCYTE_UP	MORI_SMALL_PRE_BII_LYMPHOCYTE_UP		83	0.430745	1.73671	0.00604839	0.0745346	0.943	2223	tags=23%, list=10%, signal=25%
TAKEDA_TARGETS_OF_NUP98_HOXA9_FUSION_8D_UP	TAKEDA_TARGETS_OF_NUP98_HOXA9_FUSION_8D_UP		149	0.49033	1.73508	0.0304878	0.0753277	0.945	4148	tags=41%, list=18%, signal=50%
VALK_AML_CLUSTER_4	VALK_AML_CLUSTER_4		27	0.528926	1.73423	0.0117188	0.0756145	0.945	3663	tags=44%, list=16%, signal=53%
KUROZUMI_RESPONSE_TO_ONCOCYTIC_VIRUS	KUROZUMI_RESPONSE_TO_ONCOCYTIC_VIRUS		44	0.680708	1.73333	0.025641	0.0759462	0.946	3469	tags=59%, list=15%, signal=70%
RIZ_ERYTHROID_DIFFERENTIATION_6HR	RIZ_ERYTHROID_DIFFERENTIATION_6HR		38	0.483364	1.73305	0.00380952	0.0758048	0.947	3101	tags=32%, list=14%, signal=36%
DIRMEIER_LMP1_RESPONSE_LATE_DN	DIRMEIER_LMP1_RESPONSE_LATE_DN		30	0.582206	1.73219	0.018	0.076014	0.948	2975	tags=37%, list=13%, signal=42%
MARSON_FOXP3_TARGETS_UP	MARSON_FOXP3_TARGETS_UP		65	0.504372	1.7315	0.0126582	0.0762146	0.948	3905	tags=43%, list=17%, signal=52%
FINETTI_BREAST_CANCER_KINOME_GREEN	FINETTI_BREAST_CANCER_KINOME_GREEN		16	0.882924	1.73104	0.00196464	0.0761885	0.948	1828	tags=81%, list=8%, signal=88%
HESS_TARGETS_OF_HOXA9_AND_MEIS1_DN	HESS_TARGETS_OF_HOXA9_AND_MEIS1_DN		76	0.5838	1.73062	0.0304878	0.0760723	0.948	2642	tags=39%, list=12%, signal=44%
WONG_ENDMETRIUM_CANCER_DN	WONG_ENDMETRIUM_CANCER_DN		80	0.69768	1.72771	0.0332681	0.0777747	0.952	3683	tags=65%, list=16%, signal=77%
BILBAN_B_CLL_LPL_DN	BILBAN_B_CLL_LPL_DN		41	0.556445	1.72764	0.0120968	0.0775439	0.952	3567	tags=54%, list=16%, signal=63%
HORIUCHI_WTAP_TARGETS_UP	HORIUCHI_WTAP_TARGETS_UP		291	0.434574	1.72748	0.0103093	0.0773328	0.952	4557	tags=37%, list=20%, signal=46%
WANG_BARRETTS_ESOPHAGUS_UP	WANG_BARRETTS_ESOPHAGUS_UP		49	0.511893	1.72742	0.0106157	0.0770831	0.952	3941	tags=37%, list=17%, signal=44%
TARTE_PLASMA_CELL_VS_PLASMABLAST_UP	TARTE_PLASMA_CELL_VS_PLASMABLAST_UP		380	0.399908	1.72721	0.00576923	0.0769024	0.952	5494	tags=41%, list=24%, signal=53%
STEGER_ADIPOGENESIS_UP	STEGER_ADIPOGENESIS_UP		21	0.748784	1.72698	0.0416667	0.0767644	0.952	3227	tags=67%, list=14%, signal=78%
ZHANG_TLX_TARGETS_DN	ZHANG_TLX_TARGETS_DN		108	0.472377	1.72672	0.020284	0.0766446	0.952	5349	tags=44%, list=23%, signal=57%
ICHIBA_GRAFT_VERSUS_HOST_DISEASE_35D_UP	ICHIBA_GRAFT_VERSUS_HOST_DISEASE_35D_UP		121	0.552568	1.72547	0.0524194	0.0771832	0.953	2889	tags=41%, list=13%, signal=47%
LENAOUR_DENDRITIC_CELL_MATURATION_UP	LENAOUR_DENDRITIC_CELL_MATURATION_UP		110	0.465555	1.72446	0.0194932	0.0775526	0.953	3835	tags=43%, list=17%, signal=51%
MARKEY_RB1_ACUTE_LOF_UP	MARKEY_RB1_ACUTE_LOF_UP		207	0.494909	1.72361	0.0360721	0.0777741	0.954	3987	tags=40%, list=17%, signal=48%
SHIN_B_CELL_LYMPHOMA_CLUSTER_9	SHIN_B_CELL_LYMPHOMA_CLUSTER_9		18	0.662426	1.72361	0.00965251	0.0774839	0.954	1318	tags=50%, list=6%, signal=53%
FERRANDO_T_ALL_WITH_MLL_ENL_FUSION_UP	FERRANDO_T_ALL_WITH_MLL_ENL_FUSION_UP		85	0.464143	1.72251	0.00809717	0.0779193	0.955	4122	tags=40%, list=18%, signal=49%
MORI_MATURE_B_LYMPHOCYTE_UP	MORI_MATURE_B_LYMPHOCYTE_UP		82	0.534128	1.72249	0.0372671	0.0776407	0.955	2016	tags=34%, list=9%, signal=37%
ONGUSAHA_TP53_TARGETS	ONGUSAHA_TP53_TARGETS		38	0.513938	1.72183	0.012685	0.0777448	0.956	4019	tags=39%, list=18%, signal=48%
LINDSTEDT_DENDRITIC_CELL_MATURATION_B	LINDSTEDT_DENDRITIC_CELL_MATURATION_B		52	0.595287	1.72162	0.0206186	0.0776094	0.956	3704	tags=46%, list=16%, signal=55%
TONKS_TARGETS_OF_RUNX1_RUNX1T1_FUSION_HSC_DN	TONKS_TARGETS_OF_RUNX1_RUNX1T1_FUSION_HSC_DN		182	0.489174	1.72074	0.032	0.0779171	0.958	3681	tags=41%, list=16%, signal=49%
PATTERSON_DOCETAXEL_RESISTANCE	PATTERSON_DOCETAXEL_RESISTANCE		28	0.507074	1.71795	0.0101833	0.0796202	0.96	3770	tags=43%, list=16%, signal=51%
ZHENG_GLIOBLASTOMA_PLASTICITY_DN	ZHENG_GLIOBLASTOMA_PLASTICITY_DN		57	0.531353	1.71792	0.0177515	0.0793491	0.96	3770	tags=44%, list=16%, signal=52%
KUNINGER_IGF1_VS_PDGFB_TARGETS_UP	KUNINGER_IGF1_VS_PDGFB_TARGETS_UP		78	0.449233	1.7177	0.00934579	0.0792096	0.96	2877	tags=29%, list=13%, signal=34%
GAVIN_FOXP3_TARGETS_CLUSTER_P3	GAVIN_FOXP3_TARGETS_CLUSTER_P3		159	0.405612	1.71688	0.00980392	0.0795202	0.961	5223	tags=41%, list=23%, signal=53%
FARMER_BREAST_CANCER_CLUSTER_1	FARMER_BREAST_CANCER_CLUSTER_1		41	0.829742	1.71422	0.00823045	0.0809663	0.962	1536	tags=63%, list=7%, signal=68%
CHARAFE_BREAST_CANCER_LUMINAL_VS_BASAL_DN	CHARAFE_BREAST_CANCER_LUMINAL_VS_BASAL_DN		433	0.54004	1.71282	0.0366599	0.0815142	0.962	3038	tags=39%, list=13%, signal=44%
SANA_TNF_SIGNALING_DN	SANA_TNF_SIGNALING_DN		90	0.56095	1.71253	0.0261044	0.0814214	0.962	2815	tags=38%, list=12%, signal=43%
CHIANG_LIVER_CANCER_SUBCLASS_INTERFERON_UP	CHIANG_LIVER_CANCER_SUBCLASS_INTERFERON_UP		26	0.620277	1.71246	0.0178218	0.0811871	0.962	3573	tags=46%, list=16%, signal=55%
KUROZUMI_RESPONSE_TO_ONCOCYTIC_VIRUS_AND_CYCLIC_RGD	KUROZUMI_RESPONSE_TO_ONCOCYTIC_VIRUS_AND_CYCLIC_RGD		21	0.728318	1.71228	0.00984252	0.0810261	0.962	4717	tags=67%, list=21%, signal=84%
ROSS_LEUKEMIA_WITH_MLL_FUSIONS	ROSS_LEUKEMIA_WITH_MLL_FUSIONS		76	0.491212	1.7122	0.0164948	0.080779	0.962	3109	tags=36%, list=14%, signal=41%
LINDGREN_BLADDER_CANCER_CLUSTER_2A_DN	LINDGREN_BLADDER_CANCER_CLUSTER_2A_DN		138	0.489557	1.71168	0.0240481	0.0808019	0.962	4279	tags=41%, list=19%, signal=50%
RORIE_TARGETS_OF_EWSR1_FLI1_FUSION_DN	RORIE_TARGETS_OF_EWSR1_FLI1_FUSION_DN		29	0.528769	1.71142	0.00587084	0.0806903	0.962	5356	tags=52%, list=23%, signal=67%
HERNANDEZ_ABERRANT_MITOSIS_BY_DOCETACEL_2NM_DN	HERNANDEZ_ABERRANT_MITOSIS_BY_DOCETACEL_2NM_DN		24	0.58109	1.71113	0.0144033	0.0805742	0.962	2472	tags=42%, list=11%, signal=47%
INGRAM_SHH_TARGETS_UP	INGRAM_SHH_TARGETS_UP		123	0.460527	1.711	0.0162602	0.0803672	0.962	3683	tags=36%, list=16%, signal=42%
GARGALOVIC_RESPONSE_TO_OXIDIZED_PHOSPHOLIPIDS_GREY_UP	GARGALOVIC_RESPONSE_TO_OXIDIZED_PHOSPHOLIPIDS_GREY_UP		15	0.676284	1.71013	0.0222672	0.080755	0.962	2375	tags=47%, list=10%, signal=52%
YANG_BREAST_CANCER_ESR1_LASER_DN	YANG_BREAST_CANCER_ESR1_LASER_DN		49	0.569335	1.70976	0.0277228	0.0807232	0.962	3575	tags=47%, list=16%, signal=56%
WANG_RESPONSE_TO_GSK3_INHIBITOR_SB216763_UP	WANG_RESPONSE_TO_GSK3_INHIBITOR_SB216763_UP		352	0.42813	1.70875	0.0199601	0.081144	0.964	4849	tags=36%, list=21%, signal=44%
HOFMANN_CELL_LYMPHOMA_DN	HOFMANN_CELL_LYMPHOMA_DN		39	0.478661	1.70857	0.00626305	0.0809545	0.964	2678	tags=28%, list=12%, signal=32%
FONTAINE_PAPILLARY_THYROID_CARCINOMA_DN	FONTAINE_PAPILLARY_THYROID_CARCINOMA_DN		75	0.405442	1.70845	0.00592885	0.0807566	0.964	3034	tags=27%, list=13%, signal=31%
MCCLUNG_CREB1_TARGETS_DN	MCCLUNG_CREB1_TARGETS_DN		55	0.452056	1.70644	0.00394477	0.0817626	0.965	3626	tags=44%, list=16%, signal=52%
VALK_AML_CLUSTER_9	VALK_AML_CLUSTER_9		35	0.606001	1.70639	0.0219124	0.0815177	0.965	3796	tags=46%, list=17%, signal=55%
MARSON_FOXP3_CORE_DIRECT_TARGETS	MARSON_FOXP3_CORE_DIRECT_TARGETS		19	0.718196	1.70483	0.0218688	0.0822579	0.966	3526	tags=74%, list=15%, signal=87%
LEIN_CEREBELLUM_MARKERS	LEIN_CEREBELLUM_MARKERS		80	0.423264	1.70402	0	0.0825822	0.966	3518	tags=28%, list=15%, signal=32%
NIELSEN_GIST	NIELSEN_GIST		94	0.448999	1.70368	0.00968992	0.0825983	0.966	2511	tags=26%, list=11%, signal=29%
VALK_AML_CLUSTER_1	VALK_AML_CLUSTER_1		28	0.594562	1.7035	0.0116505	0.0824392	0.966	5834	tags=68%, list=25%, signal=91%
TAKEDA_TARGETS_OF_NUP98_HOXA9_FUSION_16D_DN	TAKEDA_TARGETS_OF_NUP98_HOXA9_FUSION_16D_DN		130	0.43131	1.70272	0.0123711	0.0826066	0.966	3820	tags=34%, list=17%, signal=40%
GAVIN_FOXP3_TARGETS_CLUSTER_P7	GAVIN_FOXP3_TARGETS_CLUSTER_P7		86	0.489267	1.70125	0.0158416	0.0833592	0.967	3573	tags=36%, list=16%, signal=43%
LE_NEURONAL_DIFFERENTIATION_UP	LE_NEURONAL_DIFFERENTIATION_UP		17	0.63186	1.70069	0.0174757	0.0835012	0.967	2530	tags=41%, list=11%, signal=46%
GAUSSMANN_MLL_AF4_FUSION_TARGETS_G_UP	GAUSSMANN_MLL_AF4_FUSION_TARGETS_G_UP		227	0.373465	1.70049	0.00402414	0.0833648	0.967	3315	tags=26%, list=14%, signal=30%
MAHAJAN_RESPONSE_TO_IL1A_UP	MAHAJAN_RESPONSE_TO_IL1A_UP		81	0.476713	1.69937	0.0123457	0.0837434	0.967	4537	tags=44%, list=20%, signal=55%
WANG_TNF_TARGETS	WANG_TNF_TARGETS		24	0.599814	1.69929	0.0181818	0.0835091	0.967	2155	tags=46%, list=9%, signal=51%
ZHAN_MULTIPLE_MYELOMA_CD1_VS_CD2_DN	ZHAN_MULTIPLE_MYELOMA_CD1_VS_CD2_DN		49	0.481372	1.6985	0.00604839	0.0836841	0.969	1402	tags=24%, list=6%, signal=26%
LIM_MAMMARY_LUMINAL_MATURE_DN	LIM_MAMMARY_LUMINAL_MATURE_DN		97	0.63707	1.69824	0.0284553	0.0835908	0.969	4942	tags=61%, list=22%, signal=77%
MULLIGHAN_NPM1_MUTATED_SIGNATURE_1_DN	MULLIGHAN_NPM1_MUTATED_SIGNATURE_1_DN		123	0.406417	1.69723	0.00207039	0.0840194	0.969	3180	tags=29%, list=14%, signal=34%
WANG_TARGETS_OF_MLL_CBP_FUSION_UP	WANG_TARGETS_OF_MLL_CBP_FUSION_UP		43	0.453669	1.69544	0.00795229	0.0849742	0.97	3925	tags=42%, list=17%, signal=50%
LEE_LIVER_CANCER_MYC_E2F1_DN	LEE_LIVER_CANCER_MYC_E2F1_DN		62	0.457495	1.69474	0.00990099	0.0852018	0.971	3503	tags=39%, list=15%, signal=46%
TONKS_TARGETS_OF_RUNX1_RUNX1T1_FUSION_GRANULOCYTE_DN	TONKS_TARGETS_OF_RUNX1_RUNX1T1_FUSION_GRANULOCYTE_DN		16	0.661034	1.69448	0.0199203	0.0851493	0.971	6100	tags=81%, list=27%, signal=111%
GRADE_COLON_AND_RECTAL_CANCER_DN	GRADE_COLON_AND_RECTAL_CANCER_DN		98	0.412613	1.69444	0.00203252	0.0849068	0.971	2675	tags=26%, list=12%, signal=29%
ZHANG_ANTIVIRAL_RESPONSE_TO_RIBAVIRIN_DN	ZHANG_ANTIVIRAL_RESPONSE_TO_RIBAVIRIN_DN		51	0.515375	1.69349	0.0158416	0.0852576	0.972	3325	tags=33%, list=15%, signal=39%
LEE_LIVER_CANCER_MYC_TGFA_DN	LEE_LIVER_CANCER_MYC_TGFA_DN		62	0.453563	1.69269	0.004	0.0855316	0.972	3503	tags=34%, list=15%, signal=40%
TAKEDA_TARGETS_OF_NUP98_HOXA9_FUSION_6HR_UP	TAKEDA_TARGETS_OF_NUP98_HOXA9_FUSION_6HR_UP		82	0.509346	1.69248	0.0236686	0.0854136	0.972	3880	tags=38%, list=17%, signal=45%
TURASHVILI_BREAST_DUCTAL_CARCINOMA_VS_DUCTAL_NORMAL_DN	TURASHVILI_BREAST_DUCTAL_CARCINOMA_VS_DUCTAL_NORMAL_DN		190	0.617325	1.69059	0.0553279	0.0863606	0.972	4465	tags=56%, list=19%, signal=69%
ONO_FOXP3_TARGETS_DN	ONO_FOXP3_TARGETS_DN		42	0.600349	1.69007	0.0311891	0.0864223	0.972	1112	tags=36%, list=5%, signal=37%
GEISS_RESPONSE_TO_DSRNA_UP	GEISS_RESPONSE_TO_DSRNA_UP		37	0.561713	1.68888	0.0300601	0.0869261	0.972	4439	tags=57%, list=19%, signal=70%
KIM_MYCN_AMPLIFICATION_TARGETS_UP	KIM_MYCN_AMPLIFICATION_TARGETS_UP		89	0.421189	1.68692	0.00589391	0.0879231	0.973	4187	tags=35%, list=18%, signal=42%
FUJII_YBX1_TARGETS_UP	FUJII_YBX1_TARGETS_UP		41	0.51169	1.68589	0.0336134	0.0882157	0.974	2474	tags=32%, list=11%, signal=35%
MIKKELSEN_ES_ICP_WITH_H3K4ME3_AND_H3K27ME3	MIKKELSEN_ES_ICP_WITH_H3K4ME3_AND_H3K27ME3		134	0.422651	1.68465	0.00389864	0.0887785	0.975	3139	tags=27%, list=14%, signal=31%
BILBAN_B_CLL_LPL_UP	BILBAN_B_CLL_LPL_UP		62	0.446283	1.68353	0.00589391	0.0893021	0.976	2716	tags=27%, list=12%, signal=31%
WESTON_VEGFA_TARGETS_3HR	WESTON_VEGFA_TARGETS_3HR		72	0.453815	1.68342	0.0182927	0.0890777	0.976	3661	tags=36%, list=16%, signal=43%
RUAN_RESPONSE_TO_TNF_DN	RUAN_RESPONSE_TO_TNF_DN		84	0.508218	1.68286	0.0439122	0.08924	0.976	3687	tags=39%, list=16%, signal=47%
NING_CHRONIC_OBSTRUCTIVE_PULMONARY_DISEASE_UP	NING_CHRONIC_OBSTRUCTIVE_PULMONARY_DISEASE_UP		154	0.394409	1.68109	0.00828157	0.0902439	0.978	2777	tags=23%, list=12%, signal=26%
RAMALHO_STEMNESS_DN	RAMALHO_STEMNESS_DN		72	0.501578	1.6802	0.033264	0.0905529	0.978	3990	tags=42%, list=17%, signal=50%
MCDOWELL_ACUTE_LUNG_INJURY_DN	MCDOWELL_ACUTE_LUNG_INJURY_DN		46	0.477085	1.67963	0.0189753	0.0906833	0.978	2248	tags=30%, list=10%, signal=34%
VANTVEER_BREAST_CANCER_ESR1_DN	VANTVEER_BREAST_CANCER_ESR1_DN		231	0.484318	1.6795	0.0374016	0.0905182	0.978	2890	tags=37%, list=13%, signal=42%
ZHANG_TARGETS_OF_EWSR1_FLI1_FUSION	ZHANG_TARGETS_OF_EWSR1_FLI1_FUSION		87	0.435109	1.67948	0.0116732	0.0902511	0.978	2787	tags=31%, list=12%, signal=35%
SCHURINGA_STAT5A_TARGETS_DN	SCHURINGA_STAT5A_TARGETS_DN		16	0.603375	1.6784	0.0192719	0.0907142	0.98	4818	tags=63%, list=21%, signal=79%
HELLER_HDAC_TARGETS_DN	HELLER_HDAC_TARGETS_DN		280	0.388053	1.67737	0.0125786	0.091095	0.98	2678	tags=27%, list=12%, signal=30%
TURASHVILI_BREAST_DUCTAL_CARCINOMA_VS_LOBULAR_NORMAL_DN	TURASHVILI_BREAST_DUCTAL_CARCINOMA_VS_LOBULAR_NORMAL_DN		66	0.669272	1.67728	0.0569106	0.0908741	0.98	4394	tags=62%, list=19%, signal=77%
LIANG_SILENCED_BY_METHYLATION_2	LIANG_SILENCED_BY_METHYLATION_2		53	0.566383	1.67614	0.0424242	0.0914072	0.98	5573	tags=68%, list=24%, signal=90%
NIELSEN_LIPOSARCOMA_UP	NIELSEN_LIPOSARCOMA_UP		18	0.642094	1.67559	0.0393375	0.0915083	0.98	3056	tags=44%, list=13%, signal=51%
BOSCO_INTERFERON_INDUCED_ANTIVIRAL_MODULE	BOSCO_INTERFERON_INDUCED_ANTIVIRAL_MODULE		76	0.603514	1.67407	0.0483871	0.092256	0.98	5334	tags=61%, list=23%, signal=79%
WANG_CLASSIC_ADIPOGENIC_TARGETS_OF_PPARG	WANG_CLASSIC_ADIPOGENIC_TARGETS_OF_PPARG		26	0.635858	1.67375	0.0534653	0.092209	0.98	3271	tags=58%, list=14%, signal=67%
LINDSTEDT_DENDRITIC_CELL_MATURATION_A	LINDSTEDT_DENDRITIC_CELL_MATURATION_A		65	0.578906	1.67156	0.061144	0.0935663	0.98	4953	tags=55%, list=22%, signal=70%
TARTE_PLASMA_CELL_VS_B_LYMPHOCYTE_DN	TARTE_PLASMA_CELL_VS_B_LYMPHOCYTE_DN		37	0.647682	1.67059	0.0277228	0.094038	0.98	3532	tags=51%, list=15%, signal=61%
HOELZEL_NF1_TARGETS_UP	HOELZEL_NF1_TARGETS_UP		131	0.484177	1.6698	0.0358566	0.0943772	0.981	2616	tags=31%, list=11%, signal=35%
NAKAYAMA_SOFT_TISSUE_TUMORS_PCA1_UP	NAKAYAMA_SOFT_TISSUE_TUMORS_PCA1_UP		69	0.653546	1.66974	0.0502008	0.0941474	0.981	3683	tags=61%, list=16%, signal=72%
FOSTER_KDM1A_TARGETS_UP	FOSTER_KDM1A_TARGETS_UP		252	0.370379	1.66868	0	0.0945848	0.981	5123	tags=32%, list=22%, signal=41%
ABBUD_LIF_SIGNALING_1_DN	ABBUD_LIF_SIGNALING_1_DN		26	0.501214	1.66832	0.0135922	0.0945423	0.981	4758	tags=42%, list=21%, signal=53%
ACEVEDO_LIVER_TUMOR_VS_NORMAL_ADJACENT_TISSUE_DN	ACEVEDO_LIVER_TUMOR_VS_NORMAL_ADJACENT_TISSUE_DN		265	0.3783	1.66609	0.00408163	0.0958898	0.981	3927	tags=27%, list=17%, signal=32%
GROSS_HYPOXIA_VIA_ELK3_ONLY_UP	GROSS_HYPOXIA_VIA_ELK3_ONLY_UP		33	0.575362	1.66464	0.0335306	0.0966339	0.981	4266	tags=58%, list=19%, signal=71%
BRACHAT_RESPONSE_TO_CISPLATIN	BRACHAT_RESPONSE_TO_CISPLATIN		21	0.536498	1.66437	0.0184805	0.0965809	0.981	1525	tags=29%, list=7%, signal=31%
ZHAN_LATE_DIFFERENTIATION_GENES_UP	ZHAN_LATE_DIFFERENTIATION_GENES_UP		33	0.566798	1.66385	0.030303	0.0966673	0.981	1651	tags=30%, list=7%, signal=33%
RAMASWAMY_METASTASIS_DN	RAMASWAMY_METASTASIS_DN		59	0.434062	1.66263	0.00831601	0.0972292	0.981	4583	tags=37%, list=20%, signal=46%
SHEDDEN_LUNG_CANCER_GOOD_SURVIVAL_A4	SHEDDEN_LUNG_CANCER_GOOD_SURVIVAL_A4		192	0.40006	1.66261	0.012	0.0969676	0.981	3319	tags=28%, list=14%, signal=33%
HUTTMANN_B_CLL_POOR_SURVIVAL_DN	HUTTMANN_B_CLL_POOR_SURVIVAL_DN		59	0.498408	1.66214	0.0295276	0.0970126	0.981	3585	tags=42%, list=16%, signal=50%
ROSS_AML_WITH_MLL_FUSIONS	ROSS_AML_WITH_MLL_FUSIONS		75	0.468577	1.66004	0.024948	0.0981744	0.981	2688	tags=25%, list=12%, signal=29%
DAWSON_METHYLATED_IN_LYMPHOMA_TCL1	DAWSON_METHYLATED_IN_LYMPHOMA_TCL1		57	0.489269	1.65894	0.0302419	0.0987116	0.981	1337	tags=23%, list=6%, signal=24%
CHANG_CORE_SERUM_RESPONSE_DN	CHANG_CORE_SERUM_RESPONSE_DN		199	0.441315	1.6587	0.0180361	0.0985869	0.981	4975	tags=38%, list=22%, signal=48%
FULCHER_INFLAMMATORY_RESPONSE_LECTIN_VS_LPS_DN	FULCHER_INFLAMMATORY_RESPONSE_LECTIN_VS_LPS_DN		444	0.443604	1.65825	0.0366599	0.0986603	0.982	4759	tags=41%, list=21%, signal=50%
CHIARETTI_ACUTE_LYMPHOBLASTIC_LEUKEMIA_ZAP70	CHIARETTI_ACUTE_LYMPHOBLASTIC_LEUKEMIA_ZAP70		64	0.453336	1.65786	0.0169851	0.0987072	0.982	3832	tags=36%, list=17%, signal=43%
GRUETZMANN_PANCREATIC_CANCER_DN	GRUETZMANN_PANCREATIC_CANCER_DN		200	0.379919	1.65763	0.00406504	0.0985895	0.982	4439	tags=36%, list=19%, signal=44%
HOLLEMAN_ASPARAGINASE_RESISTANCE_ALL_UP	HOLLEMAN_ASPARAGINASE_RESISTANCE_ALL_UP		21	0.622641	1.65603	0.0327869	0.0994977	0.982	3263	tags=43%, list=14%, signal=50%
NIELSEN_SYNOVIAL_SARCOMA_DN	NIELSEN_SYNOVIAL_SARCOMA_DN		19	0.682527	1.65569	0.0460922	0.0994322	0.982	5115	tags=68%, list=22%, signal=88%
ROSS_ACUTE_MYELOID_LEUKEMIA_CBF	ROSS_ACUTE_MYELOID_LEUKEMIA_CBF		78	0.449283	1.65567	0.018595	0.0991645	0.982	2022	tags=26%, list=9%, signal=28%
KORKOLA_TERATOMA_UP	KORKOLA_TERATOMA_UP		16	0.603296	1.65406	0.0345528	0.1001	0.982	5834	tags=50%, list=25%, signal=67%
CHEN_ETV5_TARGETS_SERTOLI	CHEN_ETV5_TARGETS_SERTOLI		20	0.656776	1.65375	0.0237154	0.100045	0.982	4133	tags=70%, list=18%, signal=85%
SARRIO_EPITHELIAL_MESENCHYMAL_TRANSITION_DN	SARRIO_EPITHELIAL_MESENCHYMAL_TRANSITION_DN		148	0.45566	1.65201	0.0238569	0.10111	0.983	4782	tags=46%, list=21%, signal=58%
ZHU_CMV_8_HR_UP	ZHU_CMV_8_HR_UP		45	0.586044	1.65114	0.0531697	0.10154	0.983	2600	tags=38%, list=11%, signal=43%
ZHAN_MULTIPLE_MYELOMA_HP_UP	ZHAN_MULTIPLE_MYELOMA_HP_UP		44	0.517513	1.65039	0.0305927	0.10186	0.983	5508	tags=55%, list=24%, signal=72%
YOSHIOKA_LIVER_CANCER_EARLY_RECURRENCE_UP	YOSHIOKA_LIVER_CANCER_EARLY_RECURRENCE_UP		38	0.454034	1.65006	0	0.101818	0.983	1853	tags=29%, list=8%, signal=31%
SHAFFER_IRF4_TARGETS_IN_ACTIVATED_DENDRITIC_CELL	SHAFFER_IRF4_TARGETS_IN_ACTIVATED_DENDRITIC_CELL		64	0.437902	1.64979	0.0181087	0.10175	0.983	2162	tags=28%, list=9%, signal=31%
CHIANG_LIVER_CANCER_SUBCLASS_POLYSOMY7_DN	CHIANG_LIVER_CANCER_SUBCLASS_POLYSOMY7_DN		23	0.561798	1.64843	0.0253411	0.102567	0.983	3663	tags=52%, list=16%, signal=62%
ACEVEDO_FGFR1_TARGETS_IN_PROSTATE_CANCER_MODEL_DN	ACEVEDO_FGFR1_TARGETS_IN_PROSTATE_CANCER_MODEL_DN		295	0.421125	1.64813	0.0297619	0.102498	0.983	4736	tags=39%, list=21%, signal=48%
LINDSTEDT_DENDRITIC_CELL_MATURATION_D	LINDSTEDT_DENDRITIC_CELL_MATURATION_D		65	0.505737	1.64694	0.0403226	0.103124	0.984	1830	tags=25%, list=8%, signal=27%
MIKKELSEN_MEF_ICP_WITH_H3K27ME3	MIKKELSEN_MEF_ICP_WITH_H3K27ME3		198	0.39031	1.64646	0.00197628	0.103195	0.984	3865	tags=26%, list=17%, signal=31%
CHIANG_LIVER_CANCER_SUBCLASS_UNANNOTATED_UP	CHIANG_LIVER_CANCER_SUBCLASS_UNANNOTATED_UP		77	0.432294	1.6453	0.0159363	0.103773	0.985	2600	tags=25%, list=11%, signal=28%
GERHOLD_ADIPOGENESIS_UP	GERHOLD_ADIPOGENESIS_UP		49	0.528355	1.64273	0.0510806	0.105515	0.985	2675	tags=37%, list=12%, signal=42%
ZHANG_ANTIVIRAL_RESPONSE_TO_RIBAVIRIN_UP	ZHANG_ANTIVIRAL_RESPONSE_TO_RIBAVIRIN_UP		30	0.575879	1.64236	0.0383838	0.105458	0.985	3431	tags=40%, list=15%, signal=47%
ALTEMEIER_RESPONSE_TO_LPS_WITH_MECHANICAL_VENTILATION	ALTEMEIER_RESPONSE_TO_LPS_WITH_MECHANICAL_VENTILATION		126	0.550838	1.64224	0.060241	0.105255	0.985	4816	tags=52%, list=21%, signal=65%
GARGALOVIC_RESPONSE_TO_OXIDIZED_PHOSPHOLIPIDS_GREY_DN	GARGALOVIC_RESPONSE_TO_OXIDIZED_PHOSPHOLIPIDS_GREY_DN		69	0.462333	1.64211	0.0282828	0.105044	0.985	2072	tags=29%, list=9%, signal=32%
VALK_AML_CLUSTER_12	VALK_AML_CLUSTER_12		29	0.530892	1.64205	0.0322581	0.104804	0.985	1425	tags=31%, list=6%, signal=33%
LE_EGR2_TARGETS_DN	LE_EGR2_TARGETS_DN		105	0.416407	1.64131	0.0239044	0.105016	0.986	2863	tags=30%, list=13%, signal=34%
PLASARI_TGFB1_TARGETS_10HR_DN	PLASARI_TGFB1_TARGETS_10HR_DN		242	0.446839	1.64032	0.0452756	0.10546	0.986	3925	tags=40%, list=17%, signal=48%
LEE_NAIVE_T_LYMPHOCYTE	LEE_NAIVE_T_LYMPHOCYTE		17	0.577521	1.64031	0.0208768	0.10519	0.986	2995	tags=35%, list=13%, signal=41%
MORI_PLASMA_CELL_DN	MORI_PLASMA_CELL_DN		29	0.606923	1.64015	0.0396825	0.105053	0.986	1994	tags=34%, list=9%, signal=38%
BOYAULT_LIVER_CANCER_SUBCLASS_G5_DN	BOYAULT_LIVER_CANCER_SUBCLASS_G5_DN		24	0.645981	1.63975	0.0439122	0.105054	0.986	4402	tags=63%, list=19%, signal=77%
BOYAULT_LIVER_CANCER_SUBCLASS_G1_DN	BOYAULT_LIVER_CANCER_SUBCLASS_G1_DN		40	0.497028	1.63915	0.0335968	0.105282	0.986	5500	tags=48%, list=24%, signal=62%
KLEIN_PRIMARY_EFFUSION_LYMPHOMA_UP	KLEIN_PRIMARY_EFFUSION_LYMPHOMA_UP		51	0.470014	1.63716	0.0210084	0.106533	0.986	1182	tags=22%, list=5%, signal=23%
YANG_BREAST_CANCER_ESR1_DN	YANG_BREAST_CANCER_ESR1_DN		25	0.608421	1.63656	0.0380762	0.106731	0.986	1775	tags=40%, list=8%, signal=43%
YORDY_RECIPROCAL_REGULATION_BY_ETS1_AND_SP100_DN	YORDY_RECIPROCAL_REGULATION_BY_ETS1_AND_SP100_DN		79	0.399699	1.63643	0.00400802	0.106538	0.986	3349	tags=29%, list=15%, signal=34%
GRAHAM_CML_QUIESCENT_VS_NORMAL_DIVIDING_UP	GRAHAM_CML_QUIESCENT_VS_NORMAL_DIVIDING_UP		53	0.494565	1.63589	0.0342052	0.106657	0.986	5346	tags=49%, list=23%, signal=64%
YAGI_AML_WITH_T_8_21_TRANSLOCATION	YAGI_AML_WITH_T_8_21_TRANSLOCATION		355	0.338445	1.63495	0.004158	0.107079	0.986	3349	tags=27%, list=15%, signal=31%
SHIN_B_CELL_LYMPHOMA_CLUSTER_5	SHIN_B_CELL_LYMPHOMA_CLUSTER_5		17	0.621767	1.63491	0.0262097	0.106858	0.986	3349	tags=59%, list=15%, signal=69%
GOLUB_ALL_VS_AML_DN	GOLUB_ALL_VS_AML_DN		24	0.58033	1.63431	0.0415842	0.107056	0.987	2397	tags=42%, list=10%, signal=46%
LEE_INTRATHYMIC_T_PROGENITOR	LEE_INTRATHYMIC_T_PROGENITOR		21	0.573804	1.63345	0.0365385	0.107431	0.987	3975	tags=62%, list=17%, signal=75%
GUO_HEX_TARGETS_DN	GUO_HEX_TARGETS_DN		65	0.428893	1.63207	0.0232558	0.108101	0.988	3173	tags=29%, list=14%, signal=34%
VANLOO_SP3_TARGETS_DN	VANLOO_SP3_TARGETS_DN		85	0.406772	1.63203	0.00998004	0.107843	0.988	3172	tags=27%, list=14%, signal=31%
GREENBAUM_E2A_TARGETS_DN	GREENBAUM_E2A_TARGETS_DN		20	0.5529	1.63114	0.0288066	0.108333	0.989	2375	tags=30%, list=10%, signal=33%
VART_KSHV_INFECTION_ANGIOGENIC_MARKERS_DN	VART_KSHV_INFECTION_ANGIOGENIC_MARKERS_DN		138	0.440287	1.63006	0.018	0.108913	0.99	3463	tags=33%, list=15%, signal=39%
YAN_ESCAPE_FROM_ANOIKIS	YAN_ESCAPE_FROM_ANOIKIS		22	0.59503	1.62858	0.0285714	0.109857	0.991	3431	tags=41%, list=15%, signal=48%
KONDO_COLON_CANCER_HCP_WITH_H3K27ME1	KONDO_COLON_CANCER_HCP_WITH_H3K27ME1		24	0.486246	1.62855	0.0223577	0.109607	0.991	4514	tags=33%, list=20%, signal=41%
CHIARADONNA_NEOPLASTIC_TRANSFORMATION_KRAS_CDC25_DN	CHIARADONNA_NEOPLASTIC_TRANSFORMATION_KRAS_CDC25_DN		51	0.574897	1.62842	0.0662651	0.109417	0.991	3343	tags=45%, list=15%, signal=53%
MITSIADES_RESPONSE_TO_APLIDIN_UP	MITSIADES_RESPONSE_TO_APLIDIN_UP		422	0.370997	1.62755	0.0211538	0.109834	0.991	4511	tags=34%, list=20%, signal=41%
MIYAGAWA_TARGETS_OF_EWSR1_ETS_FUSIONS_UP	MIYAGAWA_TARGETS_OF_EWSR1_ETS_FUSIONS_UP		248	0.375072	1.62573	0.0265849	0.11095	0.992	4203	tags=35%, list=18%, signal=43%
HASLINGER_B_CLL_WITH_11Q23_DELETION	HASLINGER_B_CLL_WITH_11Q23_DELETION		23	0.572986	1.62425	0.0511811	0.111766	0.992	5013	tags=57%, list=22%, signal=72%
FARMER_BREAST_CANCER_CLUSTER_4	FARMER_BREAST_CANCER_CLUSTER_4		16	0.676378	1.62348	0.0389105	0.112075	0.993	3734	tags=56%, list=16%, signal=67%
DACOSTA_ERCC3_ALLELE_XPCS_VS_TTD_DN	DACOSTA_ERCC3_ALLELE_XPCS_VS_TTD_DN		36	0.547944	1.62166	0.032	0.113248	0.994	3321	tags=42%, list=15%, signal=49%
ROPERO_HDAC2_TARGETS	ROPERO_HDAC2_TARGETS		108	0.377913	1.62149	0	0.113111	0.994	3640	tags=28%, list=16%, signal=33%
MATSUDA_NATURAL_KILLER_DIFFERENTIATION	MATSUDA_NATURAL_KILLER_DIFFERENTIATION		463	0.33842	1.62084	0.0100806	0.113294	0.994	3631	tags=28%, list=16%, signal=33%
CERIBELLI_GENES_INACTIVE_AND_BOUND_BY_NFY	CERIBELLI_GENES_INACTIVE_AND_BOUND_BY_NFY		38	0.453721	1.62045	0.0194175	0.113328	0.995	3133	tags=32%, list=14%, signal=37%
TIAN_TNF_SIGNALING_VIA_NFKB	TIAN_TNF_SIGNALING_VIA_NFKB		28	0.630913	1.62026	0.0638723	0.113187	0.995	4254	tags=61%, list=19%, signal=74%
HELLER_SILENCED_BY_METHYLATION_DN	HELLER_SILENCED_BY_METHYLATION_DN		100	0.399469	1.61999	0.0163599	0.113091	0.995	3473	tags=30%, list=15%, signal=35%
LIAN_NEUTROPHIL_GRANULE_CONSTITUENTS	LIAN_NEUTROPHIL_GRANULE_CONSTITUENTS		25	0.567335	1.61904	0.0521235	0.113577	0.995	2889	tags=40%, list=13%, signal=46%
LOPES_METHYLATED_IN_COLON_CANCER_UP	LOPES_METHYLATED_IN_COLON_CANCER_UP		26	0.519044	1.61823	0.0318725	0.113847	0.995	5784	tags=58%, list=25%, signal=77%
DEBOSSCHER_NFKB_TARGETS_REPRESSED_BY_GLUCOCORTICOIDS	DEBOSSCHER_NFKB_TARGETS_REPRESSED_BY_GLUCOCORTICOIDS		24	0.610266	1.61636	0.0452756	0.115032	0.995	3931	tags=54%, list=17%, signal=65%
BRUINS_UVC_RESPONSE_VIA_TP53_GROUP_D	BRUINS_UVC_RESPONSE_VIA_TP53_GROUP_D		269	0.318445	1.61539	0	0.115597	0.995	3605	tags=24%, list=16%, signal=28%
RUAN_RESPONSE_TO_TNF_TROGLITAZONE_DN	RUAN_RESPONSE_TO_TNF_TROGLITAZONE_DN		42	0.523174	1.6138	0.0594059	0.116577	0.996	2090	tags=33%, list=9%, signal=37%
RICKMAN_HEAD_AND_NECK_CANCER_A	RICKMAN_HEAD_AND_NECK_CANCER_A		96	0.472856	1.61132	0.045082	0.118464	0.996	4065	tags=43%, list=18%, signal=52%
SCHLESINGER_H3K27ME3_IN_NORMAL_AND_METHYLATED_IN_CANCER	SCHLESINGER_H3K27ME3_IN_NORMAL_AND_METHYLATED_IN_CANCER		27	0.483304	1.61131	0.0118577	0.118179	0.996	2121	tags=26%, list=9%, signal=29%
OSADA_ASCL1_TARGETS_DN	OSADA_ASCL1_TARGETS_DN		24	0.583537	1.61107	0.0538922	0.118115	0.996	5090	tags=46%, list=22%, signal=59%
SUZUKI_RESPONSE_TO_TSA_AND_DECITABINE_1A	SUZUKI_RESPONSE_TO_TSA_AND_DECITABINE_1A		22	0.582025	1.61078	0.0421687	0.118022	0.996	3692	tags=41%, list=16%, signal=49%
LIEN_BREAST_CARCINOMA_METAPLASTIC_VS_DUCTAL_UP	LIEN_BREAST_CARCINOMA_METAPLASTIC_VS_DUCTAL_UP		80	0.517162	1.6104	0.0522088	0.118049	0.996	3794	tags=45%, list=17%, signal=54%
HAHTOLA_MYCOSIS_FUNGOIDES_UP	HAHTOLA_MYCOSIS_FUNGOIDES_UP		18	0.59124	1.60895	0.0386847	0.118923	0.996	4118	tags=56%, list=18%, signal=68%
GUTIERREZ_CHRONIC_LYMPHOCYTIC_LEUKEMIA_DN	GUTIERREZ_CHRONIC_LYMPHOCYTIC_LEUKEMIA_DN		55	0.457784	1.607	0.0246407	0.120239	0.997	3203	tags=36%, list=14%, signal=42%
LI_WILMS_TUMOR_VS_FETAL_KIDNEY_1_UP	LI_WILMS_TUMOR_VS_FETAL_KIDNEY_1_UP		180	0.474792	1.60518	0.057377	0.121399	0.997	2815	tags=31%, list=12%, signal=35%
PARK_TRETINOIN_RESPONSE_AND_PML_RARA_FUSION	PARK_TRETINOIN_RESPONSE_AND_PML_RARA_FUSION		30	0.599919	1.60389	0.0565657	0.122178	0.997	4371	tags=53%, list=19%, signal=66%
GAUSSMANN_MLL_AF4_FUSION_TARGETS_D_UP	GAUSSMANN_MLL_AF4_FUSION_TARGETS_D_UP		35	0.474856	1.60328	0.0137795	0.122414	0.997	3039	tags=37%, list=13%, signal=43%
CROMER_TUMORIGENESIS_DN	CROMER_TUMORIGENESIS_DN		49	0.488028	1.60286	0.0435685	0.122527	0.997	3889	tags=35%, list=17%, signal=42%
HADDAD_T_LYMPHOCYTE_AND_NK_PROGENITOR_DN	HADDAD_T_LYMPHOCYTE_AND_NK_PROGENITOR_DN		63	0.483795	1.60157	0.0418327	0.123226	0.998	3281	tags=44%, list=14%, signal=52%
SMID_BREAST_CANCER_RELAPSE_IN_LUNG_DN	SMID_BREAST_CANCER_RELAPSE_IN_LUNG_DN		37	0.603301	1.60131	0.06	0.123122	0.998	3576	tags=57%, list=16%, signal=67%
GAUSSMANN_MLL_AF4_FUSION_TARGETS_F_DN	GAUSSMANN_MLL_AF4_FUSION_TARGETS_F_DN		33	0.48498	1.60088	0.0191205	0.123145	0.998	2999	tags=33%, list=13%, signal=38%
ADDYA_ERYTHROID_DIFFERENTIATION_BY_HEMIN	ADDYA_ERYTHROID_DIFFERENTIATION_BY_HEMIN		72	0.442361	1.60047	0.0332681	0.123157	0.998	2472	tags=26%, list=11%, signal=29%
SHI_SPARC_TARGETS_UP	SHI_SPARC_TARGETS_UP		24	0.477945	1.5988	0.0119048	0.124349	0.998	2097	tags=25%, list=9%, signal=27%
IIZUKA_LIVER_CANCER_PROGRESSION_L1_G1_UP	IIZUKA_LIVER_CANCER_PROGRESSION_L1_G1_UP		25	0.522227	1.59868	0.0181452	0.124179	0.998	2663	tags=28%, list=12%, signal=32%
BOYAULT_LIVER_CANCER_SUBCLASS_G3_DN	BOYAULT_LIVER_CANCER_SUBCLASS_G3_DN		51	0.468573	1.5977	0.0350515	0.124749	0.998	6214	tags=49%, list=27%, signal=67%
LEIN_OLIGODENDROCYTE_MARKERS	LEIN_OLIGODENDROCYTE_MARKERS		72	0.411814	1.59714	0.0243902	0.124916	0.998	4662	tags=39%, list=20%, signal=49%
HERNANDEZ_ABERRANT_MITOSIS_BY_DOCETACEL_2NM_UP	HERNANDEZ_ABERRANT_MITOSIS_BY_DOCETACEL_2NM_UP		78	0.432901	1.59599	0.0340681	0.125549	0.998	2872	tags=33%, list=13%, signal=38%
CHEMELLO_SOLEUS_VS_EDL_MYOFIBERS_UP	CHEMELLO_SOLEUS_VS_EDL_MYOFIBERS_UP		33	0.474253	1.5951	0.0294118	0.12597	0.998	3415	tags=33%, list=15%, signal=39%
BERENJENO_ROCK_SIGNALING_NOT_VIA_RHOA_UP	BERENJENO_ROCK_SIGNALING_NOT_VIA_RHOA_UP		29	0.517759	1.59392	0.0431373	0.126639	0.998	2661	tags=31%, list=12%, signal=35%
HOLLMANN_APOPTOSIS_VIA_CD40_UP	HOLLMANN_APOPTOSIS_VIA_CD40_UP		196	0.378412	1.5939	0.0294118	0.126368	0.998	1852	tags=21%, list=8%, signal=23%
VANDESLUIS_COMMD1_TARGETS_GROUP_3_DN	VANDESLUIS_COMMD1_TARGETS_GROUP_3_DN		38	0.496243	1.59376	0.0333333	0.126176	0.998	2425	tags=26%, list=11%, signal=29%
HANN_RESISTANCE_TO_BCL2_INHIBITOR_UP	HANN_RESISTANCE_TO_BCL2_INHIBITOR_UP		36	0.507865	1.59309	0.043659	0.12643	0.998	2850	tags=31%, list=12%, signal=35%
TONKS_TARGETS_OF_RUNX1_RUNX1T1_FUSION_GRANULOCYTE_UP	TONKS_TARGETS_OF_RUNX1_RUNX1T1_FUSION_GRANULOCYTE_UP		54	0.466311	1.59304	0.032	0.126198	0.998	4048	tags=46%, list=18%, signal=56%
BROWNE_INTERFERON_RESPONSIVE_GENES	BROWNE_INTERFERON_RESPONSIVE_GENES		66	0.654113	1.59103	0.0740741	0.127637	0.998	5087	tags=67%, list=22%, signal=85%
TONKS_TARGETS_OF_RUNX1_RUNX1T1_FUSION_SUSTAINED_IN_GRANULOCYTE_UP	TONKS_TARGETS_OF_RUNX1_RUNX1T1_FUSION_SUSTAINED_IN_GRANULOCYTE_UP		15	0.577685	1.59015	0.0354331	0.128065	0.998	1406	tags=47%, list=6%, signal=50%
VALK_AML_WITH_EVI1	VALK_AML_WITH_EVI1		23	0.531513	1.58989	0.0376984	0.127997	0.998	1946	tags=35%, list=8%, signal=38%
DUNNE_TARGETS_OF_AML1_MTG8_FUSION_DN	DUNNE_TARGETS_OF_AML1_MTG8_FUSION_DN		19	0.597515	1.58893	0.0511247	0.128606	0.998	711	tags=32%, list=3%, signal=33%
HOFMANN_MYELODYSPLASTIC_SYNDROM_RISK_DN	HOFMANN_MYELODYSPLASTIC_SYNDROM_RISK_DN		23	0.554882	1.58871	0.0215264	0.128507	0.998	4188	tags=52%, list=18%, signal=64%
GAVIN_FOXP3_TARGETS_CLUSTER_P2	GAVIN_FOXP3_TARGETS_CLUSTER_P2		77	0.412034	1.58787	0.015748	0.128902	0.998	4622	tags=42%, list=20%, signal=52%
YAUCH_HEDGEHOG_SIGNALING_PARACRINE_UP	YAUCH_HEDGEHOG_SIGNALING_PARACRINE_UP		144	0.371436	1.58604	0.012	0.130093	0.998	3995	tags=31%, list=17%, signal=38%
ZHAN_MULTIPLE_MYELOMA_CD1_VS_CD2_UP	ZHAN_MULTIPLE_MYELOMA_CD1_VS_CD2_UP		61	0.429627	1.58585	0.0311891	0.129932	0.998	3617	tags=38%, list=16%, signal=45%
HUMMERICH_MALIGNANT_SKIN_TUMOR_DN	HUMMERICH_MALIGNANT_SKIN_TUMOR_DN		18	0.522508	1.5855	0.03	0.129962	0.998	2820	tags=44%, list=12%, signal=51%
HUANG_DASATINIB_RESISTANCE_UP	HUANG_DASATINIB_RESISTANCE_UP		80	0.561295	1.58161	0.0851927	0.132956	0.998	3173	tags=43%, list=14%, signal=49%
MORI_IMMATURE_B_LYMPHOCYTE_UP	MORI_IMMATURE_B_LYMPHOCYTE_UP		48	0.584751	1.5814	0.0973631	0.132834	0.998	5443	tags=60%, list=24%, signal=79%
PLASARI_TGFB1_SIGNALING_VIA_NFIC_10HR_DN	PLASARI_TGFB1_SIGNALING_VIA_NFIC_10HR_DN		30	0.527781	1.58119	0.046	0.132694	0.998	3111	tags=33%, list=14%, signal=39%
KIM_GLIS2_TARGETS_UP	KIM_GLIS2_TARGETS_UP		77	0.593985	1.57997	0.0886598	0.13342	0.998	3755	tags=55%, list=16%, signal=65%
PANGAS_TUMOR_SUPPRESSION_BY_SMAD1_AND_SMAD5_UP	PANGAS_TUMOR_SUPPRESSION_BY_SMAD1_AND_SMAD5_UP		130	0.442262	1.57938	0.0451866	0.133628	0.998	3380	tags=34%, list=15%, signal=39%
VISALA_AGING_LYMPHOCYTE_DN	VISALA_AGING_LYMPHOCYTE_DN		19	0.54984	1.57931	0.0502008	0.133385	0.998	1273	tags=32%, list=6%, signal=33%
CROONQUIST_IL6_DEPRIVATION_UP	CROONQUIST_IL6_DEPRIVATION_UP		20	0.604123	1.57915	0.0616302	0.133238	0.998	3008	tags=45%, list=13%, signal=52%
DAVICIONI_RHABDOMYOSARCOMA_PAX_FOXO1_FUSION_UP	DAVICIONI_RHABDOMYOSARCOMA_PAX_FOXO1_FUSION_UP		61	0.418235	1.57886	0.0179641	0.133226	0.998	5346	tags=39%, list=23%, signal=51%
KIM_LRRC3B_TARGETS	KIM_LRRC3B_TARGETS		23	0.617546	1.57875	0.083499	0.133035	0.998	5826	tags=57%, list=25%, signal=76%
SATO_SILENCED_BY_METHYLATION_IN_PANCREATIC_CANCER_1	SATO_SILENCED_BY_METHYLATION_IN_PANCREATIC_CANCER_1		408	0.36806	1.5786	0.020284	0.132863	0.998	4277	tags=30%, list=19%, signal=36%
YAO_TEMPORAL_RESPONSE_TO_PROGESTERONE_CLUSTER_1	YAO_TEMPORAL_RESPONSE_TO_PROGESTERONE_CLUSTER_1		67	0.457097	1.57843	0.031746	0.132721	0.998	3724	tags=36%, list=16%, signal=43%
HEDENFALK_BREAST_CANCER_BRACX_UP	HEDENFALK_BREAST_CANCER_BRACX_UP		20	0.531452	1.57842	0.0216963	0.132446	0.998	4664	tags=45%, list=20%, signal=56%
JAZAG_TGFB1_SIGNALING_VIA_SMAD4_DN	JAZAG_TGFB1_SIGNALING_VIA_SMAD4_DN		65	0.409881	1.57804	0.0261044	0.13245	0.998	2968	tags=26%, list=13%, signal=30%
UZONYI_RESPONSE_TO_LEUKOTRIENE_AND_THROMBIN	UZONYI_RESPONSE_TO_LEUKOTRIENE_AND_THROMBIN		37	0.675142	1.57803	0.0916179	0.13217	0.998	3648	tags=65%, list=16%, signal=77%
LEE_NEURAL_CREST_STEM_CELL_UP	LEE_NEURAL_CREST_STEM_CELL_UP		143	0.449896	1.57801	0.0625	0.131893	0.998	3326	tags=34%, list=15%, signal=39%
BERENJENO_TRANSFORMED_BY_RHOA_FOREVER_UP	BERENJENO_TRANSFORMED_BY_RHOA_FOREVER_UP		19	0.635347	1.57792	0.0601202	0.131656	0.998	4420	tags=53%, list=19%, signal=65%
HOFFMANN_LARGE_TO_SMALL_PRE_BII_LYMPHOCYTE_DN	HOFFMANN_LARGE_TO_SMALL_PRE_BII_LYMPHOCYTE_DN		69	0.395047	1.57297	0.00845666	0.135617	0.998	2023	tags=23%, list=9%, signal=25%
VART_KSHV_INFECTION_ANGIOGENIC_MARKERS_UP	VART_KSHV_INFECTION_ANGIOGENIC_MARKERS_UP		164	0.450962	1.57278	0.056338	0.135494	0.998	3391	tags=37%, list=15%, signal=43%
DURAND_STROMA_MAX_UP	DURAND_STROMA_MAX_UP		292	0.414947	1.5727	0.0509165	0.135246	0.998	4016	tags=36%, list=18%, signal=43%
MARKS_HDAC_TARGETS_UP	MARKS_HDAC_TARGETS_UP		23	0.483126	1.57249	0.0300601	0.135139	0.998	1767	tags=26%, list=8%, signal=28%
WIERENGA_STAT5A_TARGETS_GROUP2	WIERENGA_STAT5A_TARGETS_GROUP2		58	0.506032	1.57222	0.0608519	0.135101	0.998	5400	tags=57%, list=24%, signal=74%
HUANG_FOXA2_TARGETS_UP	HUANG_FOXA2_TARGETS_UP		44	0.467645	1.5715	0.0305499	0.135417	0.998	4603	tags=45%, list=20%, signal=57%
LINDSTEDT_DENDRITIC_CELL_MATURATION_C	LINDSTEDT_DENDRITIC_CELL_MATURATION_C		67	0.435624	1.57137	0.0465587	0.135233	0.998	4077	tags=40%, list=18%, signal=49%
TERAO_AOX4_TARGETS_SKIN_DN	TERAO_AOX4_TARGETS_SKIN_DN		27	0.536612	1.57136	0.0315582	0.134948	0.998	3058	tags=37%, list=13%, signal=43%
PHONG_TNF_RESPONSE_NOT_VIA_P38	PHONG_TNF_RESPONSE_NOT_VIA_P38		328	0.381484	1.5712	0.0328542	0.134779	0.998	3484	tags=30%, list=15%, signal=35%
RUTELLA_RESPONSE_TO_HGF_VS_CSF2RB_AND_IL4_UP	RUTELLA_RESPONSE_TO_HGF_VS_CSF2RB_AND_IL4_UP		393	0.411562	1.57118	0.0429448	0.1345	0.998	3594	tags=30%, list=16%, signal=35%
CORRE_MULTIPLE_MYELOMA_UP	CORRE_MULTIPLE_MYELOMA_UP		68	0.461483	1.57094	0.0588235	0.134422	0.998	1776	tags=26%, list=8%, signal=29%
GUILLAUMOND_KLF10_TARGETS_UP	GUILLAUMOND_KLF10_TARGETS_UP		51	0.427853	1.56994	0.0308642	0.134945	0.998	3249	tags=31%, list=14%, signal=36%
HECKER_IFNB1_TARGETS	HECKER_IFNB1_TARGETS		94	0.560868	1.56966	0.0928854	0.134889	0.998	5528	tags=55%, list=24%, signal=73%
GHANDHI_BYSTANDER_IRRADIATION_UP	GHANDHI_BYSTANDER_IRRADIATION_UP		83	0.489728	1.56954	0.0704501	0.134693	0.998	2903	tags=37%, list=13%, signal=43%
MATTIOLI_MULTIPLE_MYELOMA_WITH_14Q32_TRANSLOCATIONS	MATTIOLI_MULTIPLE_MYELOMA_WITH_14Q32_TRANSLOCATIONS		35	0.513645	1.56797	0.0599174	0.135744	0.998	2678	tags=43%, list=12%, signal=48%
OSWALD_HEMATOPOIETIC_STEM_CELL_IN_COLLAGEN_GEL_UP	OSWALD_HEMATOPOIETIC_STEM_CELL_IN_COLLAGEN_GEL_UP		227	0.391271	1.56742	0.0525292	0.135955	0.998	3629	tags=32%, list=16%, signal=37%
ACEVEDO_LIVER_CANCER_WITH_H3K9ME3_UP	ACEVEDO_LIVER_CANCER_WITH_H3K9ME3_UP		118	0.368911	1.56742	0.00772201	0.135671	0.998	3743	tags=31%, list=16%, signal=36%
LIM_MAMMARY_STEM_CELL_UP	LIM_MAMMARY_STEM_CELL_UP		470	0.515317	1.56738	0.0823529	0.135431	0.998	3674	tags=40%, list=16%, signal=46%
KEEN_RESPONSE_TO_ROSIGLITAZONE_DN	KEEN_RESPONSE_TO_ROSIGLITAZONE_DN		103	0.443612	1.5669	0.0329218	0.135585	0.998	3770	tags=38%, list=16%, signal=45%
MULLIGHAN_NPM1_MUTATED_SIGNATURE_2_DN	MULLIGHAN_NPM1_MUTATED_SIGNATURE_2_DN		76	0.399443	1.56544	0.011976	0.13648	0.998	2998	tags=29%, list=13%, signal=33%
BASSO_CD40_SIGNALING_UP	BASSO_CD40_SIGNALING_UP		95	0.527263	1.56491	0.0905433	0.136667	0.998	4048	tags=43%, list=18%, signal=52%
ZHENG_FOXP3_TARGETS_IN_THYMUS_UP	ZHENG_FOXP3_TARGETS_IN_THYMUS_UP		188	0.482364	1.56354	0.0665362	0.137453	0.998	2971	tags=32%, list=13%, signal=37%
MIKKELSEN_ES_ICP_WITH_H3K27ME3	MIKKELSEN_ES_ICP_WITH_H3K27ME3		39	0.454846	1.56321	0.0295858	0.137435	0.998	3321	tags=28%, list=15%, signal=33%
VANTVEER_BREAST_CANCER_BRCA1_UP	VANTVEER_BREAST_CANCER_BRCA1_UP		34	0.494039	1.56306	0.0368217	0.137285	0.998	3776	tags=32%, list=16%, signal=39%
HUMMERICH_SKIN_CANCER_PROGRESSION_DN	HUMMERICH_SKIN_CANCER_PROGRESSION_DN		100	0.410563	1.5626	0.0347648	0.137391	0.998	2991	tags=31%, list=13%, signal=36%
HOEBEKE_LYMPHOID_STEM_CELL_UP	HOEBEKE_LYMPHOID_STEM_CELL_UP		92	0.454194	1.56222	0.0492126	0.137408	0.998	3380	tags=29%, list=15%, signal=34%
PICCALUGA_ANGIOIMMUNOBLASTIC_LYMPHOMA_UP	PICCALUGA_ANGIOIMMUNOBLASTIC_LYMPHOMA_UP		204	0.509815	1.56191	0.0916335	0.13745	0.998	4030	tags=44%, list=18%, signal=52%
DIRMEIER_LMP1_RESPONSE_EARLY	DIRMEIER_LMP1_RESPONSE_EARLY		65	0.535995	1.56092	0.0766045	0.137992	0.998	2664	tags=38%, list=12%, signal=43%
HAHTOLA_SEZARY_SYNDROM_UP	HAHTOLA_SEZARY_SYNDROM_UP		94	0.409401	1.5605	0.0410959	0.13811	0.998	2688	tags=31%, list=12%, signal=35%
IWANAGA_CARCINOGENESIS_BY_KRAS_DN	IWANAGA_CARCINOGENESIS_BY_KRAS_DN		116	0.368779	1.56014	0.0174081	0.138129	0.998	3415	tags=27%, list=15%, signal=31%
KOBAYASHI_RESPONSE_TO_ROMIDEPSIN	KOBAYASHI_RESPONSE_TO_ROMIDEPSIN		19	0.53724	1.55946	0.0424242	0.138386	0.998	4291	tags=47%, list=19%, signal=58%
SANA_TNF_SIGNALING_UP	SANA_TNF_SIGNALING_UP		79	0.536233	1.55861	0.0784708	0.138785	0.998	4254	tags=49%, list=19%, signal=60%
NAKAMURA_METASTASIS_MODEL_DN	NAKAMURA_METASTASIS_MODEL_DN		42	0.461572	1.55655	0.0341365	0.140386	0.998	2222	tags=29%, list=10%, signal=32%
TENEDINI_MEGAKARYOCYTE_MARKERS	TENEDINI_MEGAKARYOCYTE_MARKERS		66	0.411992	1.55625	0.00994036	0.140339	0.998	4310	tags=38%, list=19%, signal=47%
DE_YY1_TARGETS_UP	DE_YY1_TARGETS_UP		19	0.501773	1.55568	0.033543	0.140508	0.998	2717	tags=37%, list=12%, signal=42%
HOQUE_METHYLATED_IN_CANCER	HOQUE_METHYLATED_IN_CANCER		56	0.41743	1.55385	0.0199203	0.141783	0.998	2114	tags=27%, list=9%, signal=29%
HOFMANN_MYELODYSPLASTIC_SYNDROM_LOW_RISK_UP	HOFMANN_MYELODYSPLASTIC_SYNDROM_LOW_RISK_UP		22	0.530555	1.55376	0.0362473	0.141566	0.998	5356	tags=50%, list=23%, signal=65%
DAVICIONI_PAX_FOXO1_SIGNATURE_IN_ARMS_DN	DAVICIONI_PAX_FOXO1_SIGNATURE_IN_ARMS_DN		20	0.587479	1.55054	0.0758755	0.14403	0.999	3380	tags=40%, list=15%, signal=47%
MARKEY_RB1_CHRONIC_LOF_DN	MARKEY_RB1_CHRONIC_LOF_DN		116	0.421649	1.55042	0.0633663	0.143835	0.999	3891	tags=36%, list=17%, signal=43%
ZHANG_GATA6_TARGETS_DN	ZHANG_GATA6_TARGETS_DN		61	0.414268	1.55	0.0202429	0.143886	0.999	2359	tags=23%, list=10%, signal=26%
GRAHAM_CML_QUIESCENT_VS_CML_DIVIDING_UP	GRAHAM_CML_QUIESCENT_VS_CML_DIVIDING_UP		23	0.58218	1.54933	0.0675676	0.144207	0.999	4415	tags=61%, list=19%, signal=75%
NIELSEN_GIST_AND_SYNOVIAL_SARCOMA_UP	NIELSEN_GIST_AND_SYNOVIAL_SARCOMA_UP		20	0.548147	1.54886	0.0488798	0.144326	0.999	2518	tags=50%, list=11%, signal=56%
GROSS_ELK3_TARGETS_DN	GROSS_ELK3_TARGETS_DN		32	0.513446	1.54846	0.0726915	0.144422	0.999	4603	tags=44%, list=20%, signal=55%
SCHWAB_TARGETS_OF_BMYB_POLYMORPHIC_VARIANTS_DN	SCHWAB_TARGETS_OF_BMYB_POLYMORPHIC_VARIANTS_DN		17	0.556244	1.54802	0.0445344	0.144522	0.999	6907	tags=53%, list=30%, signal=76%
RAY_TUMORIGENESIS_BY_ERBB2_CDC25A_DN	RAY_TUMORIGENESIS_BY_ERBB2_CDC25A_DN		153	0.395405	1.54759	0.0410959	0.144591	0.999	3588	tags=31%, list=16%, signal=36%
TERAMOTO_OPN_TARGETS_CLUSTER_6	TERAMOTO_OPN_TARGETS_CLUSTER_6		27	0.480984	1.54752	0.0604839	0.144377	0.999	2288	tags=30%, list=10%, signal=33%
ZIRN_TRETINOIN_RESPONSE_WT1_UP	ZIRN_TRETINOIN_RESPONSE_WT1_UP		22	0.601105	1.54677	0.0759754	0.144665	0.999	2748	tags=45%, list=12%, signal=52%
FERRANDO_LYL1_NEIGHBORS	FERRANDO_LYL1_NEIGHBORS		15	0.612044	1.54669	0.0678643	0.144453	0.999	4371	tags=67%, list=19%, signal=82%
HAHTOLA_CTCL_CUTANEOUS	HAHTOLA_CTCL_CUTANEOUS		25	0.489808	1.54642	0.0372549	0.144409	0.999	3585	tags=36%, list=16%, signal=43%
LABBE_TGFB1_TARGETS_DN	LABBE_TGFB1_TARGETS_DN		107	0.378034	1.54556	0.031746	0.144913	0.999	3321	tags=28%, list=15%, signal=33%
BROCKE_APOPTOSIS_REVERSED_BY_IL6	BROCKE_APOPTOSIS_REVERSED_BY_IL6		144	0.421097	1.5454	0.0533881	0.144743	0.999	4611	tags=39%, list=20%, signal=48%
ALONSO_METASTASIS_NEURAL_UP	ALONSO_METASTASIS_NEURAL_UP		18	0.603614	1.54424	0.0604167	0.145485	0.999	4316	tags=56%, list=19%, signal=68%
YAO_TEMPORAL_RESPONSE_TO_PROGESTERONE_CLUSTER_9	YAO_TEMPORAL_RESPONSE_TO_PROGESTERONE_CLUSTER_9		75	0.404412	1.54411	0.0389105	0.145317	0.999	3905	tags=31%, list=17%, signal=37%
TAVOR_CEBPA_TARGETS_UP	TAVOR_CEBPA_TARGETS_UP		48	0.474252	1.54398	0.0581395	0.14513	0.999	4418	tags=48%, list=19%, signal=59%
GAJATE_RESPONSE_TO_TRABECTEDIN_UP	GAJATE_RESPONSE_TO_TRABECTEDIN_UP		64	0.446506	1.53948	0.0665323	0.148743	0.999	4016	tags=38%, list=18%, signal=45%
MCGOWAN_RSP6_TARGETS_UP	MCGOWAN_RSP6_TARGETS_UP		18	0.475386	1.53731	0.0368932	0.150379	0.999	1351	tags=22%, list=6%, signal=24%
VERHAAK_GLIOBLASTOMA_CLASSICAL	VERHAAK_GLIOBLASTOMA_CLASSICAL		203	0.355554	1.53702	0.0218688	0.150371	0.999	4741	tags=34%, list=21%, signal=43%
VILIMAS_NOTCH1_TARGETS_DN	VILIMAS_NOTCH1_TARGETS_DN		20	0.605091	1.5363	0.0755467	0.15071	0.999	2683	tags=40%, list=12%, signal=45%
DAVICIONI_TARGETS_OF_PAX_FOXO1_FUSIONS_DN	DAVICIONI_TARGETS_OF_PAX_FOXO1_FUSIONS_DN		67	0.434581	1.53626	0.0408998	0.150454	0.999	3380	tags=31%, list=15%, signal=37%
HOEGERKORP_CD44_TARGETS_DIRECT_UP	HOEGERKORP_CD44_TARGETS_DIRECT_UP		25	0.512782	1.53521	0.0651261	0.15112	0.999	2348	tags=32%, list=10%, signal=36%
RUIZ_TNC_TARGETS_UP	RUIZ_TNC_TARGETS_UP		149	0.466082	1.53452	0.0659794	0.151416	0.999	3343	tags=33%, list=15%, signal=38%
BERTUCCI_MEDULLARY_VS_DUCTAL_BREAST_CANCER_UP	BERTUCCI_MEDULLARY_VS_DUCTAL_BREAST_CANCER_UP		193	0.438983	1.53427	0.0855513	0.151374	0.999	3847	tags=36%, list=17%, signal=43%
BROWN_MYELOID_CELL_DEVELOPMENT_UP	BROWN_MYELOID_CELL_DEVELOPMENT_UP		160	0.423952	1.53235	0.0628803	0.152906	0.999	3504	tags=28%, list=15%, signal=32%
MULLIGHAN_MLL_SIGNATURE_2_DN	MULLIGHAN_MLL_SIGNATURE_2_DN		272	0.350795	1.53228	0.0160966	0.152678	0.999	4146	tags=28%, list=18%, signal=33%
SHIN_B_CELL_LYMPHOMA_CLUSTER_3	SHIN_B_CELL_LYMPHOMA_CLUSTER_3		28	0.529365	1.53222	0.0557769	0.152444	0.999	3704	tags=50%, list=16%, signal=60%
FERRANDO_TAL1_NEIGHBORS	FERRANDO_TAL1_NEIGHBORS		20	0.588661	1.5316	0.0962672	0.15276	0.999	2889	tags=55%, list=13%, signal=63%
SMID_BREAST_CANCER_RELAPSE_IN_BRAIN_UP	SMID_BREAST_CANCER_RELAPSE_IN_BRAIN_UP		39	0.512072	1.53092	0.0884086	0.15306	0.999	2176	tags=38%, list=10%, signal=42%
RIZKI_TUMOR_INVASIVENESS_3D_UP	RIZKI_TUMOR_INVASIVENESS_3D_UP		204	0.313632	1.5309	0.00394477	0.152798	0.999	4045	tags=29%, list=18%, signal=35%
LANDIS_ERBB2_BREAST_TUMORS_324_DN	LANDIS_ERBB2_BREAST_TUMORS_324_DN		146	0.438947	1.52947	0.0757895	0.153813	0.999	3626	tags=33%, list=16%, signal=39%
PACHER_TARGETS_OF_IGF1_AND_IGF2_UP	PACHER_TARGETS_OF_IGF1_AND_IGF2_UP		35	0.454186	1.52761	0.0402414	0.155213	0.999	4100	tags=43%, list=18%, signal=52%
MIKKELSEN_IPS_WITH_HCP_H3K27ME3	MIKKELSEN_IPS_WITH_HCP_H3K27ME3		101	0.402467	1.52706	0.0251451	0.15544	0.999	4464	tags=32%, list=19%, signal=39%
LI_CISPLATIN_RESISTANCE_DN	LI_CISPLATIN_RESISTANCE_DN		33	0.508489	1.5263	0.0628684	0.155826	0.999	4434	tags=39%, list=19%, signal=49%
LEE_AGING_NEOCORTEX_UP	LEE_AGING_NEOCORTEX_UP		88	0.380564	1.52496	0.029703	0.156769	0.999	2321	tags=22%, list=10%, signal=24%
TAVOR_CEBPA_TARGETS_DN	TAVOR_CEBPA_TARGETS_DN		30	0.491443	1.52238	0.044586	0.158928	1	2151	tags=33%, list=9%, signal=37%
WONG_IFNA2_RESISTANCE_UP	WONG_IFNA2_RESISTANCE_UP		16	0.526152	1.52195	0.0518234	0.159056	1	2140	tags=31%, list=9%, signal=34%
ZHOU_INFLAMMATORY_RESPONSE_LIVE_UP	ZHOU_INFLAMMATORY_RESPONSE_LIVE_UP		443	0.334529	1.52172	0.0260521	0.158985	1	4923	tags=32%, list=21%, signal=40%
GOBERT_CORE_OLIGODENDROCYTE_DIFFERENTIATION	GOBERT_CORE_OLIGODENDROCYTE_DIFFERENTIATION		40	0.44143	1.51989	0.0333988	0.160271	1	3900	tags=43%, list=17%, signal=51%
HOEBEKE_LYMPHOID_STEM_CELL_DN	HOEBEKE_LYMPHOID_STEM_CELL_DN		84	0.39306	1.51956	0.0441459	0.16026	1	2316	tags=21%, list=10%, signal=24%
GYORFFY_DOXORUBICIN_RESISTANCE	GYORFFY_DOXORUBICIN_RESISTANCE		50	0.431705	1.51742	0.0582329	0.161833	1	3656	tags=28%, list=16%, signal=33%
MIKKELSEN_ES_LCP_WITH_H3K4ME3	MIKKELSEN_ES_LCP_WITH_H3K4ME3		132	0.408857	1.51722	0.0475248	0.161732	1	4632	tags=33%, list=20%, signal=41%
LASTOWSKA_COAMPLIFIED_WITH_MYCN	LASTOWSKA_COAMPLIFIED_WITH_MYCN		40	0.471542	1.51721	0.0603622	0.161436	1	2474	tags=30%, list=11%, signal=34%
NOJIMA_SFRP2_TARGETS_UP	NOJIMA_SFRP2_TARGETS_UP		31	0.493103	1.51656	0.06639	0.161744	1	5359	tags=55%, list=23%, signal=71%
FIRESTEIN_PROLIFERATION	FIRESTEIN_PROLIFERATION		168	0.359014	1.51646	0.0207039	0.161521	1	3862	tags=29%, list=17%, signal=34%
SHAFFER_IRF4_TARGETS_IN_MYELOMA_VS_MATURE_B_LYMPHOCYTE	SHAFFER_IRF4_TARGETS_IN_MYELOMA_VS_MATURE_B_LYMPHOCYTE		100	0.402046	1.51489	0.0499002	0.162747	1	1819	tags=21%, list=8%, signal=23%
WANG_ESOPHAGUS_CANCER_VS_NORMAL_UP	WANG_ESOPHAGUS_CANCER_VS_NORMAL_UP		114	0.41846	1.51471	0.0641822	0.162623	1	3629	tags=31%, list=16%, signal=36%
PHONG_TNF_TARGETS_UP	PHONG_TNF_TARGETS_UP		62	0.538243	1.51419	0.103448	0.162875	1	3704	tags=48%, list=16%, signal=58%
BOQUEST_STEM_CELL_UP	BOQUEST_STEM_CELL_UP		258	0.549426	1.5141	0.134653	0.162656	1	3769	tags=45%, list=16%, signal=53%
HAHTOLA_MYCOSIS_FUNGOIDES_SKIN_UP	HAHTOLA_MYCOSIS_FUNGOIDES_SKIN_UP		173	0.386019	1.51275	0.0541586	0.163616	1	2425	tags=24%, list=11%, signal=27%
HERNANDEZ_MITOTIC_ARREST_BY_DOCETAXEL_1_UP	HERNANDEZ_MITOTIC_ARREST_BY_DOCETAXEL_1_UP		34	0.442967	1.51222	0.0427699	0.163818	1	3093	tags=35%, list=14%, signal=41%
TONKS_TARGETS_OF_RUNX1_RUNX1T1_FUSION_ERYTHROCYTE_UP	TONKS_TARGETS_OF_RUNX1_RUNX1T1_FUSION_ERYTHROCYTE_UP		156	0.420565	1.51206	0.0610998	0.163669	1	4629	tags=44%, list=20%, signal=54%
ZHAN_VARIABLE_EARLY_DIFFERENTIATION_GENES_UP	ZHAN_VARIABLE_EARLY_DIFFERENTIATION_GENES_UP		15	0.553399	1.51153	0.0588235	0.163886	1	1531	tags=20%, list=7%, signal=21%
HATADA_METHYLATED_IN_LUNG_CANCER_UP	HATADA_METHYLATED_IN_LUNG_CANCER_UP		374	0.34438	1.51085	0.0280561	0.164187	1	3493	tags=24%, list=15%, signal=28%
LENAOUR_DENDRITIC_CELL_MATURATION_DN	LENAOUR_DENDRITIC_CELL_MATURATION_DN		128	0.446804	1.51046	0.0798403	0.164304	1	4173	tags=43%, list=18%, signal=52%
DER_IFN_GAMMA_RESPONSE_UP	DER_IFN_GAMMA_RESPONSE_UP		68	0.444895	1.50905	0.0714286	0.165381	1	2041	tags=31%, list=9%, signal=34%
TONKS_TARGETS_OF_RUNX1_RUNX1T1_FUSION_HSC_UP	TONKS_TARGETS_OF_RUNX1_RUNX1T1_FUSION_HSC_UP		184	0.411246	1.5083	0.0598802	0.165834	1	3740	tags=33%, list=16%, signal=39%
IGLESIAS_E2F_TARGETS_DN	IGLESIAS_E2F_TARGETS_DN		15	0.571098	1.50813	0.0687623	0.165717	1	5021	tags=53%, list=22%, signal=68%
GAUSSMANN_MLL_AF4_FUSION_TARGETS_B_UP	GAUSSMANN_MLL_AF4_FUSION_TARGETS_B_UP		25	0.457215	1.50795	0.0410367	0.165559	1	1952	tags=32%, list=9%, signal=35%
AMUNDSON_GAMMA_RADIATION_RESISTANCE	AMUNDSON_GAMMA_RADIATION_RESISTANCE		20	0.502574	1.50595	0.0461216	0.16721	1	2356	tags=30%, list=10%, signal=33%
YAUCH_HEDGEHOG_SIGNALING_PARACRINE_DN	YAUCH_HEDGEHOG_SIGNALING_PARACRINE_DN		254	0.306673	1.50527	0.0037037	0.167534	1	2967	tags=20%, list=13%, signal=23%
WIELAND_UP_BY_HBV_INFECTION	WIELAND_UP_BY_HBV_INFECTION		88	0.573926	1.50428	0.138	0.168188	1	2397	tags=43%, list=10%, signal=48%
ZHAN_MULTIPLE_MYELOMA_MF_UP	ZHAN_MULTIPLE_MYELOMA_MF_UP		46	0.447815	1.50425	0.0583333	0.16791	1	3343	tags=37%, list=15%, signal=43%
ZHAN_MULTIPLE_MYELOMA_MS_DN	ZHAN_MULTIPLE_MYELOMA_MS_DN		45	0.441082	1.50417	0.048	0.167678	1	5491	tags=38%, list=24%, signal=50%
LEE_LIVER_CANCER_SURVIVAL_UP	LEE_LIVER_CANCER_SURVIVAL_UP		179	0.346949	1.50399	0.0375494	0.167551	1	4435	tags=32%, list=19%, signal=40%
VANASSE_BCL2_TARGETS_UP	VANASSE_BCL2_TARGETS_UP		39	0.432228	1.50308	0.0588235	0.168189	1	3787	tags=38%, list=17%, signal=46%
LIU_CDX2_TARGETS_UP	LIU_CDX2_TARGETS_UP		36	0.470438	1.50299	0.0587084	0.167988	1	3705	tags=39%, list=16%, signal=46%
CHEN_LVAD_SUPPORT_OF_FAILING_HEART_UP	CHEN_LVAD_SUPPORT_OF_FAILING_HEART_UP		101	0.482133	1.50266	0.0946502	0.167998	1	6145	tags=50%, list=27%, signal=69%
ASTON_MAJOR_DEPRESSIVE_DISORDER_DN	ASTON_MAJOR_DEPRESSIVE_DISORDER_DN		156	0.339683	1.50016	0.0115163	0.170072	1	3692	tags=26%, list=16%, signal=31%
STAEGE_EWING_FAMILY_TUMOR	STAEGE_EWING_FAMILY_TUMOR		32	0.440652	1.49983	0.065764	0.170097	1	2868	tags=31%, list=13%, signal=36%
OZANNE_AP1_TARGETS_UP	OZANNE_AP1_TARGETS_UP		16	0.554271	1.49964	0.0769231	0.169974	1	2143	tags=38%, list=9%, signal=41%
TORCHIA_TARGETS_OF_EWSR1_FLI1_FUSION_UP	TORCHIA_TARGETS_OF_EWSR1_FLI1_FUSION_UP		258	0.324846	1.49962	0.0103306	0.169696	1	4235	tags=29%, list=18%, signal=35%
NAKAMURA_METASTASIS	NAKAMURA_METASTASIS		43	0.435655	1.49813	0.033543	0.170819	1	3403	tags=30%, list=15%, signal=35%
RUAN_RESPONSE_TO_TNF_TROGLITAZONE_UP	RUAN_RESPONSE_TO_TNF_TROGLITAZONE_UP		17	0.607229	1.49794	0.0963115	0.170708	1	4118	tags=65%, list=18%, signal=79%
KYNG_DNA_DAMAGE_BY_GAMMA_RADIATION	KYNG_DNA_DAMAGE_BY_GAMMA_RADIATION		79	0.380885	1.49786	0.0221774	0.1705	1	4316	tags=35%, list=19%, signal=44%
BONOME_OVARIAN_CANCER_POOR_SURVIVAL_UP	BONOME_OVARIAN_CANCER_POOR_SURVIVAL_UP		31	0.6238	1.4975	0.088632	0.170476	1	4462	tags=55%, list=19%, signal=68%
LINDVALL_IMMORTALIZED_BY_TERT_UP	LINDVALL_IMMORTALIZED_BY_TERT_UP		74	0.426484	1.49504	0.0753968	0.172594	1	3513	tags=34%, list=15%, signal=40%
ZHAN_V1_LATE_DIFFERENTIATION_GENES_UP	ZHAN_V1_LATE_DIFFERENTIATION_GENES_UP		32	0.488033	1.49495	0.0734694	0.172382	1	4000	tags=44%, list=17%, signal=53%
NAKAMURA_ADIPOGENESIS_EARLY_UP	NAKAMURA_ADIPOGENESIS_EARLY_UP		65	0.439728	1.49368	0.0752033	0.173309	1	5440	tags=45%, list=24%, signal=58%
GHANDHI_DIRECT_IRRADIATION_UP	GHANDHI_DIRECT_IRRADIATION_UP		107	0.435527	1.49088	0.0875486	0.175702	1	4148	tags=39%, list=18%, signal=48%
SMID_BREAST_CANCER_LUMINAL_A_UP	SMID_BREAST_CANCER_LUMINAL_A_UP		80	0.558919	1.48989	0.106719	0.176366	1	2706	tags=49%, list=12%, signal=55%
VALK_AML_CLUSTER_6	VALK_AML_CLUSTER_6		31	0.45713	1.48978	0.0469667	0.176167	1	3448	tags=29%, list=15%, signal=34%
MAHADEVAN_RESPONSE_TO_MP470_UP	MAHADEVAN_RESPONSE_TO_MP470_UP		20	0.606676	1.48957	0.1	0.176073	1	5508	tags=60%, list=24%, signal=79%
GARGALOVIC_RESPONSE_TO_OXIDIZED_PHOSPHOLIPIDS_BLUE_DN	GARGALOVIC_RESPONSE_TO_OXIDIZED_PHOSPHOLIPIDS_BLUE_DN		58	0.419786	1.48917	0.0552381	0.176137	1	2554	tags=28%, list=11%, signal=31%
VALK_AML_WITH_CEBPA	VALK_AML_WITH_CEBPA		36	0.445026	1.4889	0.0405983	0.176081	1	2121	tags=22%, list=9%, signal=24%
LEIN_MEDULLA_MARKERS	LEIN_MEDULLA_MARKERS		80	0.355847	1.48888	0.0245902	0.175793	1	4064	tags=25%, list=18%, signal=30%
BHATI_G2M_ARREST_BY_2METHOXYESTRADIOL_DN	BHATI_G2M_ARREST_BY_2METHOXYESTRADIOL_DN		126	0.35605	1.48806	0.024	0.176297	1	4686	tags=34%, list=20%, signal=43%
RADMACHER_AML_PROGNOSIS	RADMACHER_AML_PROGNOSIS		78	0.395551	1.48799	0.0612245	0.176044	1	1819	tags=22%, list=8%, signal=24%
BEGUM_TARGETS_OF_PAX3_FOXO1_FUSION_UP	BEGUM_TARGETS_OF_PAX3_FOXO1_FUSION_UP		60	0.482633	1.48698	0.102515	0.176705	1	3076	tags=37%, list=13%, signal=42%
HERNANDEZ_MITOTIC_ARREST_BY_DOCETAXEL_2_UP	HERNANDEZ_MITOTIC_ARREST_BY_DOCETAXEL_2_UP		63	0.411425	1.48691	0.054878	0.17646	1	1281	tags=22%, list=6%, signal=23%
GRABARCZYK_BCL11B_TARGETS_UP	GRABARCZYK_BCL11B_TARGETS_UP		73	0.42611	1.48592	0.0514851	0.177189	1	3414	tags=32%, list=15%, signal=37%
LU_AGING_BRAIN_UP	LU_AGING_BRAIN_UP		260	0.420861	1.48579	0.0712831	0.177022	1	2722	tags=27%, list=12%, signal=30%
ZHAN_MULTIPLE_MYELOMA_CD1_UP	ZHAN_MULTIPLE_MYELOMA_CD1_UP		44	0.422969	1.4852	0.0492126	0.177234	1	1961	tags=25%, list=9%, signal=27%
KONDO_EZH2_TARGETS	KONDO_EZH2_TARGETS		230	0.375563	1.4844	0.0425963	0.177701	1	2904	tags=27%, list=13%, signal=30%
NEMETH_INFLAMMATORY_RESPONSE_LPS_UP	NEMETH_INFLAMMATORY_RESPONSE_LPS_UP		87	0.452265	1.48434	0.0862423	0.177452	1	5070	tags=46%, list=22%, signal=59%
BANDRES_RESPONSE_TO_CARMUSTIN_WITHOUT_MGMT_48HR_UP	BANDRES_RESPONSE_TO_CARMUSTIN_WITHOUT_MGMT_48HR_UP		18	0.487718	1.48411	0.0581395	0.177373	1	3588	tags=28%, list=16%, signal=33%
YAO_TEMPORAL_RESPONSE_TO_PROGESTERONE_CLUSTER_6	YAO_TEMPORAL_RESPONSE_TO_PROGESTERONE_CLUSTER_6		72	0.418919	1.48266	0.0821355	0.178479	1	3896	tags=40%, list=17%, signal=48%
CHIARADONNA_NEOPLASTIC_TRANSFORMATION_KRAS_DN	CHIARADONNA_NEOPLASTIC_TRANSFORMATION_KRAS_DN		141	0.415286	1.48247	0.0850622	0.178344	1	4236	tags=38%, list=18%, signal=46%
ZHOU_INFLAMMATORY_RESPONSE_LPS_UP	ZHOU_INFLAMMATORY_RESPONSE_LPS_UP		383	0.313326	1.48101	0.0199203	0.179445	1	4614	tags=28%, list=20%, signal=35%
HUTTMANN_B_CLL_POOR_SURVIVAL_UP	HUTTMANN_B_CLL_POOR_SURVIVAL_UP		262	0.357752	1.48015	0.0458333	0.179963	1	2696	tags=21%, list=12%, signal=23%
LIANG_HEMATOPOIESIS_STEM_CELL_NUMBER_SMALL_VS_HUGE_DN	LIANG_HEMATOPOIESIS_STEM_CELL_NUMBER_SMALL_VS_HUGE_DN		32	0.422044	1.47902	0.0546559	0.180779	1	5281	tags=47%, list=23%, signal=61%
HINATA_NFKB_TARGETS_KERATINOCYTE_UP	HINATA_NFKB_TARGETS_KERATINOCYTE_UP		91	0.457194	1.47652	0.0843621	0.182893	1	4402	tags=45%, list=19%, signal=56%
RODRIGUES_NTN1_TARGETS_DN	RODRIGUES_NTN1_TARGETS_DN		152	0.339071	1.47584	0.0264228	0.183245	1	3661	tags=24%, list=16%, signal=28%
MYLLYKANGAS_AMPLIFICATION_HOT_SPOT_23	MYLLYKANGAS_AMPLIFICATION_HOT_SPOT_23		18	0.567462	1.47543	0.0939335	0.183362	1	2532	tags=39%, list=11%, signal=44%
MIKKELSEN_ES_HCP_WITH_H3K27ME3	MIKKELSEN_ES_HCP_WITH_H3K27ME3		40	0.44138	1.47517	0.0641509	0.18338	1	4276	tags=35%, list=19%, signal=43%
CHEOK_RESPONSE_TO_HD_MTX_UP	CHEOK_RESPONSE_TO_HD_MTX_UP		21	0.510579	1.47471	0.067623	0.183545	1	6066	tags=67%, list=26%, signal=91%
MODY_HIPPOCAMPUS_POSTNATAL	MODY_HIPPOCAMPUS_POSTNATAL		62	0.402685	1.47247	0.058	0.185344	1	2650	tags=26%, list=12%, signal=29%
LANDIS_ERBB2_BREAST_PRENEOPLASTIC_DN	LANDIS_ERBB2_BREAST_PRENEOPLASTIC_DN		54	0.432446	1.47192	0.0808081	0.185599	1	2150	tags=26%, list=9%, signal=29%
SAFFORD_T_LYMPHOCYTE_ANERGY	SAFFORD_T_LYMPHOCYTE_ANERGY		87	0.360436	1.47112	0.0478088	0.186124	1	3597	tags=31%, list=16%, signal=37%
NADLER_OBESITY_DN	NADLER_OBESITY_DN		47	0.444004	1.46904	0.0782779	0.187907	1	4317	tags=40%, list=19%, signal=50%
LIU_VAV3_PROSTATE_CARCINOGENESIS_DN	LIU_VAV3_PROSTATE_CARCINOGENESIS_DN		17	0.507651	1.46835	0.0504032	0.188294	1	7236	tags=53%, list=32%, signal=77%
HUANG_GATA2_TARGETS_DN	HUANG_GATA2_TARGETS_DN		68	0.361213	1.46817	0.0194932	0.188187	1	2742	tags=24%, list=12%, signal=27%
MCMURRAY_TP53_HRAS_COOPERATION_RESPONSE_UP	MCMURRAY_TP53_HRAS_COOPERATION_RESPONSE_UP		25	0.477429	1.46758	0.0926641	0.188389	1	3411	tags=36%, list=15%, signal=42%
GRAESSMANN_APOPTOSIS_BY_SERUM_DEPRIVATION_DN	GRAESSMANN_APOPTOSIS_BY_SERUM_DEPRIVATION_DN		225	0.307228	1.46705	0.00199203	0.188626	1	3379	tags=25%, list=15%, signal=29%
TSENG_IRS1_TARGETS_DN	TSENG_IRS1_TARGETS_DN		133	0.388892	1.467	0.0778443	0.188366	1	3415	tags=26%, list=15%, signal=30%
MCBRYAN_PUBERTAL_BREAST_6_7WK_UP	MCBRYAN_PUBERTAL_BREAST_6_7WK_UP		193	0.340812	1.4664	0.0293501	0.188658	1	3410	tags=25%, list=15%, signal=29%
ABE_VEGFA_TARGETS_2HR	ABE_VEGFA_TARGETS_2HR		33	0.460439	1.46608	0.0594059	0.188647	1	1419	tags=24%, list=6%, signal=26%
CUI_TCF21_TARGETS_DN	CUI_TCF21_TARGETS_DN		31	0.450094	1.46604	0.0561122	0.188385	1	526	tags=16%, list=2%, signal=16%
SENGUPTA_EBNA1_ANTICORRELATED	SENGUPTA_EBNA1_ANTICORRELATED		154	0.430323	1.46599	0.100213	0.188128	1	2237	tags=25%, list=10%, signal=27%
TOMLINS_PROSTATE_CANCER_DN	TOMLINS_PROSTATE_CANCER_DN		40	0.591149	1.46534	0.115854	0.188524	1	3770	tags=43%, list=16%, signal=51%
SU_SALIVARY_GLAND	SU_SALIVARY_GLAND		15	0.513739	1.46511	0.066	0.188419	1	2058	tags=27%, list=9%, signal=29%
ROME_INSULIN_TARGETS_IN_MUSCLE_DN	ROME_INSULIN_TARGETS_IN_MUSCLE_DN		190	0.297221	1.46493	0.00197239	0.188269	1	3904	tags=25%, list=17%, signal=30%
VALK_AML_CLUSTER_5	VALK_AML_CLUSTER_5		33	0.540589	1.46439	0.126214	0.188518	1	5885	tags=55%, list=26%, signal=73%
LIU_PROSTATE_CANCER_DN	LIU_PROSTATE_CANCER_DN		466	0.463203	1.46391	0.126273	0.188686	1	4417	tags=41%, list=19%, signal=50%
CHEMELLO_SOLEUS_VS_EDL_MYOFIBERS_DN	CHEMELLO_SOLEUS_VS_EDL_MYOFIBERS_DN		19	0.500041	1.46261	0.0658683	0.189683	1	2820	tags=32%, list=12%, signal=36%
CHIANG_LIVER_CANCER_SUBCLASS_CTNNB1_UP	CHIANG_LIVER_CANCER_SUBCLASS_CTNNB1_UP		169	0.354486	1.46241	0.0321285	0.189587	1	3716	tags=30%, list=16%, signal=35%
BASSO_HAIRY_CELL_LEUKEMIA_DN	BASSO_HAIRY_CELL_LEUKEMIA_DN		80	0.459882	1.46222	0.110887	0.189475	1	3699	tags=39%, list=16%, signal=46%
ROLEF_GLIS3_TARGETS	ROLEF_GLIS3_TARGETS		36	0.414724	1.4622	0.0564972	0.189182	1	3657	tags=33%, list=16%, signal=40%
LANDIS_BREAST_CANCER_PROGRESSION_DN	LANDIS_BREAST_CANCER_PROGRESSION_DN		70	0.478686	1.46195	0.119433	0.189137	1	3626	tags=40%, list=16%, signal=47%
BAUS_TFF2_TARGETS_UP	BAUS_TFF2_TARGETS_UP		31	0.47226	1.46087	0.0885827	0.18986	1	3609	tags=39%, list=16%, signal=46%
FOSTER_TOLERANT_MACROPHAGE_DN	FOSTER_TOLERANT_MACROPHAGE_DN		401	0.357708	1.46077	0.0814664	0.189656	1	3925	tags=31%, list=17%, signal=36%
ZHAN_MULTIPLE_MYELOMA_MF_DN	ZHAN_MULTIPLE_MYELOMA_MF_DN		35	0.434981	1.459	0.0620155	0.191101	1	4339	tags=43%, list=19%, signal=53%
OHGUCHI_LIVER_HNF4A_TARGETS_DN	OHGUCHI_LIVER_HNF4A_TARGETS_DN		145	0.347249	1.45888	0.0327198	0.190913	1	5149	tags=32%, list=22%, signal=41%
CHIANG_LIVER_CANCER_SUBCLASS_PROLIFERATION_DN	CHIANG_LIVER_CANCER_SUBCLASS_PROLIFERATION_DN		175	0.353656	1.45798	0.0708502	0.191568	1	4022	tags=27%, list=18%, signal=32%
PAPASPYRIDONOS_UNSTABLE_ATEROSCLEROTIC_PLAQUE_UP	PAPASPYRIDONOS_UNSTABLE_ATEROSCLEROTIC_PLAQUE_UP		50	0.499813	1.45562	0.129817	0.193623	1	4851	tags=48%, list=21%, signal=61%
ACOSTA_PROLIFERATION_INDEPENDENT_MYC_TARGETS_DN	ACOSTA_PROLIFERATION_INDEPENDENT_MYC_TARGETS_DN		111	0.391849	1.45498	0.0634249	0.19401	1	3843	tags=33%, list=17%, signal=40%
VERHAAK_GLIOBLASTOMA_NEURAL	VERHAAK_GLIOBLASTOMA_NEURAL		207	0.432215	1.45473	0.111801	0.19394	1	2689	tags=31%, list=12%, signal=35%
LEE_RECENT_THYMIC_EMIGRANT	LEE_RECENT_THYMIC_EMIGRANT		213	0.361158	1.45471	0.0666667	0.193661	1	2830	tags=26%, list=12%, signal=29%
ZEMBUTSU_SENSITIVITY_TO_CISPLATIN	ZEMBUTSU_SENSITIVITY_TO_CISPLATIN		19	0.468572	1.45405	0.0595238	0.19396	1	4302	tags=42%, list=19%, signal=52%
MIKKELSEN_IPS_LCP_WITH_H3K4ME3	MIKKELSEN_IPS_LCP_WITH_H3K4ME3		164	0.38293	1.453	0.0694445	0.194755	1	5416	tags=35%, list=24%, signal=45%
AMIT_EGF_RESPONSE_40_HELA	AMIT_EGF_RESPONSE_40_HELA		42	0.533451	1.45276	0.154297	0.194735	1	3979	tags=43%, list=17%, signal=52%
SIMBULAN_UV_RESPONSE_NORMAL_DN	SIMBULAN_UV_RESPONSE_NORMAL_DN		33	0.459513	1.45203	0.0888889	0.195182	1	5281	tags=42%, list=23%, signal=55%
ABE_VEGFA_TARGETS_30MIN	ABE_VEGFA_TARGETS_30MIN		29	0.488554	1.45088	0.0988372	0.196118	1	4384	tags=48%, list=19%, signal=60%
KRASNOSELSKAYA_ILF3_TARGETS_UP	KRASNOSELSKAYA_ILF3_TARGETS_UP		37	0.518788	1.4501	0.130693	0.196571	1	5037	tags=54%, list=22%, signal=69%
HARRIS_BRAIN_CANCER_PROGENITORS	HARRIS_BRAIN_CANCER_PROGENITORS		42	0.489762	1.44934	0.0987903	0.197086	1	4166	tags=45%, list=18%, signal=55%
BOYAULT_LIVER_CANCER_SUBCLASS_G123_DN	BOYAULT_LIVER_CANCER_SUBCLASS_G123_DN		51	0.414353	1.44877	0.0742268	0.197358	1	5004	tags=41%, list=22%, signal=53%
TSAI_RESPONSE_TO_IONIZING_RADIATION	TSAI_RESPONSE_TO_IONIZING_RADIATION		149	0.352919	1.44867	0.0627615	0.197163	1	3550	tags=30%, list=16%, signal=36%
MUNSHI_MULTIPLE_MYELOMA_UP	MUNSHI_MULTIPLE_MYELOMA_UP		79	0.355544	1.44824	0.0534979	0.197357	1	3020	tags=27%, list=13%, signal=31%
MAEKAWA_ATF2_TARGETS	MAEKAWA_ATF2_TARGETS		24	0.437701	1.44799	0.0567951	0.19733	1	2456	tags=21%, list=11%, signal=23%
PODAR_RESPONSE_TO_ADAPHOSTIN_UP	PODAR_RESPONSE_TO_ADAPHOSTIN_UP		144	0.38804	1.44748	0.0815109	0.197519	1	3927	tags=32%, list=17%, signal=38%
KAYO_AGING_MUSCLE_UP	KAYO_AGING_MUSCLE_UP		242	0.295453	1.44684	0.00568182	0.197942	1	3626	tags=24%, list=16%, signal=28%
BROWNE_HCMV_INFECTION_18HR_DN	BROWNE_HCMV_INFECTION_18HR_DN		176	0.370464	1.44592	0.0684647	0.198604	1	3405	tags=26%, list=15%, signal=30%
SENESE_HDAC1_AND_HDAC2_TARGETS_UP	SENESE_HDAC1_AND_HDAC2_TARGETS_UP		230	0.354389	1.4446	0.0776892	0.199669	1	3869	tags=32%, list=17%, signal=38%
SCHLESINGER_METHYLATED_DE_NOVO_IN_CANCER	SCHLESINGER_METHYLATED_DE_NOVO_IN_CANCER		82	0.38366	1.44374	0.0625	0.200227	1	3398	tags=29%, list=15%, signal=34%
DAUER_STAT3_TARGETS_DN	DAUER_STAT3_TARGETS_DN		50	0.53823	1.44243	0.186	0.201315	1	4851	tags=54%, list=21%, signal=68%
SCHRAETS_MLL_TARGETS_UP	SCHRAETS_MLL_TARGETS_UP		35	0.491213	1.44242	0.105368	0.201013	1	1286	tags=23%, list=6%, signal=24%
PIEPOLI_LGI1_TARGETS_UP	PIEPOLI_LGI1_TARGETS_UP		15	0.512872	1.44236	0.0772128	0.200783	1	947	tags=27%, list=4%, signal=28%
SCHAEFFER_PROSTATE_DEVELOPMENT_6HR_UP	SCHAEFFER_PROSTATE_DEVELOPMENT_6HR_UP		168	0.398028	1.44218	0.0965251	0.200647	1	3392	tags=32%, list=15%, signal=37%
YAGI_AML_FAB_MARKERS	YAGI_AML_FAB_MARKERS		187	0.345888	1.44157	0.0476191	0.200953	1	3760	tags=30%, list=16%, signal=36%
ROZANOV_MMP14_TARGETS_DN	ROZANOV_MMP14_TARGETS_DN		34	0.426449	1.44084	0.0882353	0.201388	1	3693	tags=32%, list=16%, signal=39%
FERRARI_RESPONSE_TO_FENRETINIDE_UP	FERRARI_RESPONSE_TO_FENRETINIDE_UP		22	0.509974	1.44019	0.128257	0.201722	1	2903	tags=45%, list=13%, signal=52%
HERNANDEZ_ABERRANT_MITOSIS_BY_DOCETACEL_4NM_UP	HERNANDEZ_ABERRANT_MITOSIS_BY_DOCETACEL_4NM_UP		22	0.478158	1.43999	0.084	0.201616	1	4316	tags=41%, list=19%, signal=50%
TAVAZOIE_METASTASIS	TAVAZOIE_METASTASIS		102	0.339879	1.4388	0.026616	0.202525	1	4411	tags=31%, list=19%, signal=39%
LA_MEN1_TARGETS	LA_MEN1_TARGETS		24	0.487872	1.43817	0.0742972	0.202857	1	4823	tags=42%, list=21%, signal=53%
ENK_UV_RESPONSE_EPIDERMIS_DN	ENK_UV_RESPONSE_EPIDERMIS_DN		497	0.327533	1.43641	0.0643275	0.204449	1	3681	tags=27%, list=16%, signal=32%
GRABARCZYK_BCL11B_TARGETS_DN	GRABARCZYK_BCL11B_TARGETS_DN		54	0.371922	1.43613	0.045283	0.204429	1	4853	tags=35%, list=21%, signal=45%
CHANDRAN_METASTASIS_DN	CHANDRAN_METASTASIS_DN		290	0.386753	1.4361	0.110204	0.204149	1	4560	tags=37%, list=20%, signal=45%
KAYO_CALORIE_RESTRICTION_MUSCLE_UP	KAYO_CALORIE_RESTRICTION_MUSCLE_UP		95	0.407417	1.43602	0.0944558	0.20393	1	3287	tags=34%, list=14%, signal=39%
GARGALOVIC_RESPONSE_TO_OXIDIZED_PHOSPHOLIPIDS_GREEN_UP	GARGALOVIC_RESPONSE_TO_OXIDIZED_PHOSPHOLIPIDS_GREEN_UP		23	0.489474	1.43489	0.0825147	0.204751	1	5768	tags=48%, list=25%, signal=64%
MCBRYAN_PUBERTAL_BREAST_4_5WK_DN	MCBRYAN_PUBERTAL_BREAST_4_5WK_DN		188	0.333119	1.43412	0.0714286	0.205211	1	3827	tags=27%, list=17%, signal=32%
HSIAO_LIVER_SPECIFIC_GENES	HSIAO_LIVER_SPECIFIC_GENES		240	0.334878	1.43175	0.0763209	0.207333	1	2976	tags=22%, list=13%, signal=25%
WU_HBX_TARGETS_3_UP	WU_HBX_TARGETS_3_UP		18	0.434913	1.43152	0.0516899	0.207265	1	926	tags=22%, list=4%, signal=23%
DARWICHE_PAPILLOMA_RISK_HIGH_VS_LOW_DN	DARWICHE_PAPILLOMA_RISK_HIGH_VS_LOW_DN		30	0.422508	1.43149	0.0653465	0.206987	1	1298	tags=20%, list=6%, signal=21%
TAKEDA_TARGETS_OF_NUP98_HOXA9_FUSION_6HR_DN	TAKEDA_TARGETS_OF_NUP98_HOXA9_FUSION_6HR_DN		39	0.451605	1.43088	0.107884	0.207312	1	2678	tags=33%, list=12%, signal=38%
BILANGES_SERUM_SENSITIVE_GENES	BILANGES_SERUM_SENSITIVE_GENES		88	0.334888	1.43086	0.0361446	0.207013	1	3626	tags=27%, list=16%, signal=32%
OSADA_ASCL1_TARGETS_UP	OSADA_ASCL1_TARGETS_UP		45	0.438127	1.43071	0.104854	0.206895	1	3469	tags=31%, list=15%, signal=37%
LEE_LIVER_CANCER_MYC_DN	LEE_LIVER_CANCER_MYC_DN		61	0.393574	1.43	0.0750988	0.207329	1	4046	tags=33%, list=18%, signal=40%
RASHI_NFKB1_TARGETS	RASHI_NFKB1_TARGETS		19	0.553297	1.42988	0.139394	0.207137	1	5573	tags=68%, list=24%, signal=90%
BACOLOD_RESISTANCE_TO_ALKYLATING_AGENTS_UP	BACOLOD_RESISTANCE_TO_ALKYLATING_AGENTS_UP		26	0.497158	1.42942	0.138402	0.207307	1	4384	tags=42%, list=19%, signal=52%
NAKAJIMA_MAST_CELL	NAKAJIMA_MAST_CELL		46	0.467227	1.42802	0.113462	0.208482	1	3925	tags=46%, list=17%, signal=55%
MORI_EMU_MYC_LYMPHOMA_BY_ONSET_TIME_DN	MORI_EMU_MYC_LYMPHOMA_BY_ONSET_TIME_DN		17	0.496044	1.42779	0.0816327	0.208433	1	2628	tags=35%, list=11%, signal=40%
MOSERLE_IFNA_RESPONSE	MOSERLE_IFNA_RESPONSE		31	0.67848	1.42728	0.160164	0.208657	1	5528	tags=71%, list=24%, signal=93%
BOYLAN_MULTIPLE_MYELOMA_C_UP	BOYLAN_MULTIPLE_MYELOMA_C_UP		47	0.37742	1.42706	0.0494071	0.208587	1	1322	tags=17%, list=6%, signal=18%
RODRIGUES_THYROID_CARCINOMA_ANAPLASTIC_DN	RODRIGUES_THYROID_CARCINOMA_ANAPLASTIC_DN		486	0.364148	1.42683	0.0998043	0.208522	1	4089	tags=30%, list=18%, signal=36%
RUTELLA_RESPONSE_TO_CSF2RB_AND_IL4_UP	RUTELLA_RESPONSE_TO_CSF2RB_AND_IL4_UP		329	0.323609	1.42645	0.0688976	0.208629	1	3630	tags=27%, list=16%, signal=31%
HASLINGER_B_CLL_WITH_13Q14_DELETION	HASLINGER_B_CLL_WITH_13Q14_DELETION		23	0.427024	1.42645	0.0507099	0.208324	1	2293	tags=30%, list=10%, signal=34%
PLASARI_NFIC_TARGETS_BASAL_UP	PLASARI_NFIC_TARGETS_BASAL_UP		27	0.485379	1.42559	0.108216	0.20894	1	2566	tags=37%, list=11%, signal=42%
STOSSI_RESPONSE_TO_ESTRADIOL	STOSSI_RESPONSE_TO_ESTRADIOL		49	0.438174	1.42521	0.115914	0.209074	1	2613	tags=37%, list=11%, signal=41%
CHARAFE_BREAST_CANCER_LUMINAL_VS_MESENCHYMAL_DN	CHARAFE_BREAST_CANCER_LUMINAL_VS_MESENCHYMAL_DN		448	0.448768	1.42507	0.15748	0.208934	1	2406	tags=31%, list=11%, signal=34%
HOFFMANN_IMMATURE_TO_MATURE_B_LYMPHOCYTE_UP	HOFFMANN_IMMATURE_TO_MATURE_B_LYMPHOCYTE_UP		42	0.406189	1.42491	0.0655391	0.208749	1	2353	tags=24%, list=10%, signal=26%
PICCALUGA_ANGIOIMMUNOBLASTIC_LYMPHOMA_DN	PICCALUGA_ANGIOIMMUNOBLASTIC_LYMPHOMA_DN		131	0.427107	1.42473	0.108268	0.208663	1	5908	tags=49%, list=26%, signal=65%
GAZDA_DIAMOND_BLACKFAN_ANEMIA_PROGENITOR_UP	GAZDA_DIAMOND_BLACKFAN_ANEMIA_PROGENITOR_UP		36	0.428643	1.42418	0.0987903	0.208955	1	5304	tags=50%, list=23%, signal=65%
PAPASPYRIDONOS_UNSTABLE_ATEROSCLEROTIC_PLAQUE_DN	PAPASPYRIDONOS_UNSTABLE_ATEROSCLEROTIC_PLAQUE_DN		42	0.545085	1.42242	0.14741	0.210521	1	2706	tags=43%, list=12%, signal=49%
HOELZEL_NF1_TARGETS_DN	HOELZEL_NF1_TARGETS_DN		110	0.434179	1.42207	0.123482	0.210589	1	3038	tags=34%, list=13%, signal=39%
WAMUNYOKOLI_OVARIAN_CANCER_LMP_DN	WAMUNYOKOLI_OVARIAN_CANCER_LMP_DN		192	0.45222	1.42146	0.164093	0.21093	1	3960	tags=38%, list=17%, signal=45%
ZHANG_INTERFERON_RESPONSE	ZHANG_INTERFERON_RESPONSE		23	0.649377	1.42065	0.157791	0.211428	1	5528	tags=61%, list=24%, signal=80%
FURUKAWA_DUSP6_TARGETS_PCI35_UP	FURUKAWA_DUSP6_TARGETS_PCI35_UP		70	0.388355	1.4198	0.0772443	0.212022	1	4418	tags=36%, list=19%, signal=44%
BOHN_PRIMARY_IMMUNODEFICIENCY_SYNDROM_DN	BOHN_PRIMARY_IMMUNODEFICIENCY_SYNDROM_DN		39	0.445706	1.41782	0.114165	0.213774	1	3975	tags=38%, list=17%, signal=46%
WIKMAN_ASBESTOS_LUNG_CANCER_DN	WIKMAN_ASBESTOS_LUNG_CANCER_DN		27	0.468223	1.4175	0.106776	0.213811	1	2444	tags=26%, list=11%, signal=29%
FLOTHO_PEDIATRIC_ALL_THERAPY_RESPONSE_UP	FLOTHO_PEDIATRIC_ALL_THERAPY_RESPONSE_UP		52	0.484676	1.41655	0.138258	0.21452	1	5060	tags=48%, list=22%, signal=62%
INGRAM_SHH_TARGETS_DN	INGRAM_SHH_TARGETS_DN		59	0.398048	1.4151	0.0873984	0.215668	1	2097	tags=27%, list=9%, signal=30%
BRUECKNER_TARGETS_OF_MIRLET7A3_UP	BRUECKNER_TARGETS_OF_MIRLET7A3_UP		106	0.369368	1.4146	0.06917	0.21591	1	3868	tags=27%, list=17%, signal=33%
MIKKELSEN_MEF_ICP_WITH_H3K4ME3_AND_H3K27ME3	MIKKELSEN_MEF_ICP_WITH_H3K4ME3_AND_H3K27ME3		38	0.412472	1.41417	0.0895238	0.216065	1	3344	tags=32%, list=15%, signal=37%
LEIN_CHOROID_PLEXUS_MARKERS	LEIN_CHOROID_PLEXUS_MARKERS		101	0.38733	1.41298	0.0852391	0.216992	1	3441	tags=30%, list=15%, signal=35%
MCCABE_HOXC6_TARGETS_CANCER_UP	MCCABE_HOXC6_TARGETS_CANCER_UP		29	0.454846	1.41281	0.102249	0.21684	1	4721	tags=45%, list=21%, signal=56%
BRACHAT_RESPONSE_TO_METHOTREXATE_UP	BRACHAT_RESPONSE_TO_METHOTREXATE_UP		25	0.420663	1.41131	0.0719844	0.218203	1	3564	tags=32%, list=16%, signal=38%
YANG_MUC2_TARGETS_DUODENUM_6MO_DN	YANG_MUC2_TARGETS_DUODENUM_6MO_DN		20	0.504029	1.4099	0.122772	0.219299	1	6177	tags=45%, list=27%, signal=62%
ZHAN_EARLY_DIFFERENTIATION_GENES_DN	ZHAN_EARLY_DIFFERENTIATION_GENES_DN		42	0.479747	1.4086	0.112016	0.220322	1	1996	tags=29%, list=9%, signal=31%
SETLUR_PROSTATE_CANCER_TMPRSS2_ERG_FUSION_DN	SETLUR_PROSTATE_CANCER_TMPRSS2_ERG_FUSION_DN		20	0.481444	1.40583	0.0803059	0.223012	1	6194	tags=50%, list=27%, signal=68%
LEE_LIVER_CANCER_ACOX1_UP	LEE_LIVER_CANCER_ACOX1_UP		63	0.399733	1.40557	0.0981595	0.223005	1	2613	tags=27%, list=11%, signal=30%
PHONG_TNF_RESPONSE_VIA_P38_PARTIAL	PHONG_TNF_RESPONSE_VIA_P38_PARTIAL		159	0.392988	1.40527	0.137725	0.223036	1	3704	tags=33%, list=16%, signal=39%
GROSS_HIF1A_TARGETS_DN	GROSS_HIF1A_TARGETS_DN		25	0.456221	1.40389	0.0979284	0.224216	1	1623	tags=24%, list=7%, signal=26%
DER_IFN_ALPHA_RESPONSE_UP	DER_IFN_ALPHA_RESPONSE_UP		71	0.442312	1.4029	0.139004	0.224974	1	3431	tags=35%, list=15%, signal=41%
NAKAYAMA_SOFT_TISSUE_TUMORS_PCA1_DN	NAKAYAMA_SOFT_TISSUE_TUMORS_PCA1_DN		74	0.432163	1.40273	0.128257	0.224825	1	4753	tags=46%, list=21%, signal=58%
FOURNIER_ACINAR_DEVELOPMENT_EARLY_UP	FOURNIER_ACINAR_DEVELOPMENT_EARLY_UP		21	0.519308	1.40157	0.143137	0.225742	1	2696	tags=33%, list=12%, signal=38%
DAZARD_UV_RESPONSE_CLUSTER_G24	DAZARD_UV_RESPONSE_CLUSTER_G24		26	0.469912	1.39944	0.104384	0.227828	1	7359	tags=62%, list=32%, signal=91%
THEILGAARD_NEUTROPHIL_AT_SKIN_WOUND_DN	THEILGAARD_NEUTROPHIL_AT_SKIN_WOUND_DN		225	0.353143	1.39909	0.0953347	0.22786	1	2971	tags=24%, list=13%, signal=28%
HIRSCH_CELLULAR_TRANSFORMATION_SIGNATURE_UP	HIRSCH_CELLULAR_TRANSFORMATION_SIGNATURE_UP		236	0.342997	1.39892	0.0775348	0.227748	1	3573	tags=27%, list=16%, signal=31%
LEE_AGING_CEREBELLUM_UP	LEE_AGING_CEREBELLUM_UP		83	0.360678	1.39884	0.10101	0.227529	1	2664	tags=22%, list=12%, signal=24%
YAGI_AML_WITH_11Q23_REARRANGED	YAGI_AML_WITH_11Q23_REARRANGED		337	0.291707	1.39788	0.0480167	0.228237	1	4172	tags=25%, list=18%, signal=30%
YE_METASTATIC_LIVER_CANCER	YE_METASTATIC_LIVER_CANCER		26	0.42349	1.39786	0.0916179	0.22795	1	2688	tags=27%, list=12%, signal=30%
DAIRKEE_CANCER_PRONE_RESPONSE_E2	DAIRKEE_CANCER_PRONE_RESPONSE_E2		28	0.406846	1.39746	0.0823529	0.228073	1	2248	tags=25%, list=10%, signal=28%
LIAN_LIPA_TARGETS_3M	LIAN_LIPA_TARGETS_3M		57	0.480314	1.39718	0.17795	0.228089	1	3339	tags=35%, list=15%, signal=41%
MIKKELSEN_MEF_LCP_WITH_H3K4ME3	MIKKELSEN_MEF_LCP_WITH_H3K4ME3		125	0.385831	1.39598	0.10119	0.229022	1	5468	tags=42%, list=24%, signal=54%
HOSHIDA_LIVER_CANCER_SURVIVAL_DN	HOSHIDA_LIVER_CANCER_SURVIVAL_DN		111	0.328931	1.39591	0.0617761	0.228764	1	3122	tags=20%, list=14%, signal=23%
JAEGER_METASTASIS_DN	JAEGER_METASTASIS_DN		254	0.390795	1.39582	0.144628	0.228547	1	3609	tags=32%, list=16%, signal=37%
WU_ALZHEIMER_DISEASE_DN	WU_ALZHEIMER_DISEASE_DN		18	0.470874	1.39515	0.112648	0.22897	1	1727	tags=22%, list=8%, signal=24%
RAY_TARGETS_OF_P210_BCR_ABL_FUSION_DN	RAY_TARGETS_OF_P210_BCR_ABL_FUSION_DN		16	0.514318	1.39409	0.126016	0.229824	1	3835	tags=50%, list=17%, signal=60%
HU_GENOTOXIN_ACTION_DIRECT_VS_INDIRECT_4HR	HU_GENOTOXIN_ACTION_DIRECT_VS_INDIRECT_4HR		36	0.385344	1.39333	0.0708661	0.23031	1	2293	tags=22%, list=10%, signal=25%
SARTIPY_BLUNTED_BY_INSULIN_RESISTANCE_UP	SARTIPY_BLUNTED_BY_INSULIN_RESISTANCE_UP		19	0.517753	1.39289	0.141153	0.230482	1	3670	tags=32%, list=16%, signal=38%
GERY_CEBP_TARGETS	GERY_CEBP_TARGETS		123	0.372277	1.39262	0.111332	0.230494	1	5573	tags=44%, list=24%, signal=58%
MORI_SMALL_PRE_BII_LYMPHOCYTE_DN	MORI_SMALL_PRE_BII_LYMPHOCYTE_DN		76	0.369282	1.39058	0.0693277	0.232505	1	2364	tags=25%, list=10%, signal=28%
DAZARD_UV_RESPONSE_CLUSTER_G3	DAZARD_UV_RESPONSE_CLUSTER_G3		15	0.51832	1.39051	0.107632	0.232277	1	6512	tags=60%, list=28%, signal=84%
TORCHIA_TARGETS_OF_EWSR1_FLI1_FUSION_TOP20_UP	TORCHIA_TARGETS_OF_EWSR1_FLI1_FUSION_TOP20_UP		20	0.471445	1.38978	0.102459	0.232788	1	2263	tags=30%, list=10%, signal=33%
BONOME_OVARIAN_CANCER_SURVIVAL_SUBOPTIMAL_DEBULKING	BONOME_OVARIAN_CANCER_SURVIVAL_SUBOPTIMAL_DEBULKING		496	0.293618	1.3894	0.0610998	0.232892	1	3505	tags=24%, list=15%, signal=28%
KOBAYASHI_EGFR_SIGNALING_24HR_UP	KOBAYASHI_EGFR_SIGNALING_24HR_UP		98	0.378005	1.3882	0.118681	0.233872	1	3663	tags=27%, list=16%, signal=31%
SILIGAN_BOUND_BY_EWS_FLT1_FUSION	SILIGAN_BOUND_BY_EWS_FLT1_FUSION		46	0.39122	1.3879	0.0589391	0.233896	1	3103	tags=33%, list=14%, signal=38%
KIM_GERMINAL_CENTER_T_HELPER_DN	KIM_GERMINAL_CENTER_T_HELPER_DN		24	0.481566	1.38741	0.0992218	0.234147	1	2759	tags=33%, list=12%, signal=38%
MA_MYELOID_DIFFERENTIATION_UP	MA_MYELOID_DIFFERENTIATION_UP		39	0.398965	1.38691	0.0755467	0.234407	1	1045	tags=18%, list=5%, signal=19%
YAGI_AML_WITH_INV_16_TRANSLOCATION	YAGI_AML_WITH_INV_16_TRANSLOCATION		409	0.285302	1.38671	0.0196078	0.234353	1	3827	tags=23%, list=17%, signal=27%
MCCLUNG_COCAINE_REWARD_5D	MCCLUNG_COCAINE_REWARD_5D		79	0.33524	1.38633	0.0527383	0.234496	1	4260	tags=33%, list=19%, signal=40%
ROSS_AML_OF_FAB_M7_TYPE	ROSS_AML_OF_FAB_M7_TYPE		68	0.359326	1.3861	0.0666667	0.234431	1	1518	tags=16%, list=7%, signal=17%
PARK_TRETINOIN_RESPONSE_AND_RARA_PLZF_FUSION	PARK_TRETINOIN_RESPONSE_AND_RARA_PLZF_FUSION		22	0.520254	1.38458	0.144898	0.235786	1	3353	tags=50%, list=15%, signal=59%
LEIN_MIDBRAIN_MARKERS	LEIN_MIDBRAIN_MARKERS		77	0.348687	1.38434	0.061144	0.235776	1	4618	tags=38%, list=20%, signal=47%
KAAB_HEART_ATRIUM_VS_VENTRICLE_UP	KAAB_HEART_ATRIUM_VS_VENTRICLE_UP		244	0.370474	1.38419	0.138776	0.235641	1	2734	tags=24%, list=12%, signal=27%
XU_CREBBP_TARGETS_DN	XU_CREBBP_TARGETS_DN		43	0.419155	1.38411	0.123404	0.235436	1	1384	tags=19%, list=6%, signal=20%
HINATA_NFKB_TARGETS_FIBROBLAST_UP	HINATA_NFKB_TARGETS_FIBROBLAST_UP		83	0.378293	1.3841	0.102713	0.235133	1	4480	tags=39%, list=20%, signal=48%
PAL_PRMT5_TARGETS_DN	PAL_PRMT5_TARGETS_DN		29	0.407538	1.38337	0.0681818	0.235649	1	4384	tags=31%, list=19%, signal=38%
GRESHOCK_CANCER_COPY_NUMBER_UP	GRESHOCK_CANCER_COPY_NUMBER_UP		318	0.309501	1.38306	0.0763052	0.235621	1	2121	tags=19%, list=9%, signal=21%
VALK_AML_CLUSTER_10	VALK_AML_CLUSTER_10		32	0.438767	1.38213	0.108481	0.236389	1	1023	tags=22%, list=4%, signal=23%
BOWIE_RESPONSE_TO_EXTRACELLULAR_MATRIX	BOWIE_RESPONSE_TO_EXTRACELLULAR_MATRIX		17	0.688194	1.38211	0.137214	0.236098	1	5528	tags=65%, list=24%, signal=85%
LIAN_LIPA_TARGETS_6M	LIAN_LIPA_TARGETS_6M		72	0.440106	1.38111	0.173745	0.236905	1	3339	tags=32%, list=15%, signal=37%
HOSHIDA_LIVER_CANCER_SUBCLASS_S1	HOSHIDA_LIVER_CANCER_SUBCLASS_S1		229	0.394242	1.38077	0.157895	0.236953	1	3730	tags=32%, list=16%, signal=38%
CASORELLI_APL_SECONDARY_VS_DE_NOVO_UP	CASORELLI_APL_SECONDARY_VS_DE_NOVO_UP		38	0.438219	1.37987	0.120079	0.23759	1	5153	tags=45%, list=22%, signal=58%
SCHRAETS_MLL_TARGETS_DN	SCHRAETS_MLL_TARGETS_DN		32	0.470331	1.37815	0.133733	0.239228	1	1626	tags=25%, list=7%, signal=27%
CHEOK_RESPONSE_TO_MERCAPTOPURINE_AND_LD_MTX_DN	CHEOK_RESPONSE_TO_MERCAPTOPURINE_AND_LD_MTX_DN		20	0.428735	1.37684	0.0932039	0.240381	1	4433	tags=35%, list=19%, signal=43%
SU_KIDNEY	SU_KIDNEY		15	0.503766	1.37675	0.105058	0.240174	1	6803	tags=53%, list=30%, signal=76%
BROWNE_HCMV_INFECTION_30MIN_UP	BROWNE_HCMV_INFECTION_30MIN_UP		54	0.376144	1.37587	0.0993915	0.240854	1	4774	tags=39%, list=21%, signal=49%
RUTELLA_RESPONSE_TO_HGF_UP	RUTELLA_RESPONSE_TO_HGF_UP		405	0.340962	1.37539	0.0940695	0.241081	1	3630	tags=27%, list=16%, signal=32%
TRAYNOR_RETT_SYNDROM_UP	TRAYNOR_RETT_SYNDROM_UP		41	0.471687	1.37474	0.15748	0.241461	1	4031	tags=41%, list=18%, signal=50%
RIGGI_EWING_SARCOMA_PROGENITOR_DN	RIGGI_EWING_SARCOMA_PROGENITOR_DN		174	0.39016	1.37424	0.160156	0.241691	1	2775	tags=32%, list=12%, signal=36%
FIGUEROA_AML_METHYLATION_CLUSTER_4_UP	FIGUEROA_AML_METHYLATION_CLUSTER_4_UP		103	0.304441	1.37393	0.04158	0.24172	1	3457	tags=25%, list=15%, signal=30%
WESTON_VEGFA_TARGETS	WESTON_VEGFA_TARGETS		106	0.378427	1.37369	0.130522	0.241669	1	3987	tags=35%, list=17%, signal=42%
WEST_ADRENOCORTICAL_TUMOR_MARKERS_DN	WEST_ADRENOCORTICAL_TUMOR_MARKERS_DN		20	0.550674	1.37346	0.175542	0.241609	1	5144	tags=65%, list=22%, signal=84%
GROSS_HYPOXIA_VIA_ELK3_DN	GROSS_HYPOXIA_VIA_ELK3_DN		154	0.369243	1.37255	0.131048	0.242283	1	3548	tags=29%, list=15%, signal=34%
KYNG_DNA_DAMAGE_UP	KYNG_DNA_DAMAGE_UP		222	0.309121	1.37203	0.0553279	0.242527	1	4225	tags=28%, list=18%, signal=34%
OSWALD_HEMATOPOIETIC_STEM_CELL_IN_COLLAGEN_GEL_DN	OSWALD_HEMATOPOIETIC_STEM_CELL_IN_COLLAGEN_GEL_DN		266	0.3125	1.36963	0.0585938	0.245016	1	4012	tags=26%, list=18%, signal=31%
NIELSEN_GIST_AND_SYNOVIAL_SARCOMA_DN	NIELSEN_GIST_AND_SYNOVIAL_SARCOMA_DN		20	0.610109	1.36948	0.165339	0.244883	1	3932	tags=70%, list=17%, signal=84%
GILDEA_METASTASIS	GILDEA_METASTASIS		28	0.487436	1.36937	0.152401	0.244681	1	1191	tags=25%, list=5%, signal=26%
LEIN_LOCALIZED_TO_PROXIMAL_DENDRITES	LEIN_LOCALIZED_TO_PROXIMAL_DENDRITES		37	0.366057	1.369	0.083004	0.244756	1	3294	tags=27%, list=14%, signal=32%
HUMMERICH_BENIGN_SKIN_TUMOR_DN	HUMMERICH_BENIGN_SKIN_TUMOR_DN		18	0.448887	1.36807	0.116858	0.24546	1	2924	tags=39%, list=13%, signal=45%
TSENG_ADIPOGENIC_POTENTIAL_DN	TSENG_ADIPOGENIC_POTENTIAL_DN		46	0.476239	1.36748	0.149897	0.245791	1	2466	tags=33%, list=11%, signal=36%
BOYAULT_LIVER_CANCER_SUBCLASS_G6_DN	BOYAULT_LIVER_CANCER_SUBCLASS_G6_DN		18	0.459793	1.36738	0.118952	0.245587	1	3194	tags=39%, list=14%, signal=45%
OKUMURA_INFLAMMATORY_RESPONSE_LPS	OKUMURA_INFLAMMATORY_RESPONSE_LPS		179	0.311215	1.3667	0.0661323	0.246009	1	4304	tags=29%, list=19%, signal=35%
ZWANG_CLASS_3_TRANSIENTLY_INDUCED_BY_EGF	ZWANG_CLASS_3_TRANSIENTLY_INDUCED_BY_EGF		211	0.39485	1.36651	0.156057	0.245906	1	4277	tags=36%, list=19%, signal=43%
SHETH_LIVER_CANCER_VS_TXNIP_LOSS_PAM6	SHETH_LIVER_CANCER_VS_TXNIP_LOSS_PAM6		46	0.352878	1.36519	0.0820312	0.247167	1	5138	tags=39%, list=22%, signal=50%
SERVITJA_ISLET_HNF1A_TARGETS_UP	SERVITJA_ISLET_HNF1A_TARGETS_UP		160	0.400669	1.36393	0.161677	0.248298	1	3915	tags=34%, list=17%, signal=41%
AZARE_NEOPLASTIC_TRANSFORMATION_BY_STAT3_DN	AZARE_NEOPLASTIC_TRANSFORMATION_BY_STAT3_DN		118	0.390009	1.36333	0.14876	0.248665	1	2469	tags=25%, list=11%, signal=27%
ROSS_AML_WITH_PML_RARA_FUSION	ROSS_AML_WITH_PML_RARA_FUSION		75	0.366426	1.36307	0.114108	0.248597	1	2499	tags=29%, list=11%, signal=33%
ZHAN_MULTIPLE_MYELOMA_CD1_AND_CD2_DN	ZHAN_MULTIPLE_MYELOMA_CD1_AND_CD2_DN		48	0.380107	1.36247	0.0885827	0.248983	1	4415	tags=33%, list=19%, signal=41%
PURBEY_TARGETS_OF_CTBP1_NOT_SATB1_DN	PURBEY_TARGETS_OF_CTBP1_NOT_SATB1_DN		422	0.259409	1.36214	0.00607287	0.249052	1	4288	tags=24%, list=19%, signal=29%
FAELT_B_CLL_WITH_VH_REARRANGEMENTS_UP	FAELT_B_CLL_WITH_VH_REARRANGEMENTS_UP		47	0.374234	1.36193	0.0914397	0.249013	1	4910	tags=40%, list=21%, signal=51%
MULLIGHAN_MLL_SIGNATURE_1_UP	MULLIGHAN_MLL_SIGNATURE_1_UP		366	0.340441	1.3619	0.137712	0.248715	1	4126	tags=30%, list=18%, signal=35%
LI_PROSTATE_CANCER_EPIGENETIC	LI_PROSTATE_CANCER_EPIGENETIC		30	0.434385	1.3617	0.141988	0.248631	1	2785	tags=30%, list=12%, signal=34%
RASHI_RESPONSE_TO_IONIZING_RADIATION_1	RASHI_RESPONSE_TO_IONIZING_RADIATION_1		45	0.389018	1.36139	0.12749	0.248675	1	6168	tags=51%, list=27%, signal=70%
RODRIGUES_THYROID_CARCINOMA_UP	RODRIGUES_THYROID_CARCINOMA_UP		16	0.488148	1.36049	0.135729	0.249437	1	1124	tags=25%, list=5%, signal=26%
ZHOU_INFLAMMATORY_RESPONSE_FIMA_DN	ZHOU_INFLAMMATORY_RESPONSE_FIMA_DN		268	0.296861	1.36019	0.064257	0.249432	1	4843	tags=30%, list=21%, signal=37%
HILLION_HMGA1B_TARGETS	HILLION_HMGA1B_TARGETS		90	0.336566	1.36009	0.0785855	0.249246	1	3770	tags=28%, list=16%, signal=33%
MAGRANGEAS_MULTIPLE_MYELOMA_IGLL_VS_IGLK_DN	MAGRANGEAS_MULTIPLE_MYELOMA_IGLL_VS_IGLK_DN		23	0.419025	1.35997	0.102041	0.249057	1	3730	tags=35%, list=16%, signal=42%
GRADE_COLON_CANCER_DN	GRADE_COLON_CANCER_DN		31	0.41653	1.35976	0.111531	0.248976	1	1496	tags=23%, list=7%, signal=24%
SCHAEFFER_PROSTATE_DEVELOPMENT_12HR_UP	SCHAEFFER_PROSTATE_DEVELOPMENT_12HR_UP		115	0.397001	1.35915	0.136646	0.249308	1	4808	tags=43%, list=21%, signal=54%
XU_GH1_AUTOCRINE_TARGETS_UP	XU_GH1_AUTOCRINE_TARGETS_UP		246	0.281629	1.35873	0.0416667	0.249485	1	4327	tags=26%, list=19%, signal=32%
WILENSKY_RESPONSE_TO_DARAPLADIB	WILENSKY_RESPONSE_TO_DARAPLADIB		28	0.580892	1.35824	0.201207	0.249738	1	5224	tags=68%, list=23%, signal=88%
MELLMAN_TUT1_TARGETS_DN	MELLMAN_TUT1_TARGETS_DN		47	0.376386	1.3563	0.0808081	0.25158	1	2720	tags=23%, list=12%, signal=27%
NOUZOVA_METHYLATED_IN_APL	NOUZOVA_METHYLATED_IN_APL		60	0.349353	1.35513	0.0830116	0.252644	1	5394	tags=35%, list=24%, signal=46%
DUAN_PRDM5_TARGETS	DUAN_PRDM5_TARGETS		77	0.333804	1.35508	0.0789474	0.252388	1	3668	tags=23%, list=16%, signal=28%
DORN_ADENOVIRUS_INFECTION_12HR_UP	DORN_ADENOVIRUS_INFECTION_12HR_UP		29	0.447233	1.35238	0.138	0.255308	1	4384	tags=38%, list=19%, signal=47%
CHNG_MULTIPLE_MYELOMA_HYPERPLOID_UP	CHNG_MULTIPLE_MYELOMA_HYPERPLOID_UP		51	0.491308	1.35206	0.189922	0.255404	1	5646	tags=51%, list=25%, signal=68%
ZHOU_INFLAMMATORY_RESPONSE_FIMA_UP	ZHOU_INFLAMMATORY_RESPONSE_FIMA_UP		490	0.283367	1.35169	0.0722656	0.255518	1	5101	tags=31%, list=22%, signal=39%
LOPEZ_MBD_TARGETS_IMPRINTED_AND_X_LINKED	LOPEZ_MBD_TARGETS_IMPRINTED_AND_X_LINKED		17	0.440155	1.3515	0.108163	0.255402	1	4106	tags=35%, list=18%, signal=43%
HERNANDEZ_MITOTIC_ARREST_BY_DOCETAXEL_2_DN	HERNANDEZ_MITOTIC_ARREST_BY_DOCETAXEL_2_DN		18	0.486142	1.34999	0.143145	0.256724	1	5386	tags=50%, list=24%, signal=65%
PYEON_CANCER_HEAD_AND_NECK_VS_CERVICAL_DN	PYEON_CANCER_HEAD_AND_NECK_VS_CERVICAL_DN		27	0.438724	1.3483	0.127451	0.258367	1	4614	tags=44%, list=20%, signal=56%
SMITH_TERT_TARGETS_DN	SMITH_TERT_TARGETS_DN		86	0.350024	1.34788	0.126273	0.258525	1	3661	tags=31%, list=16%, signal=37%
DIRMEIER_LMP1_RESPONSE_LATE_UP	DIRMEIER_LMP1_RESPONSE_LATE_UP		56	0.426774	1.34688	0.159363	0.259433	1	3347	tags=32%, list=15%, signal=38%
NAKAJIMA_EOSINOPHIL	NAKAJIMA_EOSINOPHIL		29	0.452465	1.34604	0.165975	0.260053	1	3325	tags=38%, list=15%, signal=44%
SCHAEFFER_PROSTATE_DEVELOPMENT_48HR_DN	SCHAEFFER_PROSTATE_DEVELOPMENT_48HR_DN		415	0.340612	1.34559	0.130693	0.260266	1	4735	tags=36%, list=21%, signal=44%
YAMASHITA_METHYLATED_IN_PROSTATE_CANCER	YAMASHITA_METHYLATED_IN_PROSTATE_CANCER		56	0.398165	1.34558	0.138672	0.259959	1	2991	tags=30%, list=13%, signal=35%
ZHAN_MULTIPLE_MYELOMA_CD1_DN	ZHAN_MULTIPLE_MYELOMA_CD1_DN		43	0.352143	1.34496	0.0881148	0.260382	1	1261	tags=19%, list=6%, signal=20%
TING_SILENCED_BY_DICER	TING_SILENCED_BY_DICER		29	0.449235	1.34429	0.157025	0.260825	1	4719	tags=45%, list=21%, signal=56%
LI_ADIPOGENESIS_BY_ACTIVATED_PPARG	LI_ADIPOGENESIS_BY_ACTIVATED_PPARG		17	0.550749	1.34231	0.17495	0.262773	1	3227	tags=53%, list=14%, signal=62%
GAUSSMANN_MLL_AF4_FUSION_TARGETS_E_DN	GAUSSMANN_MLL_AF4_FUSION_TARGETS_E_DN		22	0.445036	1.34198	0.134241	0.262806	1	1456	tags=18%, list=6%, signal=19%
IVANOVA_HEMATOPOIESIS_STEM_CELL_LONG_TERM	IVANOVA_HEMATOPOIESIS_STEM_CELL_LONG_TERM		296	0.296852	1.3403	0.0928854	0.264454	1	4282	tags=27%, list=19%, signal=33%
IIZUKA_LIVER_CANCER_PROGRESSION_G2_G3_UP	IIZUKA_LIVER_CANCER_PROGRESSION_G2_G3_UP		28	0.448316	1.3401	0.156673	0.264354	1	3104	tags=29%, list=14%, signal=33%
CASTELLANO_NRAS_TARGETS_UP	CASTELLANO_NRAS_TARGETS_UP		67	0.380361	1.34006	0.140756	0.264079	1	4818	tags=43%, list=21%, signal=55%
ZHANG_RESPONSE_TO_CANTHARIDIN_UP	ZHANG_RESPONSE_TO_CANTHARIDIN_UP		19	0.471425	1.33677	0.153386	0.267628	1	3101	tags=32%, list=14%, signal=36%
WOTTON_RUNX_TARGETS_DN	WOTTON_RUNX_TARGETS_DN		28	0.435228	1.33638	0.154309	0.267793	1	3400	tags=39%, list=15%, signal=46%
MIKKELSEN_NPC_HCP_WITH_H3K4ME3_AND_H3K27ME3	MIKKELSEN_NPC_HCP_WITH_H3K4ME3_AND_H3K27ME3		204	0.311568	1.33624	0.0650888	0.267653	1	4735	tags=30%, list=21%, signal=37%
TORCHIA_TARGETS_OF_EWSR1_FLI1_FUSION_TOP20_DN	TORCHIA_TARGETS_OF_EWSR1_FLI1_FUSION_TOP20_DN		18	0.474334	1.33588	0.142012	0.267778	1	4000	tags=44%, list=17%, signal=54%
VALK_AML_CLUSTER_7	VALK_AML_CLUSTER_7		27	0.396734	1.33553	0.115702	0.267838	1	3991	tags=37%, list=17%, signal=45%
SHETH_LIVER_CANCER_VS_TXNIP_LOSS_PAM2	SHETH_LIVER_CANCER_VS_TXNIP_LOSS_PAM2		149	0.299881	1.33348	0.0718563	0.269975	1	2642	tags=20%, list=12%, signal=23%
ZHAN_MULTIPLE_MYELOMA_SPIKED	ZHAN_MULTIPLE_MYELOMA_SPIKED		21	0.45704	1.33298	0.131959	0.270242	1	3137	tags=38%, list=14%, signal=44%
ZHANG_TLX_TARGETS_60HR_UP	ZHANG_TLX_TARGETS_60HR_UP		289	0.323336	1.33286	0.12963	0.270062	1	3856	tags=25%, list=17%, signal=30%
FIGUEROA_AML_METHYLATION_CLUSTER_1_UP	FIGUEROA_AML_METHYLATION_CLUSTER_1_UP		113	0.318373	1.33235	0.0844794	0.27035	1	3533	tags=23%, list=15%, signal=27%
YANG_MUC2_TARGETS_DUODENUM_3MO_DN	YANG_MUC2_TARGETS_DUODENUM_3MO_DN		22	0.453783	1.33221	0.157685	0.270202	1	6177	tags=45%, list=27%, signal=62%
SHETH_LIVER_CANCER_VS_TXNIP_LOSS_PAM5	SHETH_LIVER_CANCER_VS_TXNIP_LOSS_PAM5		89	0.312217	1.3322	0.0758483	0.269892	1	4577	tags=29%, list=20%, signal=36%
LU_AGING_BRAIN_DN	LU_AGING_BRAIN_DN		151	0.306959	1.33193	0.0786948	0.269862	1	2680	tags=21%, list=12%, signal=24%
NIKOLSKY_BREAST_CANCER_15Q26_AMPLICON	NIKOLSKY_BREAST_CANCER_15Q26_AMPLICON		21	0.46749	1.33166	0.157576	0.26987	1	4848	tags=52%, list=21%, signal=66%
GAVIN_IL2_RESPONSIVE_FOXP3_TARGETS_UP	GAVIN_IL2_RESPONSIVE_FOXP3_TARGETS_UP		19	0.455706	1.33146	0.127953	0.269821	1	3804	tags=47%, list=17%, signal=57%
HU_GENOTOXIC_DAMAGE_24HR	HU_GENOTOXIC_DAMAGE_24HR		33	0.405433	1.33105	0.144989	0.269978	1	1908	tags=24%, list=8%, signal=26%
PEDERSEN_TARGETS_OF_611CTF_ISOFORM_OF_ERBB2	PEDERSEN_TARGETS_OF_611CTF_ISOFORM_OF_ERBB2		74	0.387503	1.33102	0.156	0.269691	1	3173	tags=28%, list=14%, signal=33%
ZHOU_INFLAMMATORY_RESPONSE_LIVE_DN	ZHOU_INFLAMMATORY_RESPONSE_LIVE_DN		364	0.276755	1.33035	0.0608519	0.270246	1	4817	tags=28%, list=21%, signal=35%
LEE_NEURAL_CREST_STEM_CELL_DN	LEE_NEURAL_CREST_STEM_CELL_DN		115	0.360919	1.32801	0.1222	0.272845	1	3805	tags=26%, list=17%, signal=31%
ZIRN_TRETINOIN_RESPONSE_UP	ZIRN_TRETINOIN_RESPONSE_UP		20	0.513986	1.32631	0.197531	0.274666	1	1525	tags=35%, list=7%, signal=37%
DUTTA_APOPTOSIS_VIA_NFKB	DUTTA_APOPTOSIS_VIA_NFKB		33	0.435069	1.32555	0.166667	0.275271	1	4805	tags=52%, list=21%, signal=65%
IZADPANAH_STEM_CELL_ADIPOSE_VS_BONE_UP	IZADPANAH_STEM_CELL_ADIPOSE_VS_BONE_UP		118	0.346633	1.32515	0.128099	0.275406	1	2691	tags=24%, list=12%, signal=27%
YAO_TEMPORAL_RESPONSE_TO_PROGESTERONE_CLUSTER_5	YAO_TEMPORAL_RESPONSE_TO_PROGESTERONE_CLUSTER_5		28	0.433459	1.32379	0.172549	0.276663	1	3038	tags=36%, list=13%, signal=41%
TRACEY_RESISTANCE_TO_IFNA2_DN	TRACEY_RESISTANCE_TO_IFNA2_DN		31	0.412796	1.32283	0.126761	0.277493	1	5207	tags=48%, list=23%, signal=63%
RAGHAVACHARI_PLATELET_SPECIFIC_GENES	RAGHAVACHARI_PLATELET_SPECIFIC_GENES		69	0.360506	1.32239	0.113772	0.2777	1	4863	tags=42%, list=21%, signal=53%
KYNG_DNA_DAMAGE_BY_4NQO_OR_UV	KYNG_DNA_DAMAGE_BY_4NQO_OR_UV		63	0.333991	1.32136	0.0860656	0.27858	1	4281	tags=30%, list=19%, signal=37%
ICHIBA_GRAFT_VERSUS_HOST_DISEASE_35D_DN	ICHIBA_GRAFT_VERSUS_HOST_DISEASE_35D_DN		48	0.341267	1.32028	0.0980392	0.279587	1	5103	tags=40%, list=22%, signal=51%
AMUNDSON_GENOTOXIC_SIGNATURE	AMUNDSON_GENOTOXIC_SIGNATURE		102	0.31667	1.32025	0.06875	0.279281	1	2948	tags=23%, list=13%, signal=26%
MA_MYELOID_DIFFERENTIATION_DN	MA_MYELOID_DIFFERENTIATION_DN		44	0.387591	1.32006	0.158859	0.279224	1	4816	tags=39%, list=21%, signal=49%
GARGALOVIC_RESPONSE_TO_OXIDIZED_PHOSPHOLIPIDS_RED_DN	GARGALOVIC_RESPONSE_TO_OXIDIZED_PHOSPHOLIPIDS_RED_DN		24	0.469977	1.31926	0.174442	0.279857	1	2049	tags=29%, list=9%, signal=32%
MATZUK_CENTRAL_FOR_FEMALE_FERTILITY	MATZUK_CENTRAL_FOR_FEMALE_FERTILITY		29	0.405388	1.31902	0.138728	0.279799	1	3908	tags=41%, list=17%, signal=50%
PENG_RAPAMYCIN_RESPONSE_UP	PENG_RAPAMYCIN_RESPONSE_UP		193	0.322821	1.31803	0.133333	0.280676	1	4339	tags=29%, list=19%, signal=35%
LEE_LIVER_CANCER_E2F1_UP	LEE_LIVER_CANCER_E2F1_UP		62	0.388105	1.31788	0.165992	0.280503	1	2885	tags=32%, list=13%, signal=37%
BOWIE_RESPONSE_TO_TAMOXIFEN	BOWIE_RESPONSE_TO_TAMOXIFEN		18	0.650334	1.31746	0.211382	0.280718	1	5528	tags=56%, list=24%, signal=73%
MCCLUNG_COCAIN_REWARD_4WK	MCCLUNG_COCAIN_REWARD_4WK		74	0.323821	1.31666	0.133733	0.281347	1	3932	tags=32%, list=17%, signal=39%
GALINDO_IMMUNE_RESPONSE_TO_ENTEROTOXIN	GALINDO_IMMUNE_RESPONSE_TO_ENTEROTOXIN		83	0.411385	1.31631	0.196393	0.281464	1	4315	tags=41%, list=19%, signal=50%
LEE_LIVER_CANCER_DENA_UP	LEE_LIVER_CANCER_DENA_UP		60	0.363988	1.31629	0.128	0.281162	1	5641	tags=47%, list=25%, signal=62%
SCHAEFFER_PROSTATE_DEVELOPMENT_48HR_UP	SCHAEFFER_PROSTATE_DEVELOPMENT_48HR_UP		469	0.306538	1.31569	0.104701	0.281579	1	4138	tags=28%, list=18%, signal=34%
RAY_TUMORIGENESIS_BY_ERBB2_CDC25A_UP	RAY_TUMORIGENESIS_BY_ERBB2_CDC25A_UP		101	0.310631	1.31517	0.079918	0.281858	1	4129	tags=32%, list=18%, signal=38%
FIGUEROA_AML_METHYLATION_CLUSTER_2_UP	FIGUEROA_AML_METHYLATION_CLUSTER_2_UP		52	0.332932	1.31516	0.0905588	0.281539	1	3457	tags=25%, list=15%, signal=29%
GAUSSMANN_MLL_AF4_FUSION_TARGETS_E_UP	GAUSSMANN_MLL_AF4_FUSION_TARGETS_E_UP		93	0.373469	1.31484	0.153535	0.28164	1	3038	tags=29%, list=13%, signal=33%
TURASHVILI_BREAST_LOBULAR_CARCINOMA_VS_DUCTAL_NORMAL_DN	TURASHVILI_BREAST_LOBULAR_CARCINOMA_VS_DUCTAL_NORMAL_DN		90	0.482953	1.31442	0.248996	0.281786	1	3533	tags=37%, list=15%, signal=43%
XU_HGF_SIGNALING_NOT_VIA_AKT1_48HR_UP	XU_HGF_SIGNALING_NOT_VIA_AKT1_48HR_UP		35	0.403902	1.31301	0.146751	0.283129	1	2296	tags=23%, list=10%, signal=25%
UROSEVIC_RESPONSE_TO_IMIQUIMOD	UROSEVIC_RESPONSE_TO_IMIQUIMOD		23	0.585859	1.31198	0.23614	0.284089	1	5508	tags=65%, list=24%, signal=86%
PETROVA_ENDOTHELIUM_LYMPHATIC_VS_BLOOD_UP	PETROVA_ENDOTHELIUM_LYMPHATIC_VS_BLOOD_UP		128	0.336496	1.31185	0.134538	0.283924	1	2418	tags=29%, list=11%, signal=32%
CHENG_IMPRINTED_BY_ESTRADIOL	CHENG_IMPRINTED_BY_ESTRADIOL		105	0.293629	1.31107	0.0613027	0.284511	1	2131	tags=17%, list=9%, signal=19%
ZHONG_RESPONSE_TO_AZACITIDINE_AND_TSA_UP	ZHONG_RESPONSE_TO_AZACITIDINE_AND_TSA_UP		180	0.2995	1.31048	0.088983	0.284922	1	5346	tags=33%, list=23%, signal=42%
CHEOK_RESPONSE_TO_MERCAPTOPURINE_DN	CHEOK_RESPONSE_TO_MERCAPTOPURINE_DN		21	0.410762	1.30992	0.164634	0.285257	1	3533	tags=38%, list=15%, signal=45%
ISSAEVA_MLL2_TARGETS	ISSAEVA_MLL2_TARGETS		61	0.385619	1.3095	0.177551	0.285446	1	2176	tags=25%, list=10%, signal=27%
YORDY_RECIPROCAL_REGULATION_BY_ETS1_AND_SP100_UP	YORDY_RECIPROCAL_REGULATION_BY_ETS1_AND_SP100_UP		22	0.404987	1.30943	0.112903	0.285217	1	2642	tags=27%, list=12%, signal=31%
KYNG_RESPONSE_TO_H2O2_VIA_ERCC6_DN	KYNG_RESPONSE_TO_H2O2_VIA_ERCC6_DN		46	0.336834	1.30556	0.0896414	0.289631	1	3073	tags=26%, list=13%, signal=30%
GUILLAUMOND_KLF10_TARGETS_DN	GUILLAUMOND_KLF10_TARGETS_DN		30	0.433861	1.3041	0.162698	0.291063	1	2009	tags=30%, list=9%, signal=33%
HOFFMANN_PRE_BI_TO_LARGE_PRE_BII_LYMPHOCYTE_DN	HOFFMANN_PRE_BI_TO_LARGE_PRE_BII_LYMPHOCYTE_DN		75	0.36396	1.3035	0.141975	0.291527	1	3528	tags=29%, list=15%, signal=35%
OSMAN_BLADDER_CANCER_DN	OSMAN_BLADDER_CANCER_DN		372	0.325942	1.30192	0.159091	0.293056	1	4478	tags=29%, list=20%, signal=35%
FIGUEROA_AML_METHYLATION_CLUSTER_4_DN	FIGUEROA_AML_METHYLATION_CLUSTER_4_DN		15	0.473959	1.30171	0.160966	0.292944	1	3318	tags=40%, list=14%, signal=47%
WANG_IMMORTALIZED_BY_HOXA9_AND_MEIS1_UP	WANG_IMMORTALIZED_BY_HOXA9_AND_MEIS1_UP		30	0.403927	1.30108	0.164609	0.293427	1	6066	tags=53%, list=26%, signal=72%
LEIN_PONS_MARKERS	LEIN_PONS_MARKERS		86	0.306235	1.30097	0.0718686	0.293237	1	4064	tags=26%, list=18%, signal=31%
BROWNE_HCMV_INFECTION_14HR_DN	BROWNE_HCMV_INFECTION_14HR_DN		291	0.285145	1.30069	0.0943775	0.29321	1	2674	tags=19%, list=12%, signal=22%
ZHAN_MULTIPLE_MYELOMA_LB_UP	ZHAN_MULTIPLE_MYELOMA_LB_UP		44	0.352623	1.30051	0.119247	0.293139	1	2769	tags=32%, list=12%, signal=36%
HU_ANGIOGENESIS_UP	HU_ANGIOGENESIS_UP		20	0.413578	1.30007	0.144269	0.293386	1	2626	tags=25%, list=11%, signal=28%
TONKS_TARGETS_OF_RUNX1_RUNX1T1_FUSION_SUSTAINDED_IN_ERYTHROCYTE_UP	TONKS_TARGETS_OF_RUNX1_RUNX1T1_FUSION_SUSTAINDED_IN_ERYTHROCYTE_UP		44	0.399465	1.29916	0.195695	0.294168	1	2640	tags=30%, list=12%, signal=33%
AMUNDSON_POOR_SURVIVAL_AFTER_GAMMA_RADIATION_8G	AMUNDSON_POOR_SURVIVAL_AFTER_GAMMA_RADIATION_8G		94	0.348963	1.29909	0.160643	0.293897	1	2670	tags=27%, list=12%, signal=30%
HOSHIDA_LIVER_CANCER_SURVIVAL_UP	HOSHIDA_LIVER_CANCER_SURVIVAL_UP		73	0.347357	1.29891	0.154618	0.293786	1	2450	tags=23%, list=11%, signal=26%
MEISSNER_BRAIN_HCP_WITH_H3K4ME2	MEISSNER_BRAIN_HCP_WITH_H3K4ME2		16	0.471417	1.2988	0.200393	0.293566	1	3196	tags=44%, list=14%, signal=51%
LEI_HOXC8_TARGETS_DN	LEI_HOXC8_TARGETS_DN		17	0.500959	1.29802	0.210317	0.29417	1	3321	tags=41%, list=15%, signal=48%
MIKKELSEN_MCV6_HCP_WITH_H3K27ME3	MIKKELSEN_MCV6_HCP_WITH_H3K27ME3		416	0.307255	1.29759	0.0980392	0.294332	1	5550	tags=32%, list=24%, signal=42%
DELACROIX_RAR_TARGETS_DN	DELACROIX_RAR_TARGETS_DN		24	0.417372	1.29755	0.17451	0.294063	1	2375	tags=33%, list=10%, signal=37%
RICKMAN_TUMOR_DIFFERENTIATED_WELL_VS_MODERATELY_UP	RICKMAN_TUMOR_DIFFERENTIATED_WELL_VS_MODERATELY_UP		103	0.327172	1.29752	0.112245	0.29377	1	3880	tags=28%, list=17%, signal=34%
BURTON_ADIPOGENESIS_9	BURTON_ADIPOGENESIS_9		92	0.378095	1.29625	0.193416	0.295008	1	4975	tags=42%, list=22%, signal=54%
BRUINS_UVC_RESPONSE_VIA_TP53_GROUP_C	BRUINS_UVC_RESPONSE_VIA_TP53_GROUP_C		89	0.28747	1.29519	0.0499002	0.295957	1	5167	tags=30%, list=23%, signal=39%
HOLLMANN_APOPTOSIS_VIA_CD40_DN	HOLLMANN_APOPTOSIS_VIA_CD40_DN		245	0.293282	1.29492	0.136546	0.295962	1	4431	tags=26%, list=19%, signal=32%
OUYANG_PROSTATE_CANCER_PROGRESSION_UP	OUYANG_PROSTATE_CANCER_PROGRESSION_UP		20	0.428269	1.29406	0.171315	0.296693	1	6672	tags=60%, list=29%, signal=85%
GARGALOVIC_RESPONSE_TO_OXIDIZED_PHOSPHOLIPIDS_TURQUOISE_UP	GARGALOVIC_RESPONSE_TO_OXIDIZED_PHOSPHOLIPIDS_TURQUOISE_UP		74	0.400554	1.29346	0.211765	0.297143	1	4393	tags=32%, list=19%, signal=40%
RODRIGUES_DCC_TARGETS_DN	RODRIGUES_DCC_TARGETS_DN		120	0.33547	1.29334	0.140078	0.296953	1	2189	tags=19%, list=10%, signal=21%
LINDGREN_BLADDER_CANCER_CLUSTER_3_DN	LINDGREN_BLADDER_CANCER_CLUSTER_3_DN		220	0.311161	1.29332	0.119675	0.296641	1	4725	tags=30%, list=21%, signal=38%
MIKKELSEN_IPS_ICP_WITH_H3K27ME3	MIKKELSEN_IPS_ICP_WITH_H3K27ME3		51	0.369602	1.29331	0.126706	0.296319	1	5105	tags=37%, list=22%, signal=48%
KYNG_DNA_DAMAGE_BY_UV	KYNG_DNA_DAMAGE_BY_UV		62	0.312492	1.2933	0.117521	0.296008	1	1680	tags=16%, list=7%, signal=17%
LEE_LIVER_CANCER_CIPROFIBRATE_UP	LEE_LIVER_CANCER_CIPROFIBRATE_UP		60	0.36125	1.293	0.179435	0.296042	1	2890	tags=27%, list=13%, signal=30%
ROYLANCE_BREAST_CANCER_16Q_COPY_NUMBER_UP	ROYLANCE_BREAST_CANCER_16Q_COPY_NUMBER_UP		61	0.402969	1.2924	0.188213	0.296453	1	5475	tags=41%, list=24%, signal=54%
MAGRANGEAS_MULTIPLE_MYELOMA_IGG_VS_IGA_UP	MAGRANGEAS_MULTIPLE_MYELOMA_IGG_VS_IGA_UP		22	0.416315	1.29238	0.148893	0.296145	1	3105	tags=23%, list=14%, signal=26%
MCGARVEY_SILENCED_BY_METHYLATION_IN_COLON_CANCER	MCGARVEY_SILENCED_BY_METHYLATION_IN_COLON_CANCER		42	0.39575	1.29221	0.184426	0.296025	1	3125	tags=31%, list=14%, signal=36%
BRUNO_HEMATOPOIESIS	BRUNO_HEMATOPOIESIS		65	0.336684	1.29056	0.127349	0.297752	1	4439	tags=34%, list=19%, signal=42%
HOOI_ST7_TARGETS_UP	HOOI_ST7_TARGETS_UP		85	0.348377	1.29028	0.15493	0.297785	1	3886	tags=31%, list=17%, signal=37%
RIZ_ERYTHROID_DIFFERENTIATION_HEMGN	RIZ_ERYTHROID_DIFFERENTIATION_HEMGN		30	0.369373	1.28973	0.150097	0.298123	1	5090	tags=43%, list=22%, signal=56%
LIU_LIVER_CANCER	LIU_LIVER_CANCER		34	0.376013	1.28966	0.146091	0.297903	1	4220	tags=29%, list=18%, signal=36%
NEWMAN_ERCC6_TARGETS_UP	NEWMAN_ERCC6_TARGETS_UP		25	0.416171	1.28885	0.173196	0.298533	1	2689	tags=28%, list=12%, signal=32%
LE_SKI_TARGETS_UP	LE_SKI_TARGETS_UP		16	0.541846	1.28802	0.227557	0.299303	1	2457	tags=38%, list=11%, signal=42%
XU_GH1_EXOGENOUS_TARGETS_UP	XU_GH1_EXOGENOUS_TARGETS_UP		77	0.305101	1.28563	0.102564	0.301959	1	3223	tags=23%, list=14%, signal=27%
LEE_CALORIE_RESTRICTION_MUSCLE_UP	LEE_CALORIE_RESTRICTION_MUSCLE_UP		39	0.393538	1.28495	0.185771	0.302509	1	2316	tags=26%, list=10%, signal=28%
MCBRYAN_PUBERTAL_TGFB1_TARGETS_DN	MCBRYAN_PUBERTAL_TGFB1_TARGETS_DN		62	0.372831	1.28318	0.173913	0.304427	1	1910	tags=21%, list=8%, signal=23%
CERVERA_SDHB_TARGETS_1_DN	CERVERA_SDHB_TARGETS_1_DN		37	0.371105	1.28291	0.144231	0.304439	1	3520	tags=32%, list=15%, signal=38%
IVANOVA_HEMATOPOIESIS_MATURE_CELL	IVANOVA_HEMATOPOIESIS_MATURE_CELL		278	0.290492	1.28278	0.0985916	0.30426	1	4572	tags=27%, list=20%, signal=34%
KORKOLA_YOLK_SAC_TUMOR	KORKOLA_YOLK_SAC_TUMOR		58	0.350279	1.28178	0.168675	0.305175	1	1931	tags=17%, list=8%, signal=19%
MAGRANGEAS_MULTIPLE_MYELOMA_IGG_VS_IGA_DN	MAGRANGEAS_MULTIPLE_MYELOMA_IGG_VS_IGA_DN		25	0.363863	1.281	0.145749	0.30582	1	2599	tags=24%, list=11%, signal=27%
ONDER_CDH1_TARGETS_1_UP	ONDER_CDH1_TARGETS_1_UP		137	0.311344	1.28085	0.137931	0.305677	1	3112	tags=23%, list=14%, signal=26%
SATO_SILENCED_BY_DEACETYLATION_IN_PANCREATIC_CANCER	SATO_SILENCED_BY_DEACETYLATION_IN_PANCREATIC_CANCER		45	0.377322	1.28014	0.186047	0.306198	1	5294	tags=42%, list=23%, signal=55%
MARZEC_IL2_SIGNALING_UP	MARZEC_IL2_SIGNALING_UP		111	0.331727	1.27894	0.15507	0.307352	1	3366	tags=30%, list=15%, signal=35%
RODRIGUES_NTN1_AND_DCC_TARGETS	RODRIGUES_NTN1_AND_DCC_TARGETS		34	0.411133	1.27792	0.171429	0.308321	1	6168	tags=47%, list=27%, signal=64%
WILSON_PROTEASES_AT_TUMOR_BONE_INTERFACE_UP	WILSON_PROTEASES_AT_TUMOR_BONE_INTERFACE_UP		21	0.453271	1.27735	0.198444	0.308722	1	3245	tags=38%, list=14%, signal=44%
PARK_APL_PATHOGENESIS_DN	PARK_APL_PATHOGENESIS_DN		50	0.389886	1.27664	0.186858	0.309245	1	3227	tags=38%, list=14%, signal=44%
LOPES_METHYLATED_IN_COLON_CANCER_DN	LOPES_METHYLATED_IN_COLON_CANCER_DN		27	0.375275	1.27636	0.152941	0.309258	1	1238	tags=19%, list=5%, signal=20%
YANG_BCL3_TARGETS_UP	YANG_BCL3_TARGETS_UP		355	0.281403	1.27617	0.13	0.309164	1	2900	tags=23%, list=13%, signal=26%
THEILGAARD_NEUTROPHIL_AT_SKIN_WOUND_UP	THEILGAARD_NEUTROPHIL_AT_SKIN_WOUND_UP		77	0.376319	1.2742	0.203219	0.311326	1	3553	tags=31%, list=16%, signal=37%
BOYLAN_MULTIPLE_MYELOMA_D_UP	BOYLAN_MULTIPLE_MYELOMA_D_UP		84	0.293254	1.27028	0.0929293	0.315888	1	2306	tags=21%, list=10%, signal=24%
PENG_LEUCINE_DEPRIVATION_UP	PENG_LEUCINE_DEPRIVATION_UP		139	0.301382	1.26981	0.132231	0.316134	1	2661	tags=19%, list=12%, signal=21%
RODWELL_AGING_KIDNEY_NO_BLOOD_UP	RODWELL_AGING_KIDNEY_NO_BLOOD_UP		214	0.366983	1.26884	0.212551	0.317139	1	2628	tags=27%, list=11%, signal=30%
HOUSTIS_ROS	HOUSTIS_ROS		36	0.402089	1.26828	0.189899	0.317487	1	6100	tags=39%, list=27%, signal=53%
ACEVEDO_FGFR1_TARGETS_IN_PROSTATE_CANCER_MODEL_UP	ACEVEDO_FGFR1_TARGETS_IN_PROSTATE_CANCER_MODEL_UP		282	0.283499	1.26794	0.142268	0.31759	1	4519	tags=29%, list=20%, signal=36%
CHEOK_RESPONSE_TO_MERCAPTOPURINE_AND_HD_MTX_DN	CHEOK_RESPONSE_TO_MERCAPTOPURINE_AND_HD_MTX_DN		24	0.411665	1.26778	0.192	0.317461	1	4406	tags=33%, list=19%, signal=41%
BURTON_ADIPOGENESIS_6	BURTON_ADIPOGENESIS_6		184	0.337252	1.26741	0.186139	0.317588	1	2526	tags=20%, list=11%, signal=22%
DARWICHE_PAPILLOMA_RISK_HIGH_DN	DARWICHE_PAPILLOMA_RISK_HIGH_DN		172	0.255755	1.26698	0.0591837	0.317857	1	874	tags=9%, list=4%, signal=9%
PETROVA_ENDOTHELIUM_LYMPHATIC_VS_BLOOD_DN	PETROVA_ENDOTHELIUM_LYMPHATIC_VS_BLOOD_DN		160	0.370392	1.26594	0.226263	0.318875	1	3925	tags=34%, list=17%, signal=40%
UDAYAKUMAR_MED1_TARGETS_DN	UDAYAKUMAR_MED1_TARGETS_DN		232	0.306173	1.26522	0.164557	0.319408	1	4297	tags=28%, list=19%, signal=35%
BYSTROEM_CORRELATED_WITH_IL5_UP	BYSTROEM_CORRELATED_WITH_IL5_UP		50	0.322687	1.26517	0.127883	0.31912	1	888	tags=12%, list=4%, signal=12%
BONOME_OVARIAN_CANCER_SURVIVAL_OPTIMAL_DEBULKING	BONOME_OVARIAN_CANCER_SURVIVAL_OPTIMAL_DEBULKING		229	0.269695	1.26351	0.0707071	0.320985	1	3769	tags=24%, list=16%, signal=29%
FALVELLA_SMOKERS_WITH_LUNG_CANCER	FALVELLA_SMOKERS_WITH_LUNG_CANCER		78	0.338514	1.25974	0.185629	0.325518	1	4228	tags=33%, list=18%, signal=41%
LIANG_SILENCED_BY_METHYLATION_UP	LIANG_SILENCED_BY_METHYLATION_UP		32	0.402194	1.25884	0.191983	0.326321	1	4415	tags=44%, list=19%, signal=54%
BOYLAN_MULTIPLE_MYELOMA_D_CLUSTER_DN	BOYLAN_MULTIPLE_MYELOMA_D_CLUSTER_DN		40	0.323874	1.25874	0.110629	0.326133	1	4818	tags=38%, list=21%, signal=47%
BRIDEAU_IMPRINTED_GENES	BRIDEAU_IMPRINTED_GENES		62	0.350797	1.25857	0.17495	0.326005	1	4537	tags=39%, list=20%, signal=48%
KANG_CISPLATIN_RESISTANCE_UP	KANG_CISPLATIN_RESISTANCE_UP		18	0.443838	1.2581	0.190574	0.326247	1	602	tags=17%, list=3%, signal=17%
BOSCO_EPITHELIAL_DIFFERENTIATION_MODULE	BOSCO_EPITHELIAL_DIFFERENTIATION_MODULE		67	0.368863	1.25758	0.18107	0.326554	1	3299	tags=19%, list=14%, signal=23%
KEEN_RESPONSE_TO_ROSIGLITAZONE_UP	KEEN_RESPONSE_TO_ROSIGLITAZONE_UP		38	0.3797	1.25647	0.188679	0.32766	1	3271	tags=24%, list=14%, signal=28%
MIKKELSEN_NPC_LCP_WITH_H3K4ME3	MIKKELSEN_NPC_LCP_WITH_H3K4ME3		56	0.339662	1.25588	0.152778	0.328105	1	5325	tags=43%, list=23%, signal=56%
THEODOROU_MAMMARY_TUMORIGENESIS	THEODOROU_MAMMARY_TUMORIGENESIS		29	0.408853	1.25504	0.223735	0.328912	1	4721	tags=48%, list=21%, signal=61%
LIU_SMARCA4_TARGETS	LIU_SMARCA4_TARGETS		60	0.362402	1.2533	0.226994	0.33078	1	1992	tags=20%, list=9%, signal=22%
WANG_PROSTATE_CANCER_ANDROGEN_INDEPENDENT	WANG_PROSTATE_CANCER_ANDROGEN_INDEPENDENT		60	0.312252	1.25268	0.125786	0.331286	1	4425	tags=32%, list=19%, signal=39%
LIN_SILENCED_BY_TUMOR_MICROENVIRONMENT	LIN_SILENCED_BY_TUMOR_MICROENVIRONMENT		106	0.344759	1.25267	0.21174	0.33095	1	3553	tags=27%, list=16%, signal=32%
VANDESLUIS_NORMAL_EMBRYOS_DN	VANDESLUIS_NORMAL_EMBRYOS_DN		23	0.408705	1.25221	0.195358	0.331245	1	3755	tags=35%, list=16%, signal=42%
BROWNE_HCMV_INFECTION_48HR_DN	BROWNE_HCMV_INFECTION_48HR_DN		494	0.267823	1.25161	0.129555	0.331722	1	3601	tags=23%, list=16%, signal=27%
CEBALLOS_TARGETS_OF_TP53_AND_MYC_DN	CEBALLOS_TARGETS_OF_TP53_AND_MYC_DN		38	0.339162	1.25148	0.151822	0.331551	1	3411	tags=32%, list=15%, signal=37%
CHEN_NEUROBLASTOMA_COPY_NUMBER_GAINS	CHEN_NEUROBLASTOMA_COPY_NUMBER_GAINS		49	0.331592	1.25061	0.139721	0.33233	1	4198	tags=29%, list=18%, signal=35%
TURASHVILI_BREAST_LOBULAR_CARCINOMA_VS_LOBULAR_NORMAL_UP	TURASHVILI_BREAST_LOBULAR_CARCINOMA_VS_LOBULAR_NORMAL_UP		94	0.460471	1.25054	0.285425	0.332085	1	2914	tags=32%, list=13%, signal=36%
BREDEMEYER_RAG_SIGNALING_VIA_ATM_NOT_VIA_NFKB_UP	BREDEMEYER_RAG_SIGNALING_VIA_ATM_NOT_VIA_NFKB_UP		47	0.347163	1.25044	0.175732	0.331868	1	1506	tags=19%, list=7%, signal=20%
WAKABAYASHI_ADIPOGENESIS_PPARG_RXRA_BOUND_36HR	WAKABAYASHI_ADIPOGENESIS_PPARG_RXRA_BOUND_36HR		147	0.279132	1.24855	0.131579	0.334005	1	5115	tags=33%, list=22%, signal=43%
TAKADA_GASTRIC_CANCER_COPY_NUMBER_DN	TAKADA_GASTRIC_CANCER_COPY_NUMBER_DN		29	0.393586	1.24698	0.181467	0.335724	1	3434	tags=28%, list=15%, signal=32%
IGLESIAS_E2F_TARGETS_UP	IGLESIAS_E2F_TARGETS_UP		151	0.361704	1.24635	0.2251	0.336226	1	3806	tags=32%, list=17%, signal=39%
MEISSNER_NPC_HCP_WITH_H3K4ME2	MEISSNER_NPC_HCP_WITH_H3K4ME2		479	0.282591	1.24551	0.155039	0.336934	1	4758	tags=30%, list=21%, signal=37%
DELASERNA_MYOD_TARGETS_DN	DELASERNA_MYOD_TARGETS_DN		55	0.345013	1.24285	0.191753	0.340151	1	3343	tags=31%, list=15%, signal=36%
MIKKELSEN_NPC_HCP_WITH_H3K27ME3	MIKKELSEN_NPC_HCP_WITH_H3K27ME3		330	0.292288	1.24224	0.143443	0.340596	1	3787	tags=22%, list=17%, signal=25%
JAZAERI_BREAST_CANCER_BRCA1_VS_BRCA2_DN	JAZAERI_BREAST_CANCER_BRCA1_VS_BRCA2_DN		41	0.349901	1.24166	0.202756	0.341003	1	2843	tags=27%, list=12%, signal=31%
DORSEY_GAB2_TARGETS	DORSEY_GAB2_TARGETS		31	0.404873	1.24151	0.215447	0.340855	1	898	tags=19%, list=4%, signal=20%
GRADE_COLON_VS_RECTAL_CANCER_UP	GRADE_COLON_VS_RECTAL_CANCER_UP		34	0.3704	1.24097	0.185687	0.341158	1	1762	tags=21%, list=8%, signal=22%
DAVICIONI_PAX_FOXO1_SIGNATURE_IN_ARMS_UP	DAVICIONI_PAX_FOXO1_SIGNATURE_IN_ARMS_UP		58	0.35058	1.23961	0.201172	0.342545	1	3979	tags=31%, list=17%, signal=37%
WINZEN_DEGRADED_VIA_KHSRP	WINZEN_DEGRADED_VIA_KHSRP		100	0.387562	1.23937	0.226721	0.342541	1	4928	tags=41%, list=22%, signal=52%
DURAND_STROMA_MAX_DN	DURAND_STROMA_MAX_DN		148	0.278469	1.2389	0.126294	0.342797	1	3699	tags=27%, list=16%, signal=32%
SENESE_HDAC2_TARGETS_UP	SENESE_HDAC2_TARGETS_UP		110	0.321887	1.23802	0.189135	0.343673	1	3122	tags=25%, list=14%, signal=28%
BURTON_ADIPOGENESIS_1	BURTON_ADIPOGENESIS_1		33	0.453389	1.2374	0.273834	0.344213	1	4603	tags=39%, list=20%, signal=49%
RIZKI_TUMOR_INVASIVENESS_2D_DN	RIZKI_TUMOR_INVASIVENESS_2D_DN		62	0.300418	1.23733	0.146751	0.343955	1	3137	tags=23%, list=14%, signal=26%
CONCANNON_APOPTOSIS_BY_EPOXOMICIN_UP	CONCANNON_APOPTOSIS_BY_EPOXOMICIN_UP		237	0.295491	1.2366	0.198347	0.344598	1	5104	tags=30%, list=22%, signal=38%
SCHRAMM_INHBA_TARGETS_DN	SCHRAMM_INHBA_TARGETS_DN		24	0.425256	1.23602	0.21124	0.345008	1	2176	tags=29%, list=10%, signal=32%
HOLLEMAN_ASPARAGINASE_RESISTANCE_B_ALL_UP	HOLLEMAN_ASPARAGINASE_RESISTANCE_B_ALL_UP		25	0.486539	1.23562	0.276471	0.345195	1	4369	tags=48%, list=19%, signal=59%
BURTON_ADIPOGENESIS_PEAK_AT_0HR	BURTON_ADIPOGENESIS_PEAK_AT_0HR		61	0.388997	1.23503	0.242	0.345642	1	3433	tags=36%, list=15%, signal=42%
MARIADASON_REGULATED_BY_HISTONE_ACETYLATION_UP	MARIADASON_REGULATED_BY_HISTONE_ACETYLATION_UP		79	0.294991	1.23485	0.145418	0.345533	1	3069	tags=22%, list=13%, signal=25%
CHIBA_RESPONSE_TO_TSA_UP	CHIBA_RESPONSE_TO_TSA_UP		51	0.399546	1.23478	0.230608	0.345282	1	1945	tags=25%, list=8%, signal=28%
COATES_MACROPHAGE_M1_VS_M2_UP	COATES_MACROPHAGE_M1_VS_M2_UP		77	0.321954	1.2345	0.173196	0.345241	1	2852	tags=22%, list=12%, signal=25%
ONDER_CDH1_SIGNALING_VIA_CTNNB1	ONDER_CDH1_SIGNALING_VIA_CTNNB1		81	0.391333	1.23431	0.253968	0.345129	1	3533	tags=33%, list=15%, signal=39%
ROZANOV_MMP14_TARGETS_UP	ROZANOV_MMP14_TARGETS_UP		253	0.3143	1.23409	0.190945	0.345045	1	2659	tags=21%, list=12%, signal=24%
ZEMBUTSU_SENSITIVITY_TO_VINCRISTINE	ZEMBUTSU_SENSITIVITY_TO_VINCRISTINE		18	0.390559	1.23338	0.168986	0.345658	1	3051	tags=28%, list=13%, signal=32%
LIU_NASOPHARYNGEAL_CARCINOMA	LIU_NASOPHARYNGEAL_CARCINOMA		64	0.308578	1.23329	0.1611	0.345423	1	3550	tags=20%, list=16%, signal=24%
COLINA_TARGETS_OF_4EBP1_AND_4EBP2	COLINA_TARGETS_OF_4EBP1_AND_4EBP2		353	0.26239	1.2332	0.135802	0.345204	1	4226	tags=28%, list=18%, signal=34%
YOSHIOKA_LIVER_CANCER_EARLY_RECURRENCE_DN	YOSHIOKA_LIVER_CANCER_EARLY_RECURRENCE_DN		63	0.300512	1.23309	0.125514	0.34499	1	2306	tags=21%, list=10%, signal=23%
GARGALOVIC_RESPONSE_TO_OXIDIZED_PHOSPHOLIPIDS_YELLOW_DN	GARGALOVIC_RESPONSE_TO_OXIDIZED_PHOSPHOLIPIDS_YELLOW_DN		19	0.390844	1.23292	0.192872	0.344832	1	2424	tags=32%, list=11%, signal=35%
ALCALAY_AML_BY_NPM1_LOCALIZATION_DN	ALCALAY_AML_BY_NPM1_LOCALIZATION_DN		179	0.307282	1.23289	0.206061	0.344508	1	2689	tags=25%, list=12%, signal=28%
POOLA_INVASIVE_BREAST_CANCER_UP	POOLA_INVASIVE_BREAST_CANCER_UP		274	0.413115	1.23056	0.272177	0.34722	1	2397	tags=36%, list=10%, signal=39%
BROWNE_HCMV_INFECTION_30MIN_DN	BROWNE_HCMV_INFECTION_30MIN_DN		145	0.262007	1.23009	0.0863724	0.347513	1	2642	tags=17%, list=12%, signal=19%
CHESLER_BRAIN_HIGHEST_GENETIC_VARIANCE	CHESLER_BRAIN_HIGHEST_GENETIC_VARIANCE		35	0.345042	1.23004	0.177189	0.347222	1	3692	tags=26%, list=16%, signal=31%
STEARMAN_TUMOR_FIELD_EFFECT_UP	STEARMAN_TUMOR_FIELD_EFFECT_UP		35	0.426048	1.22979	0.265748	0.347213	1	6260	tags=49%, list=27%, signal=67%
PLASARI_TGFB1_SIGNALING_VIA_NFIC_1HR_DN	PLASARI_TGFB1_SIGNALING_VIA_NFIC_1HR_DN		103	0.332794	1.22957	0.198039	0.347171	1	4759	tags=36%, list=21%, signal=45%
MOHANKUMAR_TLX1_TARGETS_DN	MOHANKUMAR_TLX1_TARGETS_DN		176	0.310303	1.22836	0.197154	0.34848	1	3504	tags=24%, list=15%, signal=29%
HAN_SATB1_TARGETS_DN	HAN_SATB1_TARGETS_DN		432	0.268003	1.22751	0.158436	0.349252	1	3578	tags=23%, list=16%, signal=26%
GAUSSMANN_MLL_AF4_FUSION_TARGETS_A_DN	GAUSSMANN_MLL_AF4_FUSION_TARGETS_A_DN		88	0.309507	1.22739	0.175889	0.349067	1	2921	tags=24%, list=13%, signal=27%
JISON_SICKLE_CELL_DISEASE_UP	JISON_SICKLE_CELL_DISEASE_UP		176	0.331486	1.22673	0.204453	0.349623	1	5364	tags=35%, list=23%, signal=45%
JECHLINGER_EPITHELIAL_TO_MESENCHYMAL_TRANSITION_DN	JECHLINGER_EPITHELIAL_TO_MESENCHYMAL_TRANSITION_DN		65	0.359659	1.22613	0.241935	0.350045	1	6203	tags=49%, list=27%, signal=67%
RIZ_ERYTHROID_DIFFERENTIATION_APOBEC2	RIZ_ERYTHROID_DIFFERENTIATION_APOBEC2		26	0.379428	1.22606	0.203125	0.349783	1	3037	tags=27%, list=13%, signal=31%
KINSEY_TARGETS_OF_EWSR1_FLII_FUSION_DN	KINSEY_TARGETS_OF_EWSR1_FLII_FUSION_DN		310	0.331541	1.22578	0.250497	0.349774	1	3812	tags=26%, list=17%, signal=31%
LEE_AGING_CEREBELLUM_DN	LEE_AGING_CEREBELLUM_DN		82	0.307866	1.22539	0.157058	0.350013	1	5337	tags=34%, list=23%, signal=44%
FONTAINE_THYROID_TUMOR_UNCERTAIN_MALIGNANCY_UP	FONTAINE_THYROID_TUMOR_UNCERTAIN_MALIGNANCY_UP		34	0.34025	1.22538	0.178926	0.349669	1	2691	tags=21%, list=12%, signal=23%
WANG_BARRETTS_ESOPHAGUS_AND_ESOPHAGUS_CANCER_DN	WANG_BARRETTS_ESOPHAGUS_AND_ESOPHAGUS_CANCER_DN		36	0.402047	1.22511	0.22428	0.349677	1	2375	tags=22%, list=10%, signal=25%
XU_GH1_EXOGENOUS_TARGETS_DN	XU_GH1_EXOGENOUS_TARGETS_DN		118	0.28375	1.22486	0.129943	0.349671	1	4636	tags=25%, list=20%, signal=32%
BRACHAT_RESPONSE_TO_CAMPTOTHECIN_UP	BRACHAT_RESPONSE_TO_CAMPTOTHECIN_UP		27	0.351639	1.22482	0.192233	0.349375	1	3564	tags=30%, list=16%, signal=35%
KIM_GERMINAL_CENTER_T_HELPER_UP	KIM_GERMINAL_CENTER_T_HELPER_UP		63	0.384687	1.22472	0.228846	0.349154	1	2021	tags=19%, list=9%, signal=21%
HELLER_HDAC_TARGETS_SILENCED_BY_METHYLATION_UP	HELLER_HDAC_TARGETS_SILENCED_BY_METHYLATION_UP		440	0.265766	1.22378	0.169323	0.350049	1	3431	tags=20%, list=15%, signal=24%
WANG_THOC1_TARGETS_DN	WANG_THOC1_TARGETS_DN		20	0.402914	1.22366	0.206967	0.349882	1	5265	tags=45%, list=23%, signal=58%
MULLIGHAN_MLL_SIGNATURE_2_UP	MULLIGHAN_MLL_SIGNATURE_2_UP		402	0.298568	1.22089	0.22833	0.353143	1	3131	tags=23%, list=14%, signal=26%
KIM_ALL_DISORDERS_CALB1_CORR_DN	KIM_ALL_DISORDERS_CALB1_CORR_DN		36	0.361097	1.22031	0.222892	0.35352	1	5281	tags=42%, list=23%, signal=54%
MCCLUNG_DELTA_FOSB_TARGETS_8WK	MCCLUNG_DELTA_FOSB_TARGETS_8WK		47	0.331062	1.21991	0.185031	0.353716	1	1898	tags=19%, list=8%, signal=21%
MIKKELSEN_NPC_ICP_WITH_H3K4ME3	MIKKELSEN_NPC_ICP_WITH_H3K4ME3		425	0.251223	1.21983	0.110442	0.353472	1	3715	tags=21%, list=16%, signal=25%
HANSON_HRAS_SIGNALING_VIA_NFKB	HANSON_HRAS_SIGNALING_VIA_NFKB		21	0.396535	1.21976	0.223108	0.353203	1	2720	tags=29%, list=12%, signal=32%
APPEL_IMATINIB_RESPONSE	APPEL_IMATINIB_RESPONSE		33	0.454535	1.21975	0.263265	0.352866	1	2970	tags=27%, list=13%, signal=31%
LIN_MELANOMA_COPY_NUMBER_DN	LIN_MELANOMA_COPY_NUMBER_DN		41	0.416303	1.21973	0.254941	0.352543	1	4989	tags=34%, list=22%, signal=44%
BEIER_GLIOMA_STEM_CELL_DN	BEIER_GLIOMA_STEM_CELL_DN		57	0.323117	1.21911	0.184524	0.353012	1	3941	tags=32%, list=17%, signal=38%
KUMAR_AUTOPHAGY_NETWORK	KUMAR_AUTOPHAGY_NETWORK		68	0.295183	1.21793	0.153543	0.354277	1	3405	tags=26%, list=15%, signal=31%
DARWICHE_SQUAMOUS_CELL_CARCINOMA_UP	DARWICHE_SQUAMOUS_CELL_CARCINOMA_UP		142	0.264574	1.21762	0.126437	0.35436	1	3054	tags=18%, list=13%, signal=21%
GYORFFY_MITOXANTRONE_RESISTANCE	GYORFFY_MITOXANTRONE_RESISTANCE		52	0.306627	1.21692	0.177165	0.354934	1	2949	tags=25%, list=13%, signal=29%
SCHOEN_NFKB_SIGNALING	SCHOEN_NFKB_SIGNALING		34	0.442236	1.21678	0.301229	0.354766	1	4570	tags=50%, list=20%, signal=62%
BROWNE_HCMV_INFECTION_10HR_DN	BROWNE_HCMV_INFECTION_10HR_DN		54	0.363376	1.21657	0.228625	0.354686	1	2375	tags=22%, list=10%, signal=25%
HOLLEMAN_VINCRISTINE_RESISTANCE_ALL_DN	HOLLEMAN_VINCRISTINE_RESISTANCE_ALL_DN		18	0.448525	1.21638	0.259481	0.354567	1	5910	tags=39%, list=26%, signal=52%
FONTAINE_PAPILLARY_THYROID_CARCINOMA_UP	FONTAINE_PAPILLARY_THYROID_CARCINOMA_UP		61	0.30504	1.21585	0.176955	0.354916	1	1991	tags=16%, list=9%, signal=18%
NELSON_RESPONSE_TO_ANDROGEN_UP	NELSON_RESPONSE_TO_ANDROGEN_UP		83	0.338742	1.21503	0.233129	0.355706	1	3591	tags=28%, list=16%, signal=33%
MATZUK_IMPLANTATION_AND_UTERINE	MATZUK_IMPLANTATION_AND_UTERINE		22	0.36494	1.21499	0.196078	0.355416	1	1905	tags=23%, list=8%, signal=25%
MCDOWELL_ACUTE_LUNG_INJURY_UP	MCDOWELL_ACUTE_LUNG_INJURY_UP		45	0.397331	1.21477	0.259406	0.355346	1	5196	tags=42%, list=23%, signal=55%
KONDO_PROSTATE_CANCER_HCP_WITH_H3K27ME3	KONDO_PROSTATE_CANCER_HCP_WITH_H3K27ME3		93	0.286758	1.21454	0.147573	0.355316	1	3220	tags=22%, list=14%, signal=25%
MARTENS_BOUND_BY_PML_RARA_FUSION	MARTENS_BOUND_BY_PML_RARA_FUSION		437	0.296704	1.21289	0.218684	0.357064	1	3353	tags=23%, list=15%, signal=26%
SHIN_B_CELL_LYMPHOMA_CLUSTER_8	SHIN_B_CELL_LYMPHOMA_CLUSTER_8		36	0.417086	1.21273	0.279352	0.35693	1	3431	tags=39%, list=15%, signal=46%
RICKMAN_HEAD_AND_NECK_CANCER_C	RICKMAN_HEAD_AND_NECK_CANCER_C		102	0.322915	1.21268	0.226744	0.356633	1	4742	tags=32%, list=21%, signal=41%
MA_PITUITARY_FETAL_VS_ADULT_UP	MA_PITUITARY_FETAL_VS_ADULT_UP		28	0.359053	1.21166	0.203008	0.35761	1	3307	tags=29%, list=14%, signal=33%
KAN_RESPONSE_TO_ARSENIC_TRIOXIDE	KAN_RESPONSE_TO_ARSENIC_TRIOXIDE		118	0.317091	1.21151	0.227642	0.357483	1	4492	tags=32%, list=20%, signal=40%
YAO_TEMPORAL_RESPONSE_TO_PROGESTERONE_CLUSTER_2	YAO_TEMPORAL_RESPONSE_TO_PROGESTERONE_CLUSTER_2		82	0.31198	1.21046	0.174853	0.358519	1	3551	tags=26%, list=16%, signal=30%
MEISSNER_NPC_HCP_WITH_H3K4ME2_AND_H3K27ME3	MEISSNER_NPC_HCP_WITH_H3K4ME2_AND_H3K27ME3		336	0.283992	1.2103	0.184676	0.358341	1	5609	tags=32%, list=24%, signal=42%
HOSHIDA_LIVER_CANCER_LATE_RECURRENCE_DN	HOSHIDA_LIVER_CANCER_LATE_RECURRENCE_DN		68	0.299053	1.21021	0.167665	0.358119	1	3288	tags=19%, list=14%, signal=22%
LANDEMAINE_LUNG_METASTASIS	LANDEMAINE_LUNG_METASTASIS		21	0.419598	1.20999	0.247059	0.35809	1	3379	tags=33%, list=15%, signal=39%
ROVERSI_GLIOMA_LOH_REGIONS	ROVERSI_GLIOMA_LOH_REGIONS		44	0.343091	1.20937	0.220307	0.358582	1	2865	tags=25%, list=13%, signal=29%
PEDRIOLI_MIR31_TARGETS_UP	PEDRIOLI_MIR31_TARGETS_UP		200	0.248626	1.20908	0.108	0.358634	1	3447	tags=18%, list=15%, signal=21%
RIZ_ERYTHROID_DIFFERENTIATION_12HR	RIZ_ERYTHROID_DIFFERENTIATION_12HR		43	0.368481	1.20906	0.25813	0.358318	1	3703	tags=33%, list=16%, signal=39%
DARWICHE_PAPILLOMA_RISK_LOW_DN	DARWICHE_PAPILLOMA_RISK_LOW_DN		157	0.258468	1.20844	0.130526	0.358832	1	1106	tags=9%, list=5%, signal=9%
NING_CHRONIC_OBSTRUCTIVE_PULMONARY_DISEASE_DN	NING_CHRONIC_OBSTRUCTIVE_PULMONARY_DISEASE_DN		118	0.285998	1.20839	0.197628	0.358545	1	3134	tags=23%, list=14%, signal=26%
HAN_SATB1_TARGETS_UP	HAN_SATB1_TARGETS_UP		381	0.266113	1.20712	0.167742	0.359902	1	3684	tags=23%, list=16%, signal=27%
BROWNE_HCMV_INFECTION_8HR_DN	BROWNE_HCMV_INFECTION_8HR_DN		47	0.321745	1.20672	0.188119	0.360056	1	3295	tags=30%, list=14%, signal=35%
ZWANG_CLASS_1_TRANSIENTLY_INDUCED_BY_EGF	ZWANG_CLASS_1_TRANSIENTLY_INDUCED_BY_EGF		484	0.276196	1.20648	0.193294	0.360013	1	3979	tags=24%, list=17%, signal=28%
WARTERS_RESPONSE_TO_IR_SKIN	WARTERS_RESPONSE_TO_IR_SKIN		79	0.325962	1.20646	0.235529	0.359693	1	4833	tags=32%, list=21%, signal=40%
MEISSNER_NPC_ICP_WITH_H3_UNMETHYLATED	MEISSNER_NPC_ICP_WITH_H3_UNMETHYLATED		24	0.401544	1.2052	0.231855	0.360991	1	1523	tags=21%, list=7%, signal=22%
AMUNDSON_DNA_DAMAGE_RESPONSE_TP53	AMUNDSON_DNA_DAMAGE_RESPONSE_TP53		16	0.442122	1.20373	0.240079	0.362604	1	4776	tags=38%, list=21%, signal=47%
MATZUK_MALE_REPRODUCTION_SERTOLI	MATZUK_MALE_REPRODUCTION_SERTOLI		27	0.347222	1.20341	0.211694	0.362665	1	3145	tags=30%, list=14%, signal=34%
ABBUD_LIF_SIGNALING_1_UP	ABBUD_LIF_SIGNALING_1_UP		45	0.380296	1.20339	0.263713	0.362332	1	3387	tags=33%, list=15%, signal=39%
WU_HBX_TARGETS_1_UP	WU_HBX_TARGETS_1_UP		16	0.43493	1.20335	0.248	0.362042	1	926	tags=25%, list=4%, signal=26%
ZHANG_TLX_TARGETS_36HR_UP	ZHANG_TLX_TARGETS_36HR_UP		219	0.300196	1.20048	0.208333	0.365557	1	2457	tags=17%, list=11%, signal=19%
JAATINEN_HEMATOPOIETIC_STEM_CELL_UP	JAATINEN_HEMATOPOIETIC_STEM_CELL_UP		301	0.313277	1.20032	0.237721	0.365428	1	3995	tags=29%, list=17%, signal=35%
JAZAG_TGFB1_SIGNALING_DN	JAZAG_TGFB1_SIGNALING_DN		34	0.345382	1.19961	0.211881	0.366039	1	5755	tags=41%, list=25%, signal=55%
WARTERS_IR_RESPONSE_5GY	WARTERS_IR_RESPONSE_5GY		47	0.347326	1.19913	0.227459	0.366341	1	3121	tags=26%, list=14%, signal=29%
TSENG_ADIPOGENIC_POTENTIAL_UP	TSENG_ADIPOGENIC_POTENTIAL_UP		30	0.358149	1.19884	0.238281	0.366362	1	2316	tags=23%, list=10%, signal=26%
MISSIAGLIA_REGULATED_BY_METHYLATION_UP	MISSIAGLIA_REGULATED_BY_METHYLATION_UP		122	0.317792	1.19862	0.222222	0.366306	1	4415	tags=30%, list=19%, signal=37%
BILANGES_SERUM_RESPONSE_TRANSLATION	BILANGES_SERUM_RESPONSE_TRANSLATION		35	0.408938	1.19849	0.266409	0.36609	1	6041	tags=40%, list=26%, signal=54%
JOHANSSON_BRAIN_CANCER_EARLY_VS_LATE_DN	JOHANSSON_BRAIN_CANCER_EARLY_VS_LATE_DN		45	0.359489	1.19788	0.271255	0.366625	1	3770	tags=31%, list=16%, signal=37%
BILD_HRAS_ONCOGENIC_SIGNATURE	BILD_HRAS_ONCOGENIC_SIGNATURE		251	0.302381	1.1978	0.243902	0.366374	1	3684	tags=25%, list=16%, signal=30%
KYNG_DNA_DAMAGE_DN	KYNG_DNA_DAMAGE_DN		191	0.27503	1.1976	0.175758	0.366266	1	4315	tags=26%, list=19%, signal=31%
NIELSEN_LEIOMYOSARCOMA_DN	NIELSEN_LEIOMYOSARCOMA_DN		17	0.442387	1.19759	0.263889	0.36592	1	3185	tags=41%, list=14%, signal=48%
WESTON_VEGFA_TARGETS_12HR	WESTON_VEGFA_TARGETS_12HR		35	0.395041	1.19653	0.26839	0.366988	1	4281	tags=37%, list=19%, signal=46%
CHEBOTAEV_GR_TARGETS_DN	CHEBOTAEV_GR_TARGETS_DN		118	0.338099	1.19597	0.2607	0.367385	1	4928	tags=34%, list=22%, signal=43%
SERVITJA_ISLET_HNF1A_TARGETS_DN	SERVITJA_ISLET_HNF1A_TARGETS_DN		108	0.28093	1.1952	0.159309	0.368022	1	3381	tags=20%, list=15%, signal=24%
SHEN_SMARCA2_TARGETS_DN	SHEN_SMARCA2_TARGETS_DN		332	0.285656	1.19514	0.230616	0.36775	1	5161	tags=28%, list=23%, signal=36%
NAKAMURA_METASTASIS_MODEL_UP	NAKAMURA_METASTASIS_MODEL_UP		42	0.356245	1.19434	0.248421	0.368511	1	3692	tags=26%, list=16%, signal=31%
FIGUEROA_AML_METHYLATION_CLUSTER_6_UP	FIGUEROA_AML_METHYLATION_CLUSTER_6_UP		131	0.265327	1.19391	0.14876	0.368721	1	4247	tags=25%, list=19%, signal=31%
DAVICIONI_TARGETS_OF_PAX_FOXO1_FUSIONS_UP	DAVICIONI_TARGETS_OF_PAX_FOXO1_FUSIONS_UP		248	0.317206	1.19313	0.231076	0.369372	1	4070	tags=31%, list=18%, signal=37%
ONDER_CDH1_TARGETS_3_DN	ONDER_CDH1_TARGETS_3_DN		59	0.360638	1.19266	0.279678	0.369677	1	4646	tags=36%, list=20%, signal=45%
DURCHDEWALD_SKIN_CARCINOGENESIS_UP	DURCHDEWALD_SKIN_CARCINOGENESIS_UP		85	0.296965	1.19239	0.1875	0.369721	1	4951	tags=38%, list=22%, signal=48%
DARWICHE_SKIN_TUMOR_PROMOTER_UP	DARWICHE_SKIN_TUMOR_PROMOTER_UP		138	0.270459	1.19198	0.146	0.36986	1	3911	tags=22%, list=17%, signal=27%
PURBEY_TARGETS_OF_CTBP1_NOT_SATB1_UP	PURBEY_TARGETS_OF_CTBP1_NOT_SATB1_UP		330	0.230454	1.19133	0.106472	0.370406	1	3220	tags=17%, list=14%, signal=19%
LIANG_HEMATOPOIESIS_STEM_CELL_NUMBER_LARGE_VS_TINY_UP	LIANG_HEMATOPOIESIS_STEM_CELL_NUMBER_LARGE_VS_TINY_UP		42	0.328765	1.18995	0.230315	0.371772	1	1503	tags=17%, list=7%, signal=18%
ELVIDGE_HYPOXIA_BY_DMOG_UP	ELVIDGE_HYPOXIA_BY_DMOG_UP		128	0.337077	1.18871	0.267347	0.373084	1	3550	tags=26%, list=16%, signal=30%
TONKS_TARGETS_OF_RUNX1_RUNX1T1_FUSION_ERYTHROCYTE_DN	TONKS_TARGETS_OF_RUNX1_RUNX1T1_FUSION_ERYTHROCYTE_DN		15	0.423784	1.18823	0.258064	0.37334	1	3599	tags=33%, list=16%, signal=40%
SHIN_B_CELL_LYMPHOMA_CLUSTER_2	SHIN_B_CELL_LYMPHOMA_CLUSTER_2		30	0.346413	1.18808	0.216495	0.373199	1	3674	tags=33%, list=16%, signal=40%
SENESE_HDAC1_AND_HDAC2_TARGETS_DN	SENESE_HDAC1_AND_HDAC2_TARGETS_DN		216	0.3149	1.18752	0.256619	0.373542	1	3840	tags=27%, list=17%, signal=33%
SEKI_INFLAMMATORY_RESPONSE_LPS_DN	SEKI_INFLAMMATORY_RESPONSE_LPS_DN		22	0.448537	1.18731	0.290061	0.373481	1	3021	tags=36%, list=13%, signal=42%
NIELSEN_LEIOMYOSARCOMA_CNN1_UP	NIELSEN_LEIOMYOSARCOMA_CNN1_UP		19	0.475555	1.18613	0.298	0.374808	1	4281	tags=42%, list=19%, signal=52%
MANN_RESPONSE_TO_AMIFOSTINE_UP	MANN_RESPONSE_TO_AMIFOSTINE_UP		20	0.386144	1.18577	0.227679	0.374945	1	2457	tags=20%, list=11%, signal=22%
DORSAM_HOXA9_TARGETS_DN	DORSAM_HOXA9_TARGETS_DN		32	0.354597	1.18553	0.241107	0.374935	1	7053	tags=50%, list=31%, signal=72%
PEPPER_CHRONIC_LYMPHOCYTIC_LEUKEMIA_UP	PEPPER_CHRONIC_LYMPHOCYTIC_LEUKEMIA_UP		33	0.358198	1.18545	0.261905	0.374675	1	2397	tags=24%, list=10%, signal=27%
MURAKAMI_UV_RESPONSE_6HR_DN	MURAKAMI_UV_RESPONSE_6HR_DN		21	0.41288	1.18439	0.261386	0.375765	1	5348	tags=43%, list=23%, signal=56%
BROWNE_HCMV_INFECTION_48HR_UP	BROWNE_HCMV_INFECTION_48HR_UP		178	0.272732	1.18371	0.195029	0.376371	1	2784	tags=19%, list=12%, signal=21%
CHANG_IMMORTALIZED_BY_HPV31_UP	CHANG_IMMORTALIZED_BY_HPV31_UP		78	0.300775	1.18357	0.220503	0.376223	1	2710	tags=18%, list=12%, signal=20%
AMIT_EGF_RESPONSE_60_MCF10A	AMIT_EGF_RESPONSE_60_MCF10A		38	0.417582	1.18259	0.308642	0.377183	1	4384	tags=39%, list=19%, signal=49%
TOOKER_GEMCITABINE_RESISTANCE_UP	TOOKER_GEMCITABINE_RESISTANCE_UP		75	0.320724	1.18091	0.237154	0.379177	1	3552	tags=25%, list=16%, signal=30%
ALCALA_APOPTOSIS	ALCALA_APOPTOSIS		83	0.331294	1.18002	0.237113	0.380015	1	3541	tags=27%, list=15%, signal=31%
CADWELL_ATG16L1_TARGETS_DN	CADWELL_ATG16L1_TARGETS_DN		68	0.292984	1.18	0.199187	0.379688	1	2561	tags=22%, list=11%, signal=25%
ZHU_CMV_ALL_UP	ZHU_CMV_ALL_UP		117	0.330751	1.1797	0.264463	0.379743	1	2600	tags=22%, list=11%, signal=25%
DELACROIX_RAR_TARGETS_UP	DELACROIX_RAR_TARGETS_UP		47	0.342607	1.1797	0.237179	0.379408	1	2846	tags=21%, list=12%, signal=24%
ALCALAY_AML_BY_NPM1_LOCALIZATION_UP	ALCALAY_AML_BY_NPM1_LOCALIZATION_UP		136	0.295918	1.1796	0.23374	0.379172	1	3815	tags=25%, list=17%, signal=30%
VANASSE_BCL2_TARGETS_DN	VANASSE_BCL2_TARGETS_DN		74	0.303421	1.17924	0.234834	0.379321	1	3584	tags=26%, list=16%, signal=30%
JISON_SICKLE_CELL_DISEASE_DN	JISON_SICKLE_CELL_DISEASE_DN		178	0.324294	1.17912	0.258687	0.379133	1	4369	tags=29%, list=19%, signal=36%
SHIPP_DLBCL_CURED_VS_FATAL_UP	SHIPP_DLBCL_CURED_VS_FATAL_UP		39	0.361383	1.17721	0.283433	0.381487	1	3829	tags=31%, list=17%, signal=37%
BROWNE_HCMV_INFECTION_24HR_DN	BROWNE_HCMV_INFECTION_24HR_DN		146	0.323021	1.17668	0.283133	0.381852	1	2549	tags=20%, list=11%, signal=22%
STARK_PREFRONTAL_CORTEX_22Q11_DELETION_UP	STARK_PREFRONTAL_CORTEX_22Q11_DELETION_UP		193	0.278965	1.17638	0.207243	0.381868	1	4841	tags=30%, list=21%, signal=38%
KAYO_CALORIE_RESTRICTION_MUSCLE_DN	KAYO_CALORIE_RESTRICTION_MUSCLE_DN		85	0.288287	1.17298	0.2158	0.386261	1	3907	tags=22%, list=17%, signal=27%
GENTILE_UV_RESPONSE_CLUSTER_D6	GENTILE_UV_RESPONSE_CLUSTER_D6		36	0.375189	1.17147	0.287645	0.38795	1	3343	tags=25%, list=15%, signal=29%
GAVIN_FOXP3_TARGETS_CLUSTER_T7	GAVIN_FOXP3_TARGETS_CLUSTER_T7		97	0.305538	1.17121	0.243665	0.387933	1	4292	tags=31%, list=19%, signal=38%
SHIN_B_CELL_LYMPHOMA_CLUSTER_7	SHIN_B_CELL_LYMPHOMA_CLUSTER_7		27	0.364546	1.17109	0.240506	0.387757	1	4570	tags=41%, list=20%, signal=51%
MCMURRAY_TP53_HRAS_COOPERATION_RESPONSE_DN	MCMURRAY_TP53_HRAS_COOPERATION_RESPONSE_DN		67	0.332109	1.16994	0.266932	0.388997	1	4729	tags=31%, list=21%, signal=39%
MCCABE_BOUND_BY_HOXC6	MCCABE_BOUND_BY_HOXC6		434	0.21969	1.16826	0.0826613	0.390994	1	3332	tags=18%, list=15%, signal=21%
GRAESSMANN_RESPONSE_TO_MC_AND_SERUM_DEPRIVATION_DN	GRAESSMANN_RESPONSE_TO_MC_AND_SERUM_DEPRIVATION_DN		80	0.272532	1.16748	0.212062	0.391757	1	3182	tags=20%, list=14%, signal=23%
SCHUETZ_BREAST_CANCER_DUCTAL_INVASIVE_UP	SCHUETZ_BREAST_CANCER_DUCTAL_INVASIVE_UP		332	0.441412	1.1668	0.352705	0.392347	1	3683	tags=39%, list=16%, signal=46%
SATO_SILENCED_BY_METHYLATION_IN_PANCREATIC_CANCER_2	SATO_SILENCED_BY_METHYLATION_IN_PANCREATIC_CANCER_2		47	0.341822	1.16624	0.261224	0.392786	1	5037	tags=36%, list=22%, signal=46%
GESERICK_TERT_TARGETS_DN	GESERICK_TERT_TARGETS_DN		21	0.497557	1.16545	0.318458	0.393501	1	3629	tags=48%, list=16%, signal=57%
SUZUKI_RESPONSE_TO_TSA_AND_DECITABINE_1B	SUZUKI_RESPONSE_TO_TSA_AND_DECITABINE_1B		22	0.370219	1.16539	0.248434	0.393225	1	4690	tags=36%, list=20%, signal=46%
NADERI_BREAST_CANCER_PROGNOSIS_DN	NADERI_BREAST_CANCER_PROGNOSIS_DN		18	0.487142	1.16448	0.337302	0.394099	1	5966	tags=67%, list=26%, signal=90%
SAKAI_CHRONIC_HEPATITIS_VS_LIVER_CANCER_DN	SAKAI_CHRONIC_HEPATITIS_VS_LIVER_CANCER_DN		34	0.336405	1.16448	0.243028	0.393744	1	5963	tags=53%, list=26%, signal=71%
GROSS_HYPOXIA_VIA_ELK3_AND_HIF1A_UP	GROSS_HYPOXIA_VIA_ELK3_AND_HIF1A_UP		140	0.312193	1.16415	0.254098	0.393841	1	5070	tags=31%, list=22%, signal=39%
FERREIRA_EWINGS_SARCOMA_UNSTABLE_VS_STABLE_DN	FERREIRA_EWINGS_SARCOMA_UNSTABLE_VS_STABLE_DN		94	0.305386	1.1641	0.267081	0.393548	1	2806	tags=22%, list=12%, signal=25%
AMUNDSON_RESPONSE_TO_ARSENITE	AMUNDSON_RESPONSE_TO_ARSENITE		214	0.267692	1.164	0.222004	0.393299	1	3473	tags=22%, list=15%, signal=26%
RUAN_RESPONSE_TO_TROGLITAZONE_DN	RUAN_RESPONSE_TO_TROGLITAZONE_DN		19	0.417589	1.16317	0.295455	0.394092	1	4118	tags=37%, list=18%, signal=45%
NIKOLSKY_OVERCONNECTED_IN_BREAST_CANCER	NIKOLSKY_OVERCONNECTED_IN_BREAST_CANCER		21	0.376039	1.16164	0.256048	0.395858	1	3892	tags=33%, list=17%, signal=40%
AMIT_EGF_RESPONSE_240_MCF10A	AMIT_EGF_RESPONSE_240_MCF10A		20	0.394835	1.16047	0.278689	0.39708	1	3003	tags=35%, list=13%, signal=40%
WEIGEL_OXIDATIVE_STRESS_BY_HNE_AND_TBH	WEIGEL_OXIDATIVE_STRESS_BY_HNE_AND_TBH		59	0.290203	1.16035	0.212632	0.396867	1	3770	tags=29%, list=16%, signal=34%
GUENTHER_GROWTH_SPHERICAL_VS_ADHERENT_DN	GUENTHER_GROWTH_SPHERICAL_VS_ADHERENT_DN		26	0.407815	1.15977	0.317719	0.397314	1	2134	tags=27%, list=9%, signal=30%
DARWICHE_SQUAMOUS_CELL_CARCINOMA_DN	DARWICHE_SQUAMOUS_CELL_CARCINOMA_DN		175	0.234985	1.15971	0.141393	0.397036	1	874	tags=8%, list=4%, signal=8%
BROWNE_HCMV_INFECTION_10HR_UP	BROWNE_HCMV_INFECTION_10HR_UP		98	0.276693	1.1593	0.231969	0.397244	1	2758	tags=19%, list=12%, signal=22%
BAKER_HEMATOPOIESIS_STAT3_TARGETS	BAKER_HEMATOPOIESIS_STAT3_TARGETS		16	0.414402	1.15885	0.279835	0.397531	1	1757	tags=38%, list=8%, signal=41%
HAHTOLA_MYCOSIS_FUNGOIDES_CD4_UP	HAHTOLA_MYCOSIS_FUNGOIDES_CD4_UP		61	0.362852	1.15824	0.289157	0.397986	1	4622	tags=39%, list=20%, signal=49%
ASTON_MAJOR_DEPRESSIVE_DISORDER_UP	ASTON_MAJOR_DEPRESSIVE_DISORDER_UP		48	0.334641	1.15786	0.28125	0.39818	1	3677	tags=23%, list=16%, signal=27%
WANG_LSD1_TARGETS_DN	WANG_LSD1_TARGETS_DN		39	0.343264	1.15744	0.285437	0.398423	1	2472	tags=23%, list=11%, signal=26%
BROWNE_HCMV_INFECTION_8HR_UP	BROWNE_HCMV_INFECTION_8HR_UP		103	0.275899	1.15735	0.231683	0.398169	1	3620	tags=24%, list=16%, signal=29%
IZADPANAH_STEM_CELL_ADIPOSE_VS_BONE_DN	IZADPANAH_STEM_CELL_ADIPOSE_VS_BONE_DN		105	0.378263	1.1564	0.326489	0.399145	1	2752	tags=29%, list=12%, signal=32%
ZHAN_LATE_DIFFERENTIATION_GENES_DN	ZHAN_LATE_DIFFERENTIATION_GENES_DN		15	0.440425	1.15587	0.305343	0.399527	1	4570	tags=47%, list=20%, signal=58%
MANALO_HYPOXIA_UP	MANALO_HYPOXIA_UP		204	0.313187	1.15586	0.306288	0.399171	1	3043	tags=25%, list=13%, signal=28%
CERVERA_SDHB_TARGETS_2	CERVERA_SDHB_TARGETS_2		110	0.317875	1.15578	0.286561	0.398941	1	5387	tags=42%, list=24%, signal=54%
KOKKINAKIS_METHIONINE_DEPRIVATION_96HR_UP	KOKKINAKIS_METHIONINE_DEPRIVATION_96HR_UP		114	0.302127	1.15556	0.286299	0.398881	1	2907	tags=22%, list=13%, signal=25%
VALK_AML_CLUSTER_15	VALK_AML_CLUSTER_15		31	0.341227	1.15463	0.23494	0.399783	1	2190	tags=19%, list=10%, signal=21%
KASLER_HDAC7_TARGETS_1_UP	KASLER_HDAC7_TARGETS_1_UP		190	0.30001	1.1537	0.297872	0.400709	1	1718	tags=15%, list=8%, signal=16%
FLECHNER_PBL_KIDNEY_TRANSPLANT_OK_VS_DONOR_DN	FLECHNER_PBL_KIDNEY_TRANSPLANT_OK_VS_DONOR_DN		41	0.354862	1.15331	0.278926	0.400947	1	4284	tags=29%, list=19%, signal=36%
FIGUEROA_AML_METHYLATION_CLUSTER_7_UP	FIGUEROA_AML_METHYLATION_CLUSTER_7_UP		107	0.260089	1.15284	0.182796	0.401218	1	3457	tags=21%, list=15%, signal=24%
CHIARADONNA_NEOPLASTIC_TRANSFORMATION_CDC25_UP	CHIARADONNA_NEOPLASTIC_TRANSFORMATION_CDC25_UP		117	0.331005	1.15214	0.286282	0.401851	1	4742	tags=35%, list=21%, signal=44%
ONDER_CDH1_TARGETS_2_UP	ONDER_CDH1_TARGETS_2_UP		251	0.355898	1.15147	0.323471	0.40246	1	2189	tags=22%, list=10%, signal=24%
CHANG_IMMORTALIZED_BY_HPV31_DN	CHANG_IMMORTALIZED_BY_HPV31_DN		64	0.319978	1.15109	0.266393	0.40263	1	4012	tags=27%, list=18%, signal=32%
SENESE_HDAC3_TARGETS_UP	SENESE_HDAC3_TARGETS_UP		475	0.28077	1.15078	0.268775	0.402707	1	2787	tags=21%, list=12%, signal=23%
BLALOCK_ALZHEIMERS_DISEASE_INCIPIENT_UP	BLALOCK_ALZHEIMERS_DISEASE_INCIPIENT_UP		382	0.238393	1.15056	0.217213	0.402625	1	4126	tags=23%, list=18%, signal=28%
BILANGES_SERUM_AND_RAPAMYCIN_SENSITIVE_GENES	BILANGES_SERUM_AND_RAPAMYCIN_SENSITIVE_GENES		67	0.430924	1.1497	0.356322	0.403471	1	6041	tags=49%, list=26%, signal=67%
CHESLER_BRAIN_HIGHEST_EXPRESSION	CHESLER_BRAIN_HIGHEST_EXPRESSION		39	0.338619	1.14844	0.283302	0.404959	1	3630	tags=21%, list=16%, signal=24%
AMIT_SERUM_RESPONSE_120_MCF10A	AMIT_SERUM_RESPONSE_120_MCF10A		64	0.328471	1.14744	0.291165	0.406023	1	5372	tags=36%, list=23%, signal=47%
VALK_AML_CLUSTER_3	VALK_AML_CLUSTER_3		31	0.340092	1.14717	0.27673	0.406039	1	4818	tags=35%, list=21%, signal=45%
BARRIER_COLON_CANCER_RECURRENCE_UP	BARRIER_COLON_CANCER_RECURRENCE_UP		42	0.366066	1.14601	0.32681	0.407274	1	1338	tags=14%, list=6%, signal=15%
ODONNELL_METASTASIS_UP	ODONNELL_METASTASIS_UP		77	0.279663	1.14558	0.244701	0.407503	1	3489	tags=22%, list=15%, signal=26%
COATES_MACROPHAGE_M1_VS_M2_DN	COATES_MACROPHAGE_M1_VS_M2_DN		75	0.2798	1.14539	0.250509	0.407413	1	5721	tags=35%, list=25%, signal=46%
VANDESLUIS_COMMD1_TARGETS_GROUP_3_UP	VANDESLUIS_COMMD1_TARGETS_GROUP_3_UP		88	0.27671	1.14518	0.239085	0.407326	1	3126	tags=19%, list=14%, signal=22%
ZWANG_EGF_INTERVAL_UP	ZWANG_EGF_INTERVAL_UP		90	0.26716	1.14445	0.200378	0.407991	1	5205	tags=28%, list=23%, signal=36%
PEDERSEN_METASTASIS_BY_ERBB2_ISOFORM_3	PEDERSEN_METASTASIS_BY_ERBB2_ISOFORM_3		18	0.413476	1.14436	0.316103	0.407743	1	1791	tags=22%, list=8%, signal=24%
BAELDE_DIABETIC_NEPHROPATHY_DN	BAELDE_DIABETIC_NEPHROPATHY_DN		427	0.300798	1.14407	0.31	0.407816	1	4012	tags=28%, list=18%, signal=34%
SENESE_HDAC2_TARGETS_DN	SENESE_HDAC2_TARGETS_DN		122	0.320258	1.14406	0.299587	0.407472	1	3770	tags=29%, list=16%, signal=34%
PLASARI_TGFB1_TARGETS_1HR_UP	PLASARI_TGFB1_TARGETS_1HR_UP		34	0.42376	1.14392	0.347475	0.407326	1	5281	tags=47%, list=23%, signal=61%
LIU_VMYB_TARGETS_UP	LIU_VMYB_TARGETS_UP		120	0.272789	1.14382	0.241584	0.407111	1	1905	tags=16%, list=8%, signal=17%
POMEROY_MEDULLOBLASTOMA_DESMOPLASIC_VS_CLASSIC_DN	POMEROY_MEDULLOBLASTOMA_DESMOPLASIC_VS_CLASSIC_DN		59	0.365437	1.14337	0.307385	0.407368	1	4989	tags=44%, list=22%, signal=56%
MOROSETTI_FACIOSCAPULOHUMERAL_MUSCULAR_DISTROPHY_UP	MOROSETTI_FACIOSCAPULOHUMERAL_MUSCULAR_DISTROPHY_UP		20	0.490792	1.14328	0.347305	0.407132	1	3661	tags=50%, list=16%, signal=59%
DAVICIONI_MOLECULAR_ARMS_VS_ERMS_DN	DAVICIONI_MOLECULAR_ARMS_VS_ERMS_DN		174	0.336587	1.143	0.319106	0.407188	1	3327	tags=25%, list=15%, signal=29%
MEISSNER_BRAIN_HCP_WITH_H3_UNMETHYLATED	MEISSNER_BRAIN_HCP_WITH_H3_UNMETHYLATED		36	0.35591	1.14233	0.280318	0.407806	1	4464	tags=28%, list=19%, signal=34%
LABBE_TARGETS_OF_TGFB1_AND_WNT3A_DN	LABBE_TARGETS_OF_TGFB1_AND_WNT3A_DN		107	0.264519	1.14136	0.229039	0.408812	1	3504	tags=23%, list=15%, signal=27%
TURASHVILI_BREAST_NORMAL_DUCTAL_VS_LOBULAR_UP	TURASHVILI_BREAST_NORMAL_DUCTAL_VS_LOBULAR_UP		63	0.322366	1.14008	0.268571	0.410302	1	3660	tags=29%, list=16%, signal=34%
MOOTHA_GLYCOGEN_METABOLISM	MOOTHA_GLYCOGEN_METABOLISM		20	0.361327	1.14001	0.280156	0.410015	1	2606	tags=20%, list=11%, signal=23%
BURTON_ADIPOGENESIS_PEAK_AT_2HR	BURTON_ADIPOGENESIS_PEAK_AT_2HR		51	0.405838	1.13968	0.353659	0.410103	1	4602	tags=37%, list=20%, signal=47%
IVANOVA_HEMATOPOIESIS_STEM_CELL	IVANOVA_HEMATOPOIESIS_STEM_CELL		243	0.249217	1.13751	0.223969	0.412662	1	4012	tags=24%, list=18%, signal=29%
LIN_NPAS4_TARGETS_DN	LIN_NPAS4_TARGETS_DN		62	0.29524	1.13727	0.261036	0.412618	1	4362	tags=29%, list=19%, signal=36%
HOFMANN_CELL_LYMPHOMA_UP	HOFMANN_CELL_LYMPHOMA_UP		50	0.329992	1.13722	0.311891	0.412353	1	1503	tags=18%, list=7%, signal=19%
WENG_POR_TARGETS_LIVER_DN	WENG_POR_TARGETS_LIVER_DN		20	0.35787	1.13646	0.275049	0.413102	1	1235	tags=20%, list=5%, signal=21%
JACKSON_DNMT1_TARGETS_UP	JACKSON_DNMT1_TARGETS_UP		76	0.301432	1.13628	0.273834	0.412988	1	4959	tags=34%, list=22%, signal=44%
MOREAUX_MULTIPLE_MYELOMA_BY_TACI_UP	MOREAUX_MULTIPLE_MYELOMA_BY_TACI_UP		397	0.245933	1.13624	0.214	0.412679	1	4316	tags=23%, list=19%, signal=28%
MURAKAMI_UV_RESPONSE_24HR	MURAKAMI_UV_RESPONSE_24HR		20	0.382509	1.13575	0.313112	0.412984	1	5037	tags=45%, list=22%, signal=58%
BOYLAN_MULTIPLE_MYELOMA_PCA3_UP	BOYLAN_MULTIPLE_MYELOMA_PCA3_UP		76	0.286501	1.13557	0.248544	0.412885	1	1817	tags=14%, list=8%, signal=16%
ROVERSI_GLIOMA_COPY_NUMBER_DN	ROVERSI_GLIOMA_COPY_NUMBER_DN		53	0.318261	1.13549	0.281124	0.412642	1	5432	tags=34%, list=24%, signal=44%
PEPPER_CHRONIC_LYMPHOCYTIC_LEUKEMIA_DN	PEPPER_CHRONIC_LYMPHOCYTIC_LEUKEMIA_DN		21	0.355557	1.13466	0.277264	0.413406	1	623	tags=14%, list=3%, signal=15%
LABBE_TARGETS_OF_TGFB1_AND_WNT3A_UP	LABBE_TARGETS_OF_TGFB1_AND_WNT3A_UP		109	0.300014	1.13381	0.293996	0.414205	1	4434	tags=32%, list=19%, signal=40%
BAKKER_FOXO3_TARGETS_UP	BAKKER_FOXO3_TARGETS_UP		60	0.319313	1.13308	0.274029	0.414914	1	4880	tags=32%, list=21%, signal=40%
LABBE_WNT3A_TARGETS_UP	LABBE_WNT3A_TARGETS_UP		111	0.283963	1.13189	0.298969	0.416279	1	2765	tags=24%, list=12%, signal=28%
BOYLAN_MULTIPLE_MYELOMA_C_CLUSTER_DN	BOYLAN_MULTIPLE_MYELOMA_C_CLUSTER_DN		32	0.362273	1.13154	0.318725	0.416367	1	1907	tags=22%, list=8%, signal=24%
IGARASHI_ATF4_TARGETS_DN	IGARASHI_ATF4_TARGETS_DN		88	0.299788	1.13134	0.28169	0.416293	1	3568	tags=30%, list=16%, signal=35%
WANG_RECURRENT_LIVER_CANCER_DN	WANG_RECURRENT_LIVER_CANCER_DN		16	0.41352	1.13124	0.286837	0.416055	1	2828	tags=25%, list=12%, signal=29%
PARK_HSC_MARKERS	PARK_HSC_MARKERS		44	0.311054	1.12921	0.300403	0.418636	1	3880	tags=30%, list=17%, signal=36%
HE_PTEN_TARGETS_UP	HE_PTEN_TARGETS_UP		16	0.395115	1.12887	0.280164	0.418772	1	1511	tags=25%, list=7%, signal=27%
CHIARADONNA_NEOPLASTIC_TRANSFORMATION_CDC25_DN	CHIARADONNA_NEOPLASTIC_TRANSFORMATION_CDC25_DN		153	0.288132	1.12805	0.2881	0.419665	1	4236	tags=28%, list=18%, signal=34%
SCHLINGEMANN_SKIN_CARCINOGENESIS_TPA_UP	SCHLINGEMANN_SKIN_CARCINOGENESIS_TPA_UP		40	0.306207	1.12737	0.286807	0.420323	1	5031	tags=40%, list=22%, signal=51%
HELLEBREKERS_SILENCED_DURING_TUMOR_ANGIOGENESIS	HELLEBREKERS_SILENCED_DURING_TUMOR_ANGIOGENESIS		79	0.348001	1.12725	0.357724	0.420144	1	5481	tags=43%, list=24%, signal=56%
ONDER_CDH1_TARGETS_3_UP	ONDER_CDH1_TARGETS_3_UP		17	0.439779	1.12723	0.329167	0.419814	1	2532	tags=29%, list=11%, signal=33%
AMIT_SERUM_RESPONSE_240_MCF10A	AMIT_SERUM_RESPONSE_240_MCF10A		57	0.338056	1.12677	0.308793	0.420129	1	4465	tags=35%, list=19%, signal=43%
ZHAN_MULTIPLE_MYELOMA_HP_DN	ZHAN_MULTIPLE_MYELOMA_HP_DN		42	0.316487	1.12675	0.29	0.419791	1	4928	tags=36%, list=22%, signal=45%
BENNETT_SYSTEMIC_LUPUS_ERYTHEMATOSUS	BENNETT_SYSTEMIC_LUPUS_ERYTHEMATOSUS		31	0.460064	1.12628	0.382294	0.420061	1	5508	tags=52%, list=24%, signal=68%
RICKMAN_HEAD_AND_NECK_CANCER_B	RICKMAN_HEAD_AND_NECK_CANCER_B		44	0.335859	1.12617	0.299595	0.419867	1	2865	tags=27%, list=13%, signal=31%
BONCI_TARGETS_OF_MIR15A_AND_MIR16_1	BONCI_TARGETS_OF_MIR15A_AND_MIR16_1		89	0.307001	1.12551	0.300971	0.420409	1	3699	tags=30%, list=16%, signal=36%
SCHAEFFER_SOX9_TARGETS_IN_PROSTATE_DEVELOPMENT_DN	SCHAEFFER_SOX9_TARGETS_IN_PROSTATE_DEVELOPMENT_DN		44	0.343476	1.12528	0.321224	0.420343	1	3380	tags=30%, list=15%, signal=35%
PEDERSEN_METASTASIS_BY_ERBB2_ISOFORM_6	PEDERSEN_METASTASIS_BY_ERBB2_ISOFORM_6		28	0.35338	1.1249	0.311765	0.420511	1	4125	tags=36%, list=18%, signal=44%
SENESE_HDAC1_TARGETS_UP	SENESE_HDAC1_TARGETS_UP		430	0.272106	1.12483	0.296078	0.420257	1	2689	tags=19%, list=12%, signal=21%
VERHAAK_GLIOBLASTOMA_MESENCHYMAL	VERHAAK_GLIOBLASTOMA_MESENCHYMAL		204	0.238646	1.12477	0.21673	0.419987	1	5382	tags=29%, list=23%, signal=37%
KUNINGER_IGF1_VS_PDGFB_TARGETS_DN	KUNINGER_IGF1_VS_PDGFB_TARGETS_DN		44	0.320714	1.12387	0.311155	0.420924	1	3242	tags=30%, list=14%, signal=34%
COWLING_MYCN_TARGETS	COWLING_MYCN_TARGETS		43	0.384649	1.12262	0.354528	0.422252	1	3321	tags=30%, list=15%, signal=35%
LIN_TUMOR_ESCAPE_FROM_IMMUNE_ATTACK	LIN_TUMOR_ESCAPE_FROM_IMMUNE_ATTACK		17	0.416296	1.12246	0.323171	0.422105	1	678	tags=12%, list=3%, signal=12%
NAKAYAMA_FRA2_TARGETS	NAKAYAMA_FRA2_TARGETS		41	0.317256	1.12207	0.288306	0.422333	1	5467	tags=41%, list=24%, signal=54%
STANELLE_E2F1_TARGETS	STANELLE_E2F1_TARGETS		29	0.316049	1.12146	0.302658	0.42285	1	2971	tags=24%, list=13%, signal=28%
MONNIER_POSTRADIATION_TUMOR_ESCAPE_DN	MONNIER_POSTRADIATION_TUMOR_ESCAPE_DN		360	0.235567	1.1205	0.245545	0.423857	1	5467	tags=34%, list=24%, signal=44%
DANG_REGULATED_BY_MYC_DN	DANG_REGULATED_BY_MYC_DN		249	0.280728	1.1204	0.308333	0.423635	1	3242	tags=22%, list=14%, signal=25%
LI_WILMS_TUMOR	LI_WILMS_TUMOR		26	0.364089	1.12031	0.311377	0.423408	1	2121	tags=27%, list=9%, signal=30%
SIMBULAN_PARP1_TARGETS_UP	SIMBULAN_PARP1_TARGETS_UP		31	0.42483	1.12025	0.351626	0.42313	1	3683	tags=42%, list=16%, signal=50%
BERENJENO_TRANSFORMED_BY_RHOA_DN	BERENJENO_TRANSFORMED_BY_RHOA_DN		386	0.286187	1.11996	0.327766	0.42316	1	3935	tags=24%, list=17%, signal=29%
EBAUER_TARGETS_OF_PAX3_FOXO1_FUSION_DN	EBAUER_TARGETS_OF_PAX3_FOXO1_FUSION_DN		48	0.28412	1.11908	0.255319	0.424036	1	5856	tags=42%, list=26%, signal=56%
TUOMISTO_TUMOR_SUPPRESSION_BY_COL13A1_DN	TUOMISTO_TUMOR_SUPPRESSION_BY_COL13A1_DN		17	0.388353	1.11899	0.310811	0.4238	1	6038	tags=53%, list=26%, signal=72%
COULOUARN_TEMPORAL_TGFB1_SIGNATURE_DN	COULOUARN_TEMPORAL_TGFB1_SIGNATURE_DN		130	0.265088	1.11855	0.282105	0.424057	1	3520	tags=21%, list=15%, signal=24%
ZWANG_CLASS_2_TRANSIENTLY_INDUCED_BY_EGF	ZWANG_CLASS_2_TRANSIENTLY_INDUCED_BY_EGF		45	0.352547	1.11821	0.335938	0.424164	1	3585	tags=27%, list=16%, signal=32%
STAMBOLSKY_TARGETS_OF_MUTATED_TP53_DN	STAMBOLSKY_TARGETS_OF_MUTATED_TP53_DN		45	0.365046	1.11742	0.34127	0.42496	1	5093	tags=36%, list=22%, signal=46%
AMIT_DELAYED_EARLY_GENES	AMIT_DELAYED_EARLY_GENES		18	0.481376	1.11735	0.389234	0.424695	1	5070	tags=50%, list=22%, signal=64%
MCCABE_HOXC6_TARGETS_DN	MCCABE_HOXC6_TARGETS_DN		21	0.396063	1.11717	0.344064	0.424629	1	1922	tags=24%, list=8%, signal=26%
RIZKI_TUMOR_INVASIVENESS_3D_DN	RIZKI_TUMOR_INVASIVENESS_3D_DN		263	0.236361	1.11455	0.235887	0.427907	1	4729	tags=26%, list=21%, signal=32%
SARTIPY_NORMAL_AT_INSULIN_RESISTANCE_DN	SARTIPY_NORMAL_AT_INSULIN_RESISTANCE_DN		20	0.383554	1.11436	0.333333	0.427835	1	2532	tags=20%, list=11%, signal=22%
KERLEY_RESPONSE_TO_CISPLATIN_UP	KERLEY_RESPONSE_TO_CISPLATIN_UP		44	0.367925	1.11387	0.338912	0.428148	1	4082	tags=30%, list=18%, signal=36%
PROVENZANI_METASTASIS_UP	PROVENZANI_METASTASIS_UP		188	0.261396	1.11303	0.284884	0.428975	1	2663	tags=16%, list=12%, signal=18%
DARWICHE_SKIN_TUMOR_PROMOTER_DN	DARWICHE_SKIN_TUMOR_PROMOTER_DN		179	0.222459	1.11196	0.209486	0.430126	1	1106	tags=8%, list=5%, signal=8%
KYNG_RESPONSE_TO_H2O2	KYNG_RESPONSE_TO_H2O2		71	0.280485	1.11181	0.292829	0.429975	1	3758	tags=28%, list=16%, signal=34%
DELPUECH_FOXO3_TARGETS_UP	DELPUECH_FOXO3_TARGETS_UP		67	0.307595	1.11106	0.307531	0.430635	1	3077	tags=24%, list=13%, signal=28%
CHIANG_LIVER_CANCER_SUBCLASS_INTERFERON_DN	CHIANG_LIVER_CANCER_SUBCLASS_INTERFERON_DN		47	0.298541	1.11091	0.295775	0.430502	1	5201	tags=38%, list=23%, signal=49%
LINDGREN_BLADDER_CANCER_HIGH_RECURRENCE	LINDGREN_BLADDER_CANCER_HIGH_RECURRENCE		49	0.374875	1.11021	0.372709	0.431108	1	2659	tags=29%, list=12%, signal=32%
TCGA_GLIOBLASTOMA_COPY_NUMBER_DN	TCGA_GLIOBLASTOMA_COPY_NUMBER_DN		28	0.373218	1.10992	0.332024	0.431146	1	4783	tags=36%, list=21%, signal=45%
JIANG_AGING_HYPOTHALAMUS_DN	JIANG_AGING_HYPOTHALAMUS_DN		40	0.313851	1.10947	0.322718	0.431457	1	1490	tags=13%, list=7%, signal=13%
LIU_BREAST_CANCER	LIU_BREAST_CANCER		26	0.332751	1.10927	0.312625	0.431396	1	3131	tags=23%, list=14%, signal=27%
ZEMBUTSU_SENSITIVITY_TO_VINBLASTINE	ZEMBUTSU_SENSITIVITY_TO_VINBLASTINE		18	0.349785	1.10891	0.312377	0.43155	1	3215	tags=28%, list=14%, signal=32%
FERNANDEZ_BOUND_BY_MYC	FERNANDEZ_BOUND_BY_MYC		179	0.246224	1.10854	0.285115	0.431742	1	4042	tags=24%, list=18%, signal=29%
DARWICHE_PAPILLOMA_RISK_HIGH_UP	DARWICHE_PAPILLOMA_RISK_HIGH_UP		145	0.238328	1.10816	0.237736	0.431964	1	3925	tags=21%, list=17%, signal=25%
KASLER_HDAC7_TARGETS_1_DN	KASLER_HDAC7_TARGETS_1_DN		17	0.385647	1.10806	0.334719	0.431779	1	1735	tags=24%, list=8%, signal=25%
RASHI_RESPONSE_TO_IONIZING_RADIATION_4	RASHI_RESPONSE_TO_IONIZING_RADIATION_4		58	0.287556	1.10726	0.292969	0.432586	1	4851	tags=28%, list=21%, signal=35%
MAHADEVAN_IMATINIB_RESISTANCE_UP	MAHADEVAN_IMATINIB_RESISTANCE_UP		21	0.403635	1.10668	0.319608	0.433022	1	3215	tags=29%, list=14%, signal=33%
YIH_RESPONSE_TO_ARSENITE_C3	YIH_RESPONSE_TO_ARSENITE_C3		35	0.325875	1.10651	0.327083	0.432904	1	2102	tags=20%, list=9%, signal=22%
FRASOR_RESPONSE_TO_ESTRADIOL_DN	FRASOR_RESPONSE_TO_ESTRADIOL_DN		80	0.29426	1.10431	0.309322	0.435643	1	3770	tags=25%, list=16%, signal=30%
VERHAAK_GLIOBLASTOMA_PRONEURAL	VERHAAK_GLIOBLASTOMA_PRONEURAL		204	0.252989	1.10409	0.307054	0.435611	1	3305	tags=23%, list=14%, signal=27%
DAVICIONI_MOLECULAR_ARMS_VS_ERMS_UP	DAVICIONI_MOLECULAR_ARMS_VS_ERMS_UP		319	0.253879	1.10345	0.296724	0.436122	1	3938	tags=24%, list=17%, signal=28%
KAMIKUBO_MYELOID_CEBPA_NETWORK	KAMIKUBO_MYELOID_CEBPA_NETWORK		28	0.380143	1.10285	0.354125	0.436628	1	5641	tags=50%, list=25%, signal=66%
TSUNODA_CISPLATIN_RESISTANCE_UP	TSUNODA_CISPLATIN_RESISTANCE_UP		15	0.424489	1.10215	0.360396	0.437216	1	4402	tags=47%, list=19%, signal=58%
AMUNDSON_POOR_SURVIVAL_AFTER_GAMMA_RADIATION_2G	AMUNDSON_POOR_SURVIVAL_AFTER_GAMMA_RADIATION_2G		166	0.26367	1.10154	0.306122	0.437739	1	4225	tags=28%, list=18%, signal=34%
BASAKI_YBX1_TARGETS_DN	BASAKI_YBX1_TARGETS_DN		365	0.269028	1.101	0.318786	0.438187	1	3716	tags=23%, list=16%, signal=27%
KHETCHOUMIAN_TRIM24_TARGETS_UP	KHETCHOUMIAN_TRIM24_TARGETS_UP		47	0.368575	1.10081	0.359667	0.438103	1	4310	tags=36%, list=19%, signal=44%
BOYLAN_MULTIPLE_MYELOMA_C_D_UP	BOYLAN_MULTIPLE_MYELOMA_C_D_UP		136	0.25723	1.10065	0.293333	0.437943	1	2954	tags=20%, list=13%, signal=23%
KOYAMA_SEMA3B_TARGETS_UP	KOYAMA_SEMA3B_TARGETS_UP		270	0.244894	1.10057	0.309278	0.437679	1	2781	tags=17%, list=12%, signal=19%
MCBRYAN_PUBERTAL_BREAST_6_7WK_DN	MCBRYAN_PUBERTAL_BREAST_6_7WK_DN		78	0.291549	1.0995	0.306483	0.438817	1	3321	tags=28%, list=15%, signal=33%
BOUDOUKHA_BOUND_BY_IGF2BP2	BOUDOUKHA_BOUND_BY_IGF2BP2		106	0.253044	1.09919	0.283809	0.438904	1	4978	tags=28%, list=22%, signal=36%
MARTINEZ_RESPONSE_TO_TRABECTEDIN_UP	MARTINEZ_RESPONSE_TO_TRABECTEDIN_UP		68	0.295056	1.09887	0.316602	0.439013	1	5281	tags=29%, list=23%, signal=38%
SCHAEFFER_SOX9_TARGETS_IN_PROSTATE_DEVELOPMENT_UP	SCHAEFFER_SOX9_TARGETS_IN_PROSTATE_DEVELOPMENT_UP		21	0.369255	1.09864	0.340956	0.43899	1	4721	tags=38%, list=21%, signal=48%
AMIT_EGF_RESPONSE_120_HELA	AMIT_EGF_RESPONSE_120_HELA		68	0.326409	1.09854	0.359343	0.438777	1	4964	tags=35%, list=22%, signal=45%
DAIRKEE_TERT_TARGETS_DN	DAIRKEE_TERT_TARGETS_DN		118	0.272382	1.09569	0.325444	0.442427	1	3974	tags=22%, list=17%, signal=27%
PEDERSEN_METASTASIS_BY_ERBB2_ISOFORM_1	PEDERSEN_METASTASIS_BY_ERBB2_ISOFORM_1		46	0.370529	1.09472	0.375486	0.443489	1	3684	tags=33%, list=16%, signal=39%
SWEET_LUNG_CANCER_KRAS_UP	SWEET_LUNG_CANCER_KRAS_UP		478	0.235693	1.09444	0.290323	0.44357	1	3578	tags=22%, list=16%, signal=25%
JECHLINGER_EPITHELIAL_TO_MESENCHYMAL_TRANSITION_UP	JECHLINGER_EPITHELIAL_TO_MESENCHYMAL_TRANSITION_UP		71	0.366265	1.09391	0.357853	0.444015	1	4949	tags=38%, list=22%, signal=48%
YAMASHITA_LIVER_CANCER_WITH_EPCAM_DN	YAMASHITA_LIVER_CANCER_WITH_EPCAM_DN		15	0.377704	1.09379	0.341414	0.443813	1	2688	tags=33%, list=12%, signal=38%
BUCKANOVICH_T_LYMPHOCYTE_HOMING_ON_TUMOR_UP	BUCKANOVICH_T_LYMPHOCYTE_HOMING_ON_TUMOR_UP		22	0.392033	1.09378	0.35041	0.443483	1	2775	tags=32%, list=12%, signal=36%
SMIRNOV_RESPONSE_TO_IR_6HR_DN	SMIRNOV_RESPONSE_TO_IR_6HR_DN		111	0.320031	1.09244	0.384615	0.445071	1	2590	tags=29%, list=11%, signal=32%
BURTON_ADIPOGENESIS_PEAK_AT_8HR	BURTON_ADIPOGENESIS_PEAK_AT_8HR		38	0.331299	1.09223	0.335938	0.445006	1	5152	tags=32%, list=22%, signal=41%
MATZUK_MEIOTIC_AND_DNA_REPAIR	MATZUK_MEIOTIC_AND_DNA_REPAIR		39	0.30666	1.09078	0.34252	0.446635	1	657	tags=10%, list=3%, signal=11%
WU_CELL_MIGRATION	WU_CELL_MIGRATION		178	0.317096	1.08955	0.355691	0.448049	1	4434	tags=33%, list=19%, signal=40%
BROWNE_HCMV_INFECTION_16HR_DN	BROWNE_HCMV_INFECTION_16HR_DN		84	0.315757	1.08922	0.353191	0.448186	1	2416	tags=20%, list=11%, signal=23%
RATTENBACHER_BOUND_BY_CELF1	RATTENBACHER_BOUND_BY_CELF1		422	0.21164	1.08878	0.248016	0.448457	1	4862	tags=23%, list=21%, signal=29%
NAKAMURA_ADIPOGENESIS_LATE_UP	NAKAMURA_ADIPOGENESIS_LATE_UP		101	0.288098	1.08848	0.325253	0.448547	1	2318	tags=20%, list=10%, signal=22%
SUH_COEXPRESSED_WITH_ID1_AND_ID2_UP	SUH_COEXPRESSED_WITH_ID1_AND_ID2_UP		18	0.386133	1.08727	0.354582	0.449926	1	1795	tags=22%, list=8%, signal=24%
VANDESLUIS_COMMD1_TARGETS_GROUP_2_UP	VANDESLUIS_COMMD1_TARGETS_GROUP_2_UP		15	0.377553	1.0869	0.357798	0.450072	1	4603	tags=40%, list=20%, signal=50%
GENTILE_UV_RESPONSE_CLUSTER_D8	GENTILE_UV_RESPONSE_CLUSTER_D8		39	0.33008	1.08684	0.345455	0.449794	1	2691	tags=28%, list=12%, signal=32%
NIKOLSKY_BREAST_CANCER_7Q21_Q22_AMPLICON	NIKOLSKY_BREAST_CANCER_7Q21_Q22_AMPLICON		72	0.317707	1.08667	0.369025	0.449664	1	3577	tags=25%, list=16%, signal=30%
NIELSEN_LEIOMYOSARCOMA_UP	NIELSEN_LEIOMYOSARCOMA_UP		17	0.403016	1.08666	0.366	0.449312	1	2097	tags=35%, list=9%, signal=39%
MEISSNER_NPC_HCP_WITH_H3K4ME3_AND_H3K27ME3	MEISSNER_NPC_HCP_WITH_H3K4ME3_AND_H3K27ME3		138	0.260019	1.08611	0.331337	0.44977	1	4305	tags=26%, list=19%, signal=32%
CHAUHAN_RESPONSE_TO_METHOXYESTRADIOL_DN	CHAUHAN_RESPONSE_TO_METHOXYESTRADIOL_DN		99	0.290314	1.08607	0.359667	0.449465	1	1874	tags=15%, list=8%, signal=16%
WOTTON_RUNX_TARGETS_UP	WOTTON_RUNX_TARGETS_UP		20	0.368397	1.08594	0.350622	0.449306	1	3987	tags=35%, list=17%, signal=42%
WANG_SMARCE1_TARGETS_UP	WANG_SMARCE1_TARGETS_UP		275	0.329267	1.08572	0.369168	0.449234	1	2959	tags=25%, list=13%, signal=28%
TOMLINS_METASTASIS_DN	TOMLINS_METASTASIS_DN		20	0.376899	1.08532	0.347107	0.449483	1	2424	tags=25%, list=11%, signal=28%
NOUSHMEHR_GBM_SILENCED_BY_METHYLATION	NOUSHMEHR_GBM_SILENCED_BY_METHYLATION		48	0.32899	1.08509	0.35743	0.449428	1	3576	tags=29%, list=16%, signal=34%
DER_IFN_BETA_RESPONSE_UP	DER_IFN_BETA_RESPONSE_UP		99	0.319184	1.08441	0.38477	0.450055	1	4016	tags=27%, list=18%, signal=33%
BYSTRYKH_HEMATOPOIESIS_STEM_CELL_QTL_CIS	BYSTRYKH_HEMATOPOIESIS_STEM_CELL_QTL_CIS		118	0.256726	1.08437	0.318182	0.449746	1	3806	tags=19%, list=17%, signal=23%
ZHAN_V1_LATE_DIFFERENTIATION_GENES_DN	ZHAN_V1_LATE_DIFFERENTIATION_GENES_DN		15	0.424131	1.08287	0.38189	0.451474	1	3038	tags=33%, list=13%, signal=38%
CLASPER_LYMPHATIC_VESSELS_DURING_METASTASIS_UP	CLASPER_LYMPHATIC_VESSELS_DURING_METASTASIS_UP		19	0.422452	1.08211	0.376984	0.452223	1	1757	tags=32%, list=8%, signal=34%
FRIDMAN_IMMORTALIZATION_DN	FRIDMAN_IMMORTALIZATION_DN		33	0.398366	1.08204	0.373967	0.45196	1	6145	tags=48%, list=27%, signal=66%
HOFFMANN_IMMATURE_TO_MATURE_B_LYMPHOCYTE_DN	HOFFMANN_IMMATURE_TO_MATURE_B_LYMPHOCYTE_DN		50	0.296628	1.08146	0.336653	0.452504	1	1973	tags=18%, list=9%, signal=20%
BARRIER_COLON_CANCER_RECURRENCE_DN	BARRIER_COLON_CANCER_RECURRENCE_DN		19	0.363659	1.08128	0.34739	0.452379	1	1668	tags=21%, list=7%, signal=23%
VALK_AML_CLUSTER_8	VALK_AML_CLUSTER_8		25	0.32857	1.08087	0.333333	0.452613	1	1467	tags=20%, list=6%, signal=21%
MIKKELSEN_IPS_HCP_WITH_H3_UNMETHYLATED	MIKKELSEN_IPS_HCP_WITH_H3_UNMETHYLATED		77	0.266923	1.08069	0.330677	0.452511	1	5393	tags=31%, list=24%, signal=41%
MAHADEVAN_RESPONSE_TO_MP470_DN	MAHADEVAN_RESPONSE_TO_MP470_DN		19	0.429454	1.08038	0.396794	0.452557	1	5281	tags=68%, list=23%, signal=89%
HUMMERICH_BENIGN_SKIN_TUMOR_UP	HUMMERICH_BENIGN_SKIN_TUMOR_UP		18	0.383925	1.08002	0.348425	0.452669	1	7583	tags=61%, list=33%, signal=91%
BROWNE_HCMV_INFECTION_12HR_DN	BROWNE_HCMV_INFECTION_12HR_DN		97	0.277889	1.07987	0.332	0.452541	1	2271	tags=20%, list=10%, signal=22%
GOTTWEIN_TARGETS_OF_KSHV_MIR_K12_11	GOTTWEIN_TARGETS_OF_KSHV_MIR_K12_11		62	0.300728	1.07903	0.375	0.453422	1	4843	tags=34%, list=21%, signal=43%
LEE_AGING_MUSCLE_UP	LEE_AGING_MUSCLE_UP		43	0.301244	1.07808	0.361169	0.454398	1	4688	tags=30%, list=20%, signal=38%
SAGIV_CD24_TARGETS_UP	SAGIV_CD24_TARGETS_UP		22	0.353829	1.07791	0.360248	0.454279	1	2285	tags=27%, list=10%, signal=30%
BROWNE_HCMV_INFECTION_20HR_DN	BROWNE_HCMV_INFECTION_20HR_DN		98	0.312596	1.07753	0.353535	0.454481	1	2006	tags=20%, list=9%, signal=22%
HAMAI_APOPTOSIS_VIA_TRAIL_DN	HAMAI_APOPTOSIS_VIA_TRAIL_DN		177	0.293848	1.0759	0.373967	0.456544	1	3070	tags=20%, list=13%, signal=23%
HOWLIN_CITED1_TARGETS_2_DN	HOWLIN_CITED1_TARGETS_2_DN		17	0.371481	1.0759	0.367647	0.456188	1	5275	tags=47%, list=23%, signal=61%
BEIER_GLIOMA_STEM_CELL_UP	BEIER_GLIOMA_STEM_CELL_UP		34	0.287093	1.07498	0.343936	0.457078	1	4517	tags=26%, list=20%, signal=33%
WANG_RESPONSE_TO_ANDROGEN_UP	WANG_RESPONSE_TO_ANDROGEN_UP		29	0.348662	1.0748	0.391732	0.456976	1	2197	tags=24%, list=10%, signal=27%
CHEN_HOXA5_TARGETS_9HR_UP	CHEN_HOXA5_TARGETS_9HR_UP		219	0.325917	1.07397	0.379245	0.457844	1	6567	tags=42%, list=29%, signal=59%
CHIBA_RESPONSE_TO_TSA_DN	CHIBA_RESPONSE_TO_TSA_DN		23	0.367469	1.07257	0.385081	0.459508	1	583	tags=13%, list=3%, signal=13%
SCHEIDEREIT_IKK_INTERACTING_PROTEINS	SCHEIDEREIT_IKK_INTERACTING_PROTEINS		58	0.303269	1.07209	0.359244	0.459863	1	2241	tags=19%, list=10%, signal=21%
KORKOLA_CORRELATED_WITH_POU5F1	KORKOLA_CORRELATED_WITH_POU5F1		32	0.309402	1.07203	0.352459	0.459573	1	2335	tags=16%, list=10%, signal=17%
ZHU_CMV_8_HR_DN	ZHU_CMV_8_HR_DN		53	0.333318	1.07189	0.3583	0.459415	1	4920	tags=38%, list=21%, signal=48%
POMEROY_MEDULLOBLASTOMA_PROGNOSIS_UP	POMEROY_MEDULLOBLASTOMA_PROGNOSIS_UP		43	0.300124	1.07114	0.355691	0.460151	1	2962	tags=23%, list=13%, signal=27%
MATTHEWS_AP1_TARGETS	MATTHEWS_AP1_TARGETS		17	0.402934	1.06829	0.4	0.463955	1	1419	tags=29%, list=6%, signal=31%
GAUSSMANN_MLL_AF4_FUSION_TARGETS_A_UP	GAUSSMANN_MLL_AF4_FUSION_TARGETS_A_UP		184	0.255376	1.06828	0.352342	0.463606	1	3411	tags=22%, list=15%, signal=26%
ELVIDGE_HIF1A_TARGETS_DN	ELVIDGE_HIF1A_TARGETS_DN		89	0.302356	1.06789	0.374745	0.463824	1	3173	tags=22%, list=14%, signal=26%
DAVIES_MULTIPLE_MYELOMA_VS_MGUS_DN	DAVIES_MULTIPLE_MYELOMA_VS_MGUS_DN		28	0.377528	1.06681	0.402	0.46508	1	4359	tags=32%, list=19%, signal=40%
WANG_ESOPHAGUS_CANCER_VS_NORMAL_DN	WANG_ESOPHAGUS_CANCER_VS_NORMAL_DN		100	0.257432	1.06673	0.354701	0.464843	1	2720	tags=18%, list=12%, signal=20%
PETRETTO_HEART_MASS_QTL_CIS_DN	PETRETTO_HEART_MASS_QTL_CIS_DN		22	0.327151	1.06661	0.362173	0.464662	1	2113	tags=18%, list=9%, signal=20%
WOO_LIVER_CANCER_RECURRENCE_DN	WOO_LIVER_CANCER_RECURRENCE_DN		80	0.284805	1.06621	0.349901	0.46486	1	4102	tags=23%, list=18%, signal=27%
JOHNSTONE_PARVB_TARGETS_1_DN	JOHNSTONE_PARVB_TARGETS_1_DN		60	0.362749	1.06538	0.385965	0.465705	1	2416	tags=18%, list=11%, signal=20%
KRIGE_AMINO_ACID_DEPRIVATION	KRIGE_AMINO_ACID_DEPRIVATION		29	0.339152	1.06399	0.363458	0.467359	1	1720	tags=17%, list=8%, signal=19%
WANG_NFKB_TARGETS	WANG_NFKB_TARGETS		24	0.333599	1.06236	0.385338	0.469352	1	4677	tags=29%, list=20%, signal=37%
NIELSEN_LEIOMYOSARCOMA_CNN1_DN	NIELSEN_LEIOMYOSARCOMA_CNN1_DN		19	0.427861	1.06217	0.427992	0.469272	1	774	tags=21%, list=3%, signal=22%
LEE_LIVER_CANCER_MYC_E2F1_UP	LEE_LIVER_CANCER_MYC_E2F1_UP		54	0.292386	1.06185	0.347826	0.469378	1	2664	tags=30%, list=12%, signal=33%
GENTILE_UV_HIGH_DOSE_UP	GENTILE_UV_HIGH_DOSE_UP		24	0.336626	1.06078	0.385081	0.470581	1	5070	tags=38%, list=22%, signal=48%
ONDER_CDH1_TARGETS_2_DN	ONDER_CDH1_TARGETS_2_DN		454	0.267387	1.05949	0.389121	0.472084	1	3600	tags=25%, list=16%, signal=29%
SUZUKI_RESPONSE_TO_TSA	SUZUKI_RESPONSE_TO_TSA		20	0.351415	1.05939	0.38755	0.471876	1	2186	tags=20%, list=10%, signal=22%
DELACROIX_RAR_BOUND_ES	DELACROIX_RAR_BOUND_ES		441	0.211582	1.05726	0.297131	0.474659	1	3567	tags=19%, list=16%, signal=22%
ACEVEDO_NORMAL_TISSUE_ADJACENT_TO_LIVER_TUMOR_UP	ACEVEDO_NORMAL_TISSUE_ADJACENT_TO_LIVER_TUMOR_UP		161	0.281973	1.05723	0.377907	0.474336	1	4749	tags=24%, list=21%, signal=30%
KYNG_DNA_DAMAGE_BY_GAMMA_AND_UV_RADIATION	KYNG_DNA_DAMAGE_BY_GAMMA_AND_UV_RADIATION		87	0.264647	1.05723	0.365269	0.473974	1	4221	tags=24%, list=18%, signal=29%
LUI_THYROID_CANCER_CLUSTER_2	LUI_THYROID_CANCER_CLUSTER_2		41	0.304076	1.05712	0.397895	0.473775	1	2090	tags=20%, list=9%, signal=21%
WAKABAYASHI_ADIPOGENESIS_PPARG_RXRA_BOUND_WITH_H4K20ME1_MARK	WAKABAYASHI_ADIPOGENESIS_PPARG_RXRA_BOUND_WITH_H4K20ME1_MARK		138	0.281297	1.05667	0.361111	0.474036	1	4127	tags=23%, list=18%, signal=28%
KRIEG_KDM3A_TARGETS_NOT_HYPOXIA	KRIEG_KDM3A_TARGETS_NOT_HYPOXIA		191	0.267219	1.05575	0.376494	0.474925	1	2754	tags=17%, list=12%, signal=19%
AMIT_EGF_RESPONSE_240_HELA	AMIT_EGF_RESPONSE_240_HELA		60	0.29703	1.05508	0.378882	0.475542	1	2296	tags=18%, list=10%, signal=20%
PILON_KLF1_TARGETS_UP	PILON_KLF1_TARGETS_UP		487	0.2309	1.05503	0.362573	0.475259	1	4000	tags=23%, list=17%, signal=27%
WOO_LIVER_CANCER_RECURRENCE_UP	WOO_LIVER_CANCER_RECURRENCE_UP		104	0.308711	1.05491	0.37751	0.475071	1	2882	tags=23%, list=13%, signal=26%
RICKMAN_METASTASIS_DN	RICKMAN_METASTASIS_DN		250	0.293896	1.05314	0.379913	0.477281	1	2569	tags=20%, list=11%, signal=23%
YAGI_AML_SURVIVAL	YAGI_AML_SURVIVAL		126	0.250673	1.05304	0.365112	0.477066	1	3261	tags=20%, list=14%, signal=23%
CORRE_MULTIPLE_MYELOMA_DN	CORRE_MULTIPLE_MYELOMA_DN		60	0.300818	1.05133	0.383234	0.479182	1	3814	tags=30%, list=17%, signal=36%
SCHAEFFER_PROSTATE_DEVELOPMENT_12HR_DN	SCHAEFFER_PROSTATE_DEVELOPMENT_12HR_DN		55	0.321939	1.05113	0.380478	0.479075	1	3343	tags=27%, list=15%, signal=32%
WEINMANN_ADAPTATION_TO_HYPOXIA_DN	WEINMANN_ADAPTATION_TO_HYPOXIA_DN		40	0.35716	1.04982	0.404517	0.480659	1	2453	tags=30%, list=11%, signal=34%
ACEVEDO_LIVER_CANCER_WITH_H3K27ME3_DN	ACEVEDO_LIVER_CANCER_WITH_H3K27ME3_DN		199	0.227952	1.04934	0.339731	0.480993	1	6071	tags=31%, list=27%, signal=41%
JIANG_AGING_CEREBRAL_CORTEX_UP	JIANG_AGING_CEREBRAL_CORTEX_UP		36	0.323992	1.04821	0.422349	0.482281	1	3758	tags=25%, list=16%, signal=30%
GRANDVAUX_IRF3_TARGETS_UP	GRANDVAUX_IRF3_TARGETS_UP		15	0.452092	1.04794	0.410309	0.482309	1	5528	tags=60%, list=24%, signal=79%
AMIT_SERUM_RESPONSE_40_MCF10A	AMIT_SERUM_RESPONSE_40_MCF10A		31	0.387428	1.04781	0.418146	0.482163	1	6676	tags=52%, list=29%, signal=73%
LEE_LIVER_CANCER_MYC_TGFA_UP	LEE_LIVER_CANCER_MYC_TGFA_UP		61	0.295448	1.04781	0.389113	0.481796	1	2443	tags=23%, list=11%, signal=26%
HUANG_FOXA2_TARGETS_DN	HUANG_FOXA2_TARGETS_DN		36	0.357243	1.04772	0.409736	0.481567	1	2457	tags=25%, list=11%, signal=28%
PLASARI_TGFB1_TARGETS_10HR_UP	PLASARI_TGFB1_TARGETS_10HR_UP		197	0.284819	1.04651	0.389899	0.482958	1	4799	tags=32%, list=21%, signal=40%
ASTIER_INTEGRIN_SIGNALING	ASTIER_INTEGRIN_SIGNALING		57	0.251008	1.04554	0.365422	0.484008	1	3707	tags=19%, list=16%, signal=23%
NIKOLSKY_BREAST_CANCER_6P24_P22_AMPLICON	NIKOLSKY_BREAST_CANCER_6P24_P22_AMPLICON		20	0.38579	1.04335	0.406504	0.486957	1	4398	tags=30%, list=19%, signal=37%
ASGHARZADEH_NEUROBLASTOMA_POOR_SURVIVAL_DN	ASGHARZADEH_NEUROBLASTOMA_POOR_SURVIVAL_DN		42	0.296644	1.0433	0.416196	0.486656	1	3395	tags=24%, list=15%, signal=28%
MALONEY_RESPONSE_TO_17AAG_UP	MALONEY_RESPONSE_TO_17AAG_UP		41	0.314879	1.04302	0.426559	0.486706	1	3190	tags=27%, list=14%, signal=31%
CAVARD_LIVER_CANCER_MALIGNANT_VS_BENIGN	CAVARD_LIVER_CANCER_MALIGNANT_VS_BENIGN		30	0.327424	1.04258	0.411306	0.486973	1	3959	tags=33%, list=17%, signal=40%
KAAB_HEART_ATRIUM_VS_VENTRICLE_DN	KAAB_HEART_ATRIUM_VS_VENTRICLE_DN		258	0.24944	1.04255	0.388778	0.486628	1	2431	tags=15%, list=11%, signal=17%
CHO_NR4A1_TARGETS	CHO_NR4A1_TARGETS		33	0.297711	1.04168	0.406312	0.487629	1	4278	tags=30%, list=19%, signal=37%
SNIJDERS_AMPLIFIED_IN_HEAD_AND_NECK_TUMORS	SNIJDERS_AMPLIFIED_IN_HEAD_AND_NECK_TUMORS		37	0.321338	1.04131	0.412916	0.487817	1	4434	tags=32%, list=19%, signal=40%
ELVIDGE_HYPOXIA_UP	ELVIDGE_HYPOXIA_UP		167	0.28159	1.04095	0.41358	0.487961	1	3567	tags=23%, list=16%, signal=27%
ELVIDGE_HIF1A_AND_HIF2A_TARGETS_DN	ELVIDGE_HIF1A_AND_HIF2A_TARGETS_DN		102	0.291958	1.04037	0.430894	0.488447	1	3173	tags=23%, list=14%, signal=26%
RODWELL_AGING_KIDNEY_DN	RODWELL_AGING_KIDNEY_DN		134	0.282421	1.03892	0.417154	0.4903	1	3202	tags=22%, list=14%, signal=26%
KANG_IMMORTALIZED_BY_TERT_UP	KANG_IMMORTALIZED_BY_TERT_UP		89	0.264871	1.03888	0.412	0.489981	1	3503	tags=24%, list=15%, signal=28%
LI_WILMS_TUMOR_VS_FETAL_KIDNEY_2_DN	LI_WILMS_TUMOR_VS_FETAL_KIDNEY_2_DN		51	0.333632	1.03879	0.428866	0.489768	1	1604	tags=20%, list=7%, signal=21%
AZARE_NEOPLASTIC_TRANSFORMATION_BY_STAT3_UP	AZARE_NEOPLASTIC_TRANSFORMATION_BY_STAT3_UP		16	0.371427	1.03583	0.410678	0.493813	1	3555	tags=31%, list=16%, signal=37%
MEDINA_SMARCA4_TARGETS	MEDINA_SMARCA4_TARGETS		42	0.287799	1.03525	0.385892	0.494253	1	2976	tags=24%, list=13%, signal=27%
CHIARETTI_T_ALL_RELAPSE_PROGNOSIS	CHIARETTI_T_ALL_RELAPSE_PROGNOSIS		19	0.385459	1.0348	0.457198	0.494528	1	2449	tags=37%, list=11%, signal=41%
BERNARD_PPAPDC1B_TARGETS_DN	BERNARD_PPAPDC1B_TARGETS_DN		53	0.265855	1.0332	0.402778	0.496513	1	1961	tags=15%, list=9%, signal=16%
DUTERTRE_ESTRADIOL_RESPONSE_24HR_DN	DUTERTRE_ESTRADIOL_RESPONSE_24HR_DN		496	0.273051	1.03283	0.414938	0.49669	1	4188	tags=25%, list=18%, signal=29%
VALK_AML_WITH_11Q23_REARRANGED	VALK_AML_WITH_11Q23_REARRANGED		20	0.350644	1.03228	0.414784	0.497177	1	3626	tags=30%, list=16%, signal=36%
STEARMAN_LUNG_CANCER_EARLY_VS_LATE_UP	STEARMAN_LUNG_CANCER_EARLY_VS_LATE_UP		121	0.280231	1.03105	0.43074	0.498658	1	3799	tags=24%, list=17%, signal=29%
NADLER_HYPERGLYCEMIA_AT_OBESITY	NADLER_HYPERGLYCEMIA_AT_OBESITY		57	0.26002	1.03089	0.413726	0.498505	1	5299	tags=33%, list=23%, signal=43%
GENTILE_UV_LOW_DOSE_DN	GENTILE_UV_LOW_DOSE_DN		66	0.308376	1.03049	0.398821	0.498753	1	2214	tags=20%, list=10%, signal=22%
TSAI_RESPONSE_TO_RADIATION_THERAPY	TSAI_RESPONSE_TO_RADIATION_THERAPY		32	0.384035	1.03049	0.444668	0.498384	1	5037	tags=38%, list=22%, signal=48%
GENTILE_UV_RESPONSE_CLUSTER_D1	GENTILE_UV_RESPONSE_CLUSTER_D1		18	0.355633	1.03026	0.419291	0.498326	1	1535	tags=17%, list=7%, signal=18%
YAGI_AML_WITH_T_9_11_TRANSLOCATION	YAGI_AML_WITH_T_9_11_TRANSLOCATION		127	0.243689	1.029	0.393214	0.499772	1	2425	tags=14%, list=11%, signal=16%
MOREAUX_B_LYMPHOCYTE_MATURATION_BY_TACI_UP	MOREAUX_B_LYMPHOCYTE_MATURATION_BY_TACI_UP		86	0.273253	1.02887	0.404255	0.499603	1	5628	tags=37%, list=25%, signal=49%
ZUCCHI_METASTASIS_DN	ZUCCHI_METASTASIS_DN		44	0.315178	1.02843	0.410256	0.499874	1	3032	tags=23%, list=13%, signal=26%
WANG_SMARCE1_TARGETS_DN	WANG_SMARCE1_TARGETS_DN		358	0.241813	1.02757	0.410546	0.500849	1	4297	tags=24%, list=19%, signal=29%
YANG_BREAST_CANCER_ESR1_BULK_DN	YANG_BREAST_CANCER_ESR1_BULK_DN		22	0.368837	1.02753	0.421359	0.500527	1	2642	tags=27%, list=12%, signal=31%
THUM_MIR21_TARGETS_HEART_DISEASE_UP	THUM_MIR21_TARGETS_HEART_DISEASE_UP		16	0.500264	1.0274	0.490119	0.500359	1	2001	tags=38%, list=9%, signal=41%
DE_YY1_TARGETS_DN	DE_YY1_TARGETS_DN		92	0.330782	1.0267	0.442495	0.500987	1	2882	tags=24%, list=13%, signal=27%
BENPORATH_MYC_TARGETS_WITH_EBOX	BENPORATH_MYC_TARGETS_WITH_EBOX		225	0.228217	1.02658	0.400794	0.500795	1	3227	tags=19%, list=14%, signal=22%
NIELSEN_SCHWANNOMA_UP	NIELSEN_SCHWANNOMA_UP		16	0.366062	1.02643	0.407025	0.500656	1	1006	tags=19%, list=4%, signal=20%
CHANGOLKAR_H2AFY_TARGETS_DN	CHANGOLKAR_H2AFY_TARGETS_DN		39	0.290528	1.0257	0.409449	0.501337	1	3953	tags=28%, list=17%, signal=34%
DACOSTA_LOW_DOSE_UV_RESPONSE_VIA_ERCC3_XPCS_UP	DACOSTA_LOW_DOSE_UV_RESPONSE_VIA_ERCC3_XPCS_UP		17	0.331438	1.02402	0.409369	0.50341	1	1761	tags=18%, list=8%, signal=19%
BYSTROEM_CORRELATED_WITH_IL5_DN	BYSTROEM_CORRELATED_WITH_IL5_DN		63	0.29834	1.02281	0.415663	0.504792	1	3533	tags=29%, list=15%, signal=34%
MURAKAMI_UV_RESPONSE_1HR_UP	MURAKAMI_UV_RESPONSE_1HR_UP		17	0.378973	1.02258	0.45614	0.504748	1	4383	tags=35%, list=19%, signal=44%
TRAYNOR_RETT_SYNDROM_DN	TRAYNOR_RETT_SYNDROM_DN		17	0.367329	1.0223	0.442718	0.504763	1	1535	tags=24%, list=7%, signal=25%
KIM_WT1_TARGETS_8HR_DN	KIM_WT1_TARGETS_8HR_DN		122	0.226068	1.02209	0.419028	0.504701	1	2901	tags=16%, list=13%, signal=18%
KOHOUTEK_CCNT2_TARGETS	KOHOUTEK_CCNT2_TARGETS		57	0.262144	1.02153	0.403614	0.505152	1	6190	tags=37%, list=27%, signal=50%
DEBIASI_APOPTOSIS_BY_REOVIRUS_INFECTION_UP	DEBIASI_APOPTOSIS_BY_REOVIRUS_INFECTION_UP		305	0.273664	1.02121	0.418605	0.505249	1	4384	tags=28%, list=19%, signal=34%
DUTERTRE_ESTRADIOL_RESPONSE_6HR_DN	DUTERTRE_ESTRADIOL_RESPONSE_6HR_DN		90	0.298887	1.02091	0.424686	0.505279	1	4161	tags=31%, list=18%, signal=38%
LIU_TARGETS_OF_VMYB_VS_CMYB_UP	LIU_TARGETS_OF_VMYB_VS_CMYB_UP		16	0.331782	1.02014	0.400771	0.506084	1	3226	tags=25%, list=14%, signal=29%
BOYAULT_LIVER_CANCER_SUBCLASS_G2	BOYAULT_LIVER_CANCER_SUBCLASS_G2		27	0.308119	1.02002	0.432485	0.505893	1	1820	tags=19%, list=8%, signal=20%
SMIRNOV_RESPONSE_TO_IR_2HR_DN	SMIRNOV_RESPONSE_TO_IR_2HR_DN		54	0.29657	1.01977	0.429719	0.505904	1	2578	tags=24%, list=11%, signal=27%
EINAV_INTERFERON_SIGNATURE_IN_CANCER	EINAV_INTERFERON_SIGNATURE_IN_CANCER		26	0.434822	1.01946	0.487952	0.505987	1	5508	tags=50%, list=24%, signal=66%
SAMOLS_TARGETS_OF_KHSV_MIRNAS_DN	SAMOLS_TARGETS_OF_KHSV_MIRNAS_DN		58	0.29298	1.01933	0.413223	0.50584	1	1219	tags=16%, list=5%, signal=16%
TIAN_BHLHA15_TARGETS	TIAN_BHLHA15_TARGETS		15	0.375831	1.01807	0.45098	0.507287	1	3555	tags=27%, list=16%, signal=32%
STEARMAN_LUNG_CANCER_EARLY_VS_LATE_DN	STEARMAN_LUNG_CANCER_EARLY_VS_LATE_DN		57	0.30533	1.01782	0.431138	0.507292	1	5092	tags=32%, list=22%, signal=41%
YAMAZAKI_TCEB3_TARGETS_UP	YAMAZAKI_TCEB3_TARGETS_UP		172	0.285513	1.01777	0.431493	0.506983	1	4013	tags=24%, list=18%, signal=29%
LANDIS_ERBB2_BREAST_TUMORS_65_DN	LANDIS_ERBB2_BREAST_TUMORS_65_DN		36	0.364656	1.01756	0.44898	0.506913	1	3626	tags=28%, list=16%, signal=33%
GROSS_ELK3_TARGETS_UP	GROSS_ELK3_TARGETS_UP		27	0.337754	1.01746	0.435039	0.506702	1	3343	tags=30%, list=15%, signal=35%
HOOI_ST7_TARGETS_DN	HOOI_ST7_TARGETS_DN		115	0.254967	1.01457	0.440252	0.510677	1	3147	tags=23%, list=14%, signal=26%
PHONG_TNF_RESPONSE_VIA_P38_COMPLETE	PHONG_TNF_RESPONSE_VIA_P38_COMPLETE		221	0.245382	1.01429	0.432866	0.510705	1	3938	tags=22%, list=17%, signal=27%
STAMBOLSKY_RESPONSE_TO_VITAMIN_D3_DN	STAMBOLSKY_RESPONSE_TO_VITAMIN_D3_DN		25	0.307252	1.01359	0.416838	0.511344	1	1430	tags=16%, list=6%, signal=17%
GNATENKO_PLATELET_SIGNATURE	GNATENKO_PLATELET_SIGNATURE		42	0.308748	1.01272	0.43513	0.51231	1	4769	tags=36%, list=21%, signal=45%
MATTHEWS_SKIN_CARCINOGENESIS_VIA_JUN	MATTHEWS_SKIN_CARCINOGENESIS_VIA_JUN		16	0.339477	1.01247	0.437376	0.512308	1	2679	tags=25%, list=12%, signal=28%
STAMBOLSKY_RESPONSE_TO_VITAMIN_D3_UP	STAMBOLSKY_RESPONSE_TO_VITAMIN_D3_UP		79	0.250446	1.01237	0.457317	0.512074	1	3674	tags=24%, list=16%, signal=29%
SASAI_RESISTANCE_TO_NEOPLASTIC_TRANSFROMATION	SASAI_RESISTANCE_TO_NEOPLASTIC_TRANSFROMATION		50	0.371784	1.01082	0.44489	0.513999	1	3630	tags=36%, list=16%, signal=43%
COLIN_PILOCYTIC_ASTROCYTOMA_VS_GLIOBLASTOMA_DN	COLIN_PILOCYTIC_ASTROCYTOMA_VS_GLIOBLASTOMA_DN		28	0.342969	1.00999	0.437255	0.514859	1	1292	tags=18%, list=6%, signal=19%
GARGALOVIC_RESPONSE_TO_OXIDIZED_PHOSPHOLIPIDS_BLUE_UP	GARGALOVIC_RESPONSE_TO_OXIDIZED_PHOSPHOLIPIDS_BLUE_UP		123	0.253054	1.00893	0.414141	0.516071	1	3539	tags=25%, list=15%, signal=30%
SMIRNOV_CIRCULATING_ENDOTHELIOCYTES_IN_CANCER_UP	SMIRNOV_CIRCULATING_ENDOTHELIOCYTES_IN_CANCER_UP		156	0.292844	1.00795	0.446028	0.517175	1	4821	tags=31%, list=21%, signal=39%
POTTI_ADRIAMYCIN_SENSITIVITY	POTTI_ADRIAMYCIN_SENSITIVITY		73	0.295576	1.00615	0.459016	0.519491	1	2991	tags=26%, list=13%, signal=30%
GAZDA_DIAMOND_BLACKFAN_ANEMIA_MYELOID_UP	GAZDA_DIAMOND_BLACKFAN_ANEMIA_MYELOID_UP		29	0.340843	1.00598	0.443532	0.519365	1	3722	tags=28%, list=16%, signal=33%
FUKUSHIMA_TNFSF11_TARGETS	FUKUSHIMA_TNFSF11_TARGETS		16	0.37809	1.00555	0.469758	0.51962	1	2908	tags=25%, list=13%, signal=29%
MATZUK_SPERMATOGONIA	MATZUK_SPERMATOGONIA		23	0.297826	1.00533	0.473348	0.519599	1	3726	tags=26%, list=16%, signal=31%
WANG_METASTASIS_OF_BREAST_CANCER_ESR1_DN	WANG_METASTASIS_OF_BREAST_CANCER_ESR1_DN		27	0.310407	1.00483	0.460084	0.51998	1	2389	tags=19%, list=10%, signal=21%
LEE_TARGETS_OF_PTCH1_AND_SUFU_DN	LEE_TARGETS_OF_PTCH1_AND_SUFU_DN		83	0.249343	1.00304	0.434783	0.522312	1	3626	tags=20%, list=16%, signal=24%
NAGASHIMA_EGF_SIGNALING_UP	NAGASHIMA_EGF_SIGNALING_UP		57	0.386935	1.0029	0.481262	0.522157	1	6168	tags=49%, list=27%, signal=67%
DELYS_THYROID_CANCER_UP	DELYS_THYROID_CANCER_UP		436	0.260673	1.00287	0.421162	0.521819	1	3431	tags=24%, list=15%, signal=28%
LUCAS_HNF4A_TARGETS_UP	LUCAS_HNF4A_TARGETS_UP		56	0.26651	1.00228	0.435318	0.522311	1	3079	tags=18%, list=13%, signal=21%
LINDGREN_BLADDER_CANCER_CLUSTER_1_UP	LINDGREN_BLADDER_CANCER_CLUSTER_1_UP		109	0.283645	1.00065	0.457692	0.524316	1	5820	tags=33%, list=25%, signal=44%
VARELA_ZMPSTE24_TARGETS_UP	VARELA_ZMPSTE24_TARGETS_UP		39	0.301026	1.00039	0.458167	0.524349	1	5281	tags=33%, list=23%, signal=43%
VALK_AML_CLUSTER_16	VALK_AML_CLUSTER_16		25	0.295315	1.00024	0.460417	0.52424	1	3626	tags=28%, list=16%, signal=33%
WANG_CISPLATIN_RESPONSE_AND_XPC_DN	WANG_CISPLATIN_RESPONSE_AND_XPC_DN		221	0.226729	0.99832	0.443359	0.526752	1	4296	tags=25%, list=19%, signal=31%
MIYAGAWA_TARGETS_OF_EWSR1_ETS_FUSIONS_DN	MIYAGAWA_TARGETS_OF_EWSR1_ETS_FUSIONS_DN		213	0.294481	0.997831	0.452	0.52715	1	3270	tags=27%, list=14%, signal=31%
GAUSSMANN_MLL_AF4_FUSION_TARGETS_C_UP	GAUSSMANN_MLL_AF4_FUSION_TARGETS_C_UP		166	0.233998	0.997451	0.434524	0.52729	1	4818	tags=27%, list=21%, signal=34%
HAN_JNK_SINGALING_UP	HAN_JNK_SINGALING_UP		35	0.341787	0.997173	0.442913	0.527333	1	5670	tags=43%, list=25%, signal=57%
FIGUEROA_AML_METHYLATION_CLUSTER_1_DN	FIGUEROA_AML_METHYLATION_CLUSTER_1_DN		43	0.263977	0.996	0.454902	0.528729	1	5364	tags=35%, list=23%, signal=45%
SU_PANCREAS	SU_PANCREAS		50	0.25884	0.995765	0.469185	0.528682	1	3880	tags=28%, list=17%, signal=34%
RAO_BOUND_BY_SALL4_ISOFORM_B	RAO_BOUND_BY_SALL4_ISOFORM_B		500	0.222375	0.994741	0.44084	0.529927	1	3360	tags=18%, list=15%, signal=20%
SHARMA_PILOCYTIC_ASTROCYTOMA_LOCATION_UP	SHARMA_PILOCYTIC_ASTROCYTOMA_LOCATION_UP		25	0.328387	0.994201	0.470833	0.530367	1	5117	tags=28%, list=22%, signal=36%
SATO_SILENCED_EPIGENETICALLY_IN_PANCREATIC_CANCER	SATO_SILENCED_EPIGENETICALLY_IN_PANCREATIC_CANCER		45	0.281644	0.994182	0.434156	0.530022	1	4657	tags=31%, list=20%, signal=39%
HADDAD_T_LYMPHOCYTE_AND_NK_PROGENITOR_UP	HADDAD_T_LYMPHOCYTE_AND_NK_PROGENITOR_UP		76	0.313789	0.993595	0.461538	0.530533	1	3880	tags=30%, list=17%, signal=36%
PECE_MAMMARY_STEM_CELL_DN	PECE_MAMMARY_STEM_CELL_DN		138	0.262443	0.993407	0.471429	0.530446	1	5604	tags=38%, list=24%, signal=50%
BURTON_ADIPOGENESIS_10	BURTON_ADIPOGENESIS_10		29	0.338509	0.992542	0.47379	0.531335	1	4106	tags=31%, list=18%, signal=38%
BENPORATH_ES_CORE_NINE_CORRELATED	BENPORATH_ES_CORE_NINE_CORRELATED		100	0.271254	0.991994	0.473054	0.531784	1	1846	tags=17%, list=8%, signal=18%
RAMPON_ENRICHED_LEARNING_ENVIRONMENT_EARLY_UP	RAMPON_ENRICHED_LEARNING_ENVIRONMENT_EARLY_UP		15	0.327973	0.991912	0.46627	0.531536	1	1599	tags=13%, list=7%, signal=14%
WU_HBX_TARGETS_2_DN	WU_HBX_TARGETS_2_DN		15	0.348752	0.991763	0.47541	0.531399	1	889	tags=13%, list=4%, signal=14%
BERENJENO_TRANSFORMED_BY_RHOA_REVERSIBLY_DN	BERENJENO_TRANSFORMED_BY_RHOA_REVERSIBLY_DN		29	0.350711	0.991349	0.458918	0.531645	1	6145	tags=52%, list=27%, signal=71%
THUM_SYSTOLIC_HEART_FAILURE_DN	THUM_SYSTOLIC_HEART_FAILURE_DN		224	0.256842	0.988963	0.454376	0.534831	1	4382	tags=24%, list=19%, signal=30%
GAZDA_DIAMOND_BLACKFAN_ANEMIA_ERYTHROID_DN	GAZDA_DIAMOND_BLACKFAN_ANEMIA_ERYTHROID_DN		479	0.192402	0.98784	0.461988	0.536059	1	3194	tags=15%, list=14%, signal=17%
PARENT_MTOR_SIGNALING_DN	PARENT_MTOR_SIGNALING_DN		42	0.278577	0.987617	0.467583	0.536007	1	3412	tags=24%, list=15%, signal=28%
KYNG_RESPONSE_TO_H2O2_VIA_ERCC6	KYNG_RESPONSE_TO_H2O2_VIA_ERCC6		17	0.336966	0.987444	0.495049	0.535895	1	2012	tags=24%, list=9%, signal=26%
SCHLINGEMANN_SKIN_CARCINOGENESIS_TPA_DN	SCHLINGEMANN_SKIN_CARCINOGENESIS_TPA_DN		27	0.307138	0.986294	0.474308	0.537191	1	1735	tags=15%, list=8%, signal=16%
KIM_RESPONSE_TO_TSA_AND_DECITABINE_UP	KIM_RESPONSE_TO_TSA_AND_DECITABINE_UP		127	0.242497	0.985922	0.464876	0.537423	1	5337	tags=30%, list=23%, signal=39%
BECKER_TAMOXIFEN_RESISTANCE_UP	BECKER_TAMOXIFEN_RESISTANCE_UP		50	0.299559	0.985848	0.467197	0.53715	1	2590	tags=20%, list=11%, signal=23%
GHO_ATF5_TARGETS_DN	GHO_ATF5_TARGETS_DN		16	0.345469	0.984892	0.495816	0.538192	1	3567	tags=44%, list=16%, signal=52%
DARWICHE_PAPILLOMA_RISK_LOW_UP	DARWICHE_PAPILLOMA_RISK_LOW_UP		160	0.205313	0.984296	0.504656	0.538718	1	3292	tags=16%, list=14%, signal=19%
KESHELAVA_MULTIPLE_DRUG_RESISTANCE	KESHELAVA_MULTIPLE_DRUG_RESISTANCE		82	0.241927	0.981733	0.487288	0.54226	1	3847	tags=21%, list=17%, signal=25%
RORIE_TARGETS_OF_EWSR1_FLI1_FUSION_UP	RORIE_TARGETS_OF_EWSR1_FLI1_FUSION_UP		28	0.355901	0.981656	0.463918	0.541995	1	2784	tags=25%, list=12%, signal=28%
CHEMNITZ_RESPONSE_TO_PROSTAGLANDIN_E2_DN	CHEMNITZ_RESPONSE_TO_PROSTAGLANDIN_E2_DN		354	0.237272	0.981424	0.445808	0.541974	1	2927	tags=16%, list=13%, signal=18%
ZAMORA_NOS2_TARGETS_DN	ZAMORA_NOS2_TARGETS_DN		93	0.25404	0.981354	0.457732	0.541696	1	1477	tags=13%, list=6%, signal=14%
DELACROIX_RARG_BOUND_MEF	DELACROIX_RARG_BOUND_MEF		359	0.222731	0.981223	0.452083	0.541531	1	3995	tags=21%, list=17%, signal=26%
BROWNE_HCMV_INFECTION_6HR_DN	BROWNE_HCMV_INFECTION_6HR_DN		157	0.258168	0.980854	0.479371	0.541716	1	4106	tags=25%, list=18%, signal=31%
NIELSEN_MALIGNAT_FIBROUS_HISTIOCYTOMA_UP	NIELSEN_MALIGNAT_FIBROUS_HISTIOCYTOMA_UP		18	0.44958	0.980275	0.518672	0.542191	1	6253	tags=67%, list=27%, signal=92%
KIM_BIPOLAR_DISORDER_OLIGODENDROCYTE_DENSITY_CORR_DN	KIM_BIPOLAR_DISORDER_OLIGODENDROCYTE_DENSITY_CORR_DN		87	0.258746	0.978867	0.476744	0.543915	1	3471	tags=22%, list=15%, signal=26%
FLOTHO_PEDIATRIC_ALL_THERAPY_RESPONSE_DN	FLOTHO_PEDIATRIC_ALL_THERAPY_RESPONSE_DN		28	0.28742	0.978323	0.489919	0.544374	1	4048	tags=32%, list=18%, signal=39%
CHANGOLKAR_H2AFY_TARGETS_UP	CHANGOLKAR_H2AFY_TARGETS_UP		47	0.257918	0.977625	0.492754	0.545102	1	3387	tags=23%, list=15%, signal=27%
DAUER_STAT3_TARGETS_UP	DAUER_STAT3_TARGETS_UP		48	0.331147	0.977373	0.476386	0.545138	1	5346	tags=35%, list=23%, signal=46%
IKEDA_MIR1_TARGETS_UP	IKEDA_MIR1_TARGETS_UP		52	0.327365	0.977288	0.474903	0.544895	1	4621	tags=33%, list=20%, signal=41%
WELCH_GATA1_TARGETS	WELCH_GATA1_TARGETS		21	0.301687	0.976024	0.486111	0.546354	1	2599	tags=19%, list=11%, signal=21%
MANTOVANI_VIRAL_GPCR_SIGNALING_DN	MANTOVANI_VIRAL_GPCR_SIGNALING_DN		47	0.252261	0.976023	0.484252	0.545972	1	3661	tags=19%, list=16%, signal=23%
ZHOU_TNF_SIGNALING_4HR	ZHOU_TNF_SIGNALING_4HR		54	0.279108	0.9755	0.482283	0.546362	1	4747	tags=31%, list=21%, signal=40%
SMIRNOV_RESPONSE_TO_IR_6HR_UP	SMIRNOV_RESPONSE_TO_IR_6HR_UP		159	0.231046	0.975393	0.493617	0.546155	1	4148	tags=23%, list=18%, signal=28%
WALLACE_JAK2_TARGETS_UP	WALLACE_JAK2_TARGETS_UP		26	0.322356	0.973977	0.473577	0.548019	1	1849	tags=19%, list=8%, signal=21%
GENTILE_UV_RESPONSE_CLUSTER_D7	GENTILE_UV_RESPONSE_CLUSTER_D7		39	0.280547	0.971013	0.478764	0.552193	1	3913	tags=23%, list=17%, signal=28%
GAZDA_DIAMOND_BLACKFAN_ANEMIA_ERYTHROID_UP	GAZDA_DIAMOND_BLACKFAN_ANEMIA_ERYTHROID_UP		24	0.316757	0.97086	0.501031	0.55203	1	4082	tags=29%, list=18%, signal=35%
JIANG_AGING_CEREBRAL_CORTEX_DN	JIANG_AGING_CEREBRAL_CORTEX_DN		53	0.264729	0.969741	0.504132	0.553439	1	3291	tags=21%, list=14%, signal=24%
BREDEMEYER_RAG_SIGNALING_NOT_VIA_ATM_UP	BREDEMEYER_RAG_SIGNALING_NOT_VIA_ATM_UP		59	0.246794	0.969358	0.512572	0.553672	1	2658	tags=19%, list=12%, signal=21%
GROSS_HYPOXIA_VIA_HIF1A_DN	GROSS_HYPOXIA_VIA_HIF1A_DN		108	0.253332	0.968997	0.494845	0.553864	1	5070	tags=31%, list=22%, signal=39%
BEGUM_TARGETS_OF_PAX3_FOXO1_FUSION_DN	BEGUM_TARGETS_OF_PAX3_FOXO1_FUSION_DN		45	0.318435	0.967727	0.477318	0.555389	1	2499	tags=22%, list=11%, signal=25%
MIKKELSEN_ES_HCP_WITH_H3_UNMETHYLATED	MIKKELSEN_ES_HCP_WITH_H3_UNMETHYLATED		61	0.240159	0.966921	0.522682	0.556252	1	4554	tags=23%, list=20%, signal=29%
ZHONG_SECRETOME_OF_LUNG_CANCER_AND_MACROPHAGE	ZHONG_SECRETOME_OF_LUNG_CANCER_AND_MACROPHAGE		77	0.258203	0.966526	0.4714	0.556492	1	1597	tags=13%, list=7%, signal=14%
ZWANG_EGF_PERSISTENTLY_UP	ZWANG_EGF_PERSISTENTLY_UP		32	0.281702	0.965411	0.50297	0.55785	1	4855	tags=34%, list=21%, signal=44%
GOTZMANN_EPITHELIAL_TO_MESENCHYMAL_TRANSITION_DN	GOTZMANN_EPITHELIAL_TO_MESENCHYMAL_TRANSITION_DN		204	0.23401	0.965258	0.49501	0.557709	1	2472	tags=16%, list=11%, signal=17%
SMIRNOV_RESPONSE_TO_IR_2HR_UP	SMIRNOV_RESPONSE_TO_IR_2HR_UP		49	0.289148	0.964327	0.49503	0.558747	1	4082	tags=27%, list=18%, signal=32%
DANG_MYC_TARGETS_DN	DANG_MYC_TARGETS_DN		30	0.292756	0.961973	0.502959	0.562031	1	3227	tags=23%, list=14%, signal=27%
KARLSSON_TGFB1_TARGETS_DN	KARLSSON_TGFB1_TARGETS_DN		203	0.228873	0.960969	0.501027	0.563148	1	2739	tags=18%, list=12%, signal=20%
NAGASHIMA_NRG1_SIGNALING_UP	NAGASHIMA_NRG1_SIGNALING_UP		174	0.289654	0.959934	0.490946	0.564341	1	3684	tags=26%, list=16%, signal=31%
HUPER_BREAST_BASAL_VS_LUMINAL_UP	HUPER_BREAST_BASAL_VS_LUMINAL_UP		53	0.314477	0.955923	0.49697	0.570006	1	5679	tags=45%, list=25%, signal=60%
POTTI_TOPOTECAN_SENSITIVITY	POTTI_TOPOTECAN_SENSITIVITY		126	0.280584	0.95563	0.49703	0.570078	1	2653	tags=19%, list=12%, signal=21%
MULLIGHAN_NPM1_MUTATED_SIGNATURE_1_UP	MULLIGHAN_NPM1_MUTATED_SIGNATURE_1_UP		262	0.210659	0.955151	0.517717	0.570448	1	2971	tags=15%, list=13%, signal=17%
PETRETTO_CARDIAC_HYPERTROPHY	PETRETTO_CARDIAC_HYPERTROPHY		33	0.35017	0.954892	0.508299	0.570459	1	2469	tags=27%, list=11%, signal=31%
KIM_MYCN_AMPLIFICATION_TARGETS_DN	KIM_MYCN_AMPLIFICATION_TARGETS_DN		99	0.254591	0.953558	0.5286	0.572066	1	2503	tags=19%, list=11%, signal=21%
DACOSTA_UV_RESPONSE_VIA_ERCC3_XPCS_UP	DACOSTA_UV_RESPONSE_VIA_ERCC3_XPCS_UP		28	0.277905	0.953383	0.532258	0.571956	1	3773	tags=29%, list=16%, signal=34%
BOCHKIS_FOXA2_TARGETS	BOCHKIS_FOXA2_TARGETS		414	0.191952	0.949872	0.573196	0.576969	1	3506	tags=16%, list=15%, signal=19%
MISHRA_CARCINOMA_ASSOCIATED_FIBROBLAST_UP	MISHRA_CARCINOMA_ASSOCIATED_FIBROBLAST_UP		24	0.369609	0.949866	0.519427	0.576586	1	4706	tags=42%, list=21%, signal=52%
LEE_METASTASIS_AND_ALTERNATIVE_SPLICING_UP	LEE_METASTASIS_AND_ALTERNATIVE_SPLICING_UP		74	0.25249	0.947214	0.51	0.580273	1	2664	tags=19%, list=12%, signal=21%
MUELLER_COMMON_TARGETS_OF_AML_FUSIONS_DN	MUELLER_COMMON_TARGETS_OF_AML_FUSIONS_DN		28	0.279695	0.945914	0.523614	0.581845	1	3103	tags=25%, list=14%, signal=29%
LABBE_TGFB1_TARGETS_UP	LABBE_TGFB1_TARGETS_UP		98	0.250723	0.945393	0.513684	0.582255	1	4632	tags=32%, list=20%, signal=39%
HUMMEL_BURKITTS_LYMPHOMA_UP	HUMMEL_BURKITTS_LYMPHOMA_UP		42	0.259247	0.945054	0.5	0.582385	1	2683	tags=19%, list=12%, signal=22%
GAUSSMANN_MLL_AF4_FUSION_TARGETS_G_DN	GAUSSMANN_MLL_AF4_FUSION_TARGETS_G_DN		33	0.262575	0.944964	0.561181	0.582123	1	2355	tags=21%, list=10%, signal=24%
SIMBULAN_UV_RESPONSE_IMMORTALIZED_DN	SIMBULAN_UV_RESPONSE_IMMORTALIZED_DN		31	0.321949	0.944292	0.538614	0.582779	1	2375	tags=23%, list=10%, signal=25%
CERIBELLI_PROMOTERS_INACTIVE_AND_BOUND_BY_NFY	CERIBELLI_PROMOTERS_INACTIVE_AND_BOUND_BY_NFY		31	0.273009	0.942979	0.527559	0.584404	1	6776	tags=45%, list=30%, signal=64%
GARY_CD5_TARGETS_UP	GARY_CD5_TARGETS_UP		463	0.214294	0.941291	0.508475	0.58668	1	4371	tags=22%, list=19%, signal=27%
LIU_SOX4_TARGETS_UP	LIU_SOX4_TARGETS_UP		131	0.230063	0.940616	0.542339	0.587283	1	4755	tags=24%, list=21%, signal=31%
GARGALOVIC_RESPONSE_TO_OXIDIZED_PHOSPHOLIPIDS_YELLOW_UP	GARGALOVIC_RESPONSE_TO_OXIDIZED_PHOSPHOLIPIDS_YELLOW_UP		31	0.302959	0.939739	0.540816	0.588242	1	3548	tags=23%, list=15%, signal=27%
TIEN_INTESTINE_PROBIOTICS_6HR_UP	TIEN_INTESTINE_PROBIOTICS_6HR_UP		53	0.311487	0.939575	0.52975	0.588081	1	5675	tags=40%, list=25%, signal=53%
SHIPP_DLBCL_CURED_VS_FATAL_DN	SHIPP_DLBCL_CURED_VS_FATAL_DN		44	0.259982	0.939565	0.536885	0.587693	1	3913	tags=23%, list=17%, signal=27%
BROWNE_HCMV_INFECTION_6HR_UP	BROWNE_HCMV_INFECTION_6HR_UP		68	0.232273	0.939521	0.552734	0.587356	1	5037	tags=26%, list=22%, signal=34%
KYNG_NORMAL_AGING_DN	KYNG_NORMAL_AGING_DN		27	0.302865	0.938139	0.526515	0.589079	1	4415	tags=30%, list=19%, signal=37%
ZHAN_V2_LATE_DIFFERENTIATION_GENES	ZHAN_V2_LATE_DIFFERENTIATION_GENES		42	0.256029	0.937959	0.549515	0.58892	1	1948	tags=14%, list=9%, signal=16%
JEON_SMAD6_TARGETS_UP	JEON_SMAD6_TARGETS_UP		24	0.356983	0.936067	0.517172	0.591491	1	2251	tags=25%, list=10%, signal=28%
WENG_POR_DOSAGE	WENG_POR_DOSAGE		21	0.289871	0.935057	0.570328	0.592695	1	5281	tags=33%, list=23%, signal=43%
GARGALOVIC_RESPONSE_TO_OXIDIZED_PHOSPHOLIPIDS_BLACK_UP	GARGALOVIC_RESPONSE_TO_OXIDIZED_PHOSPHOLIPIDS_BLACK_UP		34	0.272752	0.934985	0.534274	0.592402	1	2028	tags=18%, list=9%, signal=19%
FLECHNER_PBL_KIDNEY_TRANSPLANT_REJECTED_VS_OK_DN	FLECHNER_PBL_KIDNEY_TRANSPLANT_REJECTED_VS_OK_DN		51	0.269877	0.934248	0.543137	0.593115	1	3481	tags=22%, list=15%, signal=25%
GUENTHER_GROWTH_SPHERICAL_VS_ADHERENT_UP	GUENTHER_GROWTH_SPHERICAL_VS_ADHERENT_UP		21	0.307758	0.934097	0.554493	0.59293	1	1944	tags=24%, list=8%, signal=26%
MOLENAAR_TARGETS_OF_CCND1_AND_CDK4_UP	MOLENAAR_TARGETS_OF_CCND1_AND_CDK4_UP		66	0.246881	0.933668	0.54224	0.593185	1	5652	tags=29%, list=25%, signal=38%
RAO_BOUND_BY_SALL4_ISOFORM_A	RAO_BOUND_BY_SALL4_ISOFORM_A		173	0.218277	0.933623	0.569745	0.592854	1	5335	tags=27%, list=23%, signal=34%
JAZAG_TGFB1_SIGNALING_VIA_SMAD4_UP	JAZAG_TGFB1_SIGNALING_VIA_SMAD4_UP		106	0.219856	0.933296	0.576687	0.592927	1	3394	tags=18%, list=15%, signal=21%
MIKKELSEN_MEF_HCP_WITH_H3_UNMETHYLATED	MIKKELSEN_MEF_HCP_WITH_H3_UNMETHYLATED		220	0.206373	0.932931	0.575472	0.593092	1	5106	tags=23%, list=22%, signal=29%
DACOSTA_ERCC3_ALLELE_XPCS_VS_TTD_UP	DACOSTA_ERCC3_ALLELE_XPCS_VS_TTD_UP		28	0.298213	0.931752	0.523711	0.594506	1	3886	tags=29%, list=17%, signal=34%
LINDVALL_IMMORTALIZED_BY_TERT_DN	LINDVALL_IMMORTALIZED_BY_TERT_DN		79	0.29632	0.931052	0.514735	0.595179	1	3120	tags=27%, list=14%, signal=31%
SPIRA_SMOKERS_LUNG_CANCER_UP	SPIRA_SMOKERS_LUNG_CANCER_UP		38	0.316664	0.92993	0.554913	0.596524	1	2640	tags=21%, list=12%, signal=24%
WEINMANN_ADAPTATION_TO_HYPOXIA_UP	WEINMANN_ADAPTATION_TO_HYPOXIA_UP		28	0.32658	0.929373	0.52439	0.596977	1	2453	tags=29%, list=11%, signal=32%
JOHNSTONE_PARVB_TARGETS_3_UP	JOHNSTONE_PARVB_TARGETS_3_UP		405	0.225891	0.928948	0.540084	0.597223	1	3799	tags=21%, list=17%, signal=24%
DACOSTA_UV_RESPONSE_VIA_ERCC3_COMMON_UP	DACOSTA_UV_RESPONSE_VIA_ERCC3_COMMON_UP		74	0.229908	0.928505	0.536232	0.597496	1	5104	tags=28%, list=22%, signal=36%
MASRI_RESISTANCE_TO_TAMOXIFEN_AND_AROMATASE_INHIBITORS_DN	MASRI_RESISTANCE_TO_TAMOXIFEN_AND_AROMATASE_INHIBITORS_DN		20	0.368051	0.927369	0.534381	0.598857	1	3983	tags=35%, list=17%, signal=42%
ABRAHAM_ALPC_VS_MULTIPLE_MYELOMA_UP	ABRAHAM_ALPC_VS_MULTIPLE_MYELOMA_UP		26	0.314803	0.925948	0.550696	0.600583	1	5820	tags=46%, list=25%, signal=62%
NAKAMURA_ADIPOGENESIS_EARLY_DN	NAKAMURA_ADIPOGENESIS_EARLY_DN		38	0.336672	0.925611	0.535211	0.600712	1	3915	tags=32%, list=17%, signal=38%
SMID_BREAST_CANCER_RELAPSE_IN_LUNG_UP	SMID_BREAST_CANCER_RELAPSE_IN_LUNG_UP		21	0.325797	0.924424	0.55814	0.602175	1	2973	tags=29%, list=13%, signal=33%
CHOI_ATL_CHRONIC_VS_ACUTE_DN	CHOI_ATL_CHRONIC_VS_ACUTE_DN		18	0.387758	0.92427	0.543186	0.602019	1	4304	tags=28%, list=19%, signal=34%
JI_RESPONSE_TO_FSH_UP	JI_RESPONSE_TO_FSH_UP		71	0.233251	0.923395	0.581162	0.602965	1	5149	tags=28%, list=22%, signal=36%
VERNOCHET_ADIPOGENESIS	VERNOCHET_ADIPOGENESIS		19	0.319325	0.922276	0.546906	0.604341	1	5839	tags=42%, list=25%, signal=56%
IKEDA_MIR30_TARGETS_UP	IKEDA_MIR30_TARGETS_UP		113	0.283114	0.921069	0.555556	0.605789	1	5383	tags=35%, list=24%, signal=46%
RASHI_RESPONSE_TO_IONIZING_RADIATION_2	RASHI_RESPONSE_TO_IONIZING_RADIATION_2		126	0.23503	0.920574	0.526427	0.606137	1	2679	tags=20%, list=12%, signal=22%
WOOD_EBV_EBNA1_TARGETS_DN	WOOD_EBV_EBNA1_TARGETS_DN		47	0.289236	0.920443	0.575453	0.605909	1	1647	tags=17%, list=7%, signal=18%
WONG_ENDMETRIUM_CANCER_UP	WONG_ENDMETRIUM_CANCER_UP		25	0.293859	0.92035	0.539216	0.60566	1	2928	tags=24%, list=13%, signal=27%
HUNSBERGER_EXERCISE_REGULATED_GENES	HUNSBERGER_EXERCISE_REGULATED_GENES		31	0.276452	0.919918	0.605108	0.605909	1	2863	tags=26%, list=13%, signal=29%
CHEN_LIVER_METABOLISM_QTL_CIS	CHEN_LIVER_METABOLISM_QTL_CIS		93	0.268615	0.919406	0.522244	0.606276	1	1572	tags=15%, list=7%, signal=16%
WIEDERSCHAIN_TARGETS_OF_BMI1_AND_PCGF2	WIEDERSCHAIN_TARGETS_OF_BMI1_AND_PCGF2		57	0.289868	0.91909	0.569138	0.606375	1	2242	tags=23%, list=10%, signal=25%
SASSON_RESPONSE_TO_GONADOTROPHINS_DN	SASSON_RESPONSE_TO_GONADOTROPHINS_DN		87	0.247807	0.918934	0.545272	0.606181	1	2483	tags=17%, list=11%, signal=19%
BROWNE_HCMV_INFECTION_20HR_UP	BROWNE_HCMV_INFECTION_20HR_UP		233	0.202443	0.918849	0.622641	0.605907	1	3842	tags=18%, list=17%, signal=22%
SAKAI_CHRONIC_HEPATITIS_VS_LIVER_CANCER_UP	SAKAI_CHRONIC_HEPATITIS_VS_LIVER_CANCER_UP		80	0.305355	0.918837	0.563353	0.605515	1	4722	tags=30%, list=21%, signal=38%
DACOSTA_UV_RESPONSE_VIA_ERCC3_TTD_DN	DACOSTA_UV_RESPONSE_VIA_ERCC3_TTD_DN		82	0.273236	0.918561	0.536926	0.605527	1	2703	tags=20%, list=12%, signal=22%
BREUHAHN_GROWTH_FACTOR_SIGNALING_IN_LIVER_CANCER	BREUHAHN_GROWTH_FACTOR_SIGNALING_IN_LIVER_CANCER		22	0.340839	0.918549	0.533755	0.605136	1	1425	tags=18%, list=6%, signal=19%
CROONQUIST_STROMAL_STIMULATION_UP	CROONQUIST_STROMAL_STIMULATION_UP		57	0.329228	0.917586	0.509804	0.606286	1	3927	tags=30%, list=17%, signal=36%
LUI_THYROID_CANCER_PAX8_PPARG_DN	LUI_THYROID_CANCER_PAX8_PPARG_DN		45	0.272859	0.917458	0.516634	0.606088	1	4590	tags=29%, list=20%, signal=36%
BURTON_ADIPOGENESIS_7	BURTON_ADIPOGENESIS_7		48	0.285586	0.917433	0.527083	0.605717	1	3021	tags=23%, list=13%, signal=26%
WENG_POR_TARGETS_GLOBAL_DN	WENG_POR_TARGETS_GLOBAL_DN		23	0.282166	0.914214	0.595918	0.610297	1	2472	tags=17%, list=11%, signal=19%
WHITEHURST_PACLITAXEL_SENSITIVITY	WHITEHURST_PACLITAXEL_SENSITIVITY		38	0.249985	0.913821	0.588123	0.610521	1	3857	tags=26%, list=17%, signal=32%
SUMI_HNF4A_TARGETS	SUMI_HNF4A_TARGETS		31	0.244814	0.913068	0.612167	0.611302	1	4026	tags=19%, list=18%, signal=23%
SENGUPTA_NASOPHARYNGEAL_CARCINOMA_WITH_LMP1_UP	SENGUPTA_NASOPHARYNGEAL_CARCINOMA_WITH_LMP1_UP		393	0.240714	0.91188	0.562617	0.612731	1	2865	tags=18%, list=13%, signal=21%
KYNG_WERNER_SYNDROM_AND_NORMAL_AGING_UP	KYNG_WERNER_SYNDROM_AND_NORMAL_AGING_UP		89	0.224913	0.911614	0.599621	0.612741	1	4268	tags=25%, list=19%, signal=30%
WESTON_VEGFA_TARGETS_6HR	WESTON_VEGFA_TARGETS_6HR		59	0.29416	0.908867	0.538775	0.616634	1	1931	tags=20%, list=8%, signal=22%
LIU_IL13_PRIMING_MODEL	LIU_IL13_PRIMING_MODEL		15	0.343509	0.907755	0.554415	0.617939	1	4434	tags=33%, list=19%, signal=41%
LEIN_NEURON_MARKERS	LEIN_NEURON_MARKERS		68	0.230081	0.907481	0.590099	0.617907	1	4880	tags=24%, list=21%, signal=30%
ZHAN_MULTIPLE_MYELOMA_CD1_AND_CD2_UP	ZHAN_MULTIPLE_MYELOMA_CD1_AND_CD2_UP		85	0.23556	0.905734	0.573643	0.620231	1	2680	tags=16%, list=12%, signal=19%
EHLERS_ANEUPLOIDY_UP	EHLERS_ANEUPLOIDY_UP		41	0.323607	0.905227	0.577299	0.620614	1	4804	tags=32%, list=21%, signal=40%
KOHOUTEK_CCNT1_TARGETS	KOHOUTEK_CCNT1_TARGETS		48	0.260925	0.904101	0.566596	0.62193	1	4556	tags=25%, list=20%, signal=31%
RODRIGUES_THYROID_CARCINOMA_DN	RODRIGUES_THYROID_CARCINOMA_DN		74	0.259198	0.900041	0.577075	0.627779	1	2679	tags=19%, list=12%, signal=21%
WANG_HCP_PROSTATE_CANCER	WANG_HCP_PROSTATE_CANCER		110	0.21938	0.89994	0.602434	0.62754	1	2617	tags=17%, list=11%, signal=19%
HILLION_HMGA1_TARGETS	HILLION_HMGA1_TARGETS		88	0.21707	0.896605	0.655106	0.632392	1	2195	tags=15%, list=10%, signal=16%
KIM_HYPOXIA	KIM_HYPOXIA		24	0.29668	0.895635	0.579882	0.633552	1	3043	tags=25%, list=13%, signal=29%
ZWANG_EGF_INTERVAL_DN	ZWANG_EGF_INTERVAL_DN		202	0.216312	0.893713	0.618143	0.636167	1	3054	tags=18%, list=13%, signal=21%
DITTMER_PTHLH_TARGETS_DN	DITTMER_PTHLH_TARGETS_DN		73	0.224669	0.893246	0.645472	0.636476	1	2431	tags=15%, list=11%, signal=17%
MCBRYAN_PUBERTAL_TGFB1_TARGETS_UP	MCBRYAN_PUBERTAL_TGFB1_TARGETS_UP		168	0.243251	0.892846	0.573441	0.636714	1	3827	tags=25%, list=17%, signal=30%
YIH_RESPONSE_TO_ARSENITE_C4	YIH_RESPONSE_TO_ARSENITE_C4		18	0.278205	0.890493	0.650295	0.639897	1	4688	tags=44%, list=20%, signal=56%
WATANABE_RECTAL_CANCER_RADIOTHERAPY_RESPONSIVE_UP	WATANABE_RECTAL_CANCER_RADIOTHERAPY_RESPONSIVE_UP		105	0.218107	0.888995	0.649899	0.641673	1	3221	tags=17%, list=14%, signal=20%
NADLER_OBESITY_UP	NADLER_OBESITY_UP		61	0.312918	0.887969	0.578	0.642847	1	3567	tags=25%, list=16%, signal=29%
GUO_HEX_TARGETS_UP	GUO_HEX_TARGETS_UP		81	0.22964	0.886491	0.617647	0.644726	1	3791	tags=25%, list=17%, signal=29%
DOUGLAS_BMI1_TARGETS_DN	DOUGLAS_BMI1_TARGETS_DN		307	0.2003	0.886008	0.640333	0.645029	1	2659	tags=13%, list=12%, signal=15%
BROWNE_HCMV_INFECTION_12HR_UP	BROWNE_HCMV_INFECTION_12HR_UP		108	0.207171	0.885654	0.630081	0.645164	1	4012	tags=22%, list=18%, signal=27%
NUTT_GBM_VS_AO_GLIOMA_DN	NUTT_GBM_VS_AO_GLIOMA_DN		43	0.260905	0.884233	0.612403	0.646959	1	4146	tags=21%, list=18%, signal=26%
MEISSNER_NPC_HCP_WITH_H3K27ME3	MEISSNER_NPC_HCP_WITH_H3K27ME3		78	0.22593	0.878495	0.644914	0.655442	1	4619	tags=21%, list=20%, signal=26%
VECCHI_GASTRIC_CANCER_ADVANCED_VS_EARLY_DN	VECCHI_GASTRIC_CANCER_ADVANCED_VS_EARLY_DN		130	0.213992	0.878416	0.639752	0.655137	1	3265	tags=18%, list=14%, signal=21%
HANN_RESISTANCE_TO_BCL2_INHIBITOR_DN	HANN_RESISTANCE_TO_BCL2_INHIBITOR_DN		47	0.249518	0.878339	0.612	0.654832	1	1513	tags=11%, list=7%, signal=11%
IIZUKA_LIVER_CANCER_PROGRESSION_L0_L1_DN	IIZUKA_LIVER_CANCER_PROGRESSION_L0_L1_DN		19	0.313156	0.877606	0.600394	0.655553	1	3541	tags=32%, list=15%, signal=37%
OKAMOTO_LIVER_CANCER_MULTICENTRIC_OCCURRENCE_UP	OKAMOTO_LIVER_CANCER_MULTICENTRIC_OCCURRENCE_UP		23	0.281673	0.876318	0.629126	0.657102	1	2889	tags=22%, list=13%, signal=25%
WANG_TARGETS_OF_MLL_CBP_FUSION_DN	WANG_TARGETS_OF_MLL_CBP_FUSION_DN		45	0.263921	0.873204	0.606119	0.66144	1	3591	tags=24%, list=16%, signal=29%
LIU_IL13_MEMORY_MODEL_UP	LIU_IL13_MEMORY_MODEL_UP		17	0.32425	0.872206	0.606695	0.662601	1	1796	tags=18%, list=8%, signal=19%
KIM_WT1_TARGETS_12HR_UP	KIM_WT1_TARGETS_12HR_UP		158	0.229274	0.87159	0.634298	0.663165	1	3433	tags=22%, list=15%, signal=25%
STARK_HYPPOCAMPUS_22Q11_DELETION_UP	STARK_HYPPOCAMPUS_22Q11_DELETION_UP		50	0.231334	0.870692	0.675351	0.664126	1	4849	tags=26%, list=21%, signal=33%
MASRI_RESISTANCE_TO_TAMOXIFEN_AND_AROMATASE_INHIBITORS_UP	MASRI_RESISTANCE_TO_TAMOXIFEN_AND_AROMATASE_INHIBITORS_UP		20	0.347746	0.870192	0.609312	0.664447	1	1612	tags=20%, list=7%, signal=21%
HOEGERKORP_CD44_TARGETS_TEMPORAL_DN	HOEGERKORP_CD44_TARGETS_TEMPORAL_DN		25	0.265229	0.869895	0.664062	0.664482	1	3046	tags=24%, list=13%, signal=28%
KORKOLA_SEMINOMA_UP	KORKOLA_SEMINOMA_UP		41	0.25842	0.869232	0.629032	0.665073	1	4766	tags=27%, list=21%, signal=34%
RAO_BOUND_BY_SALL4	RAO_BOUND_BY_SALL4		220	0.205527	0.868214	0.682692	0.666195	1	3476	tags=17%, list=15%, signal=20%
GENTILE_UV_RESPONSE_CLUSTER_D2	GENTILE_UV_RESPONSE_CLUSTER_D2		41	0.262883	0.866903	0.601905	0.667922	1	3410	tags=24%, list=15%, signal=29%
WANG_ADIPOGENIC_GENES_REPRESSED_BY_SIRT1	WANG_ADIPOGENIC_GENES_REPRESSED_BY_SIRT1		27	0.291456	0.86406	0.637097	0.671967	1	2940	tags=26%, list=13%, signal=30%
NAKAMURA_ADIPOGENESIS_LATE_DN	NAKAMURA_ADIPOGENESIS_LATE_DN		37	0.306359	0.863878	0.589899	0.671828	1	4384	tags=32%, list=19%, signal=40%
FLECHNER_PBL_KIDNEY_TRANSPLANT_OK_VS_DONOR_UP	FLECHNER_PBL_KIDNEY_TRANSPLANT_OK_VS_DONOR_UP		147	0.223552	0.863546	0.635992	0.67188	1	3528	tags=20%, list=15%, signal=23%
AMIT_SERUM_RESPONSE_20_MCF10A	AMIT_SERUM_RESPONSE_20_MCF10A		21	0.263893	0.862475	0.678208	0.673091	1	5646	tags=33%, list=25%, signal=44%
PROVENZANI_METASTASIS_DN	PROVENZANI_METASTASIS_DN		134	0.224523	0.859375	0.64375	0.677625	1	3275	tags=19%, list=14%, signal=23%
LI_CISPLATIN_RESISTANCE_UP	LI_CISPLATIN_RESISTANCE_UP		27	0.298152	0.859367	0.603143	0.677206	1	2882	tags=30%, list=13%, signal=34%
MA_PITUITARY_FETAL_VS_ADULT_DN	MA_PITUITARY_FETAL_VS_ADULT_DN		19	0.283007	0.857638	0.658103	0.679375	1	2519	tags=16%, list=11%, signal=18%
BERNARD_PPAPDC1B_TARGETS_UP	BERNARD_PPAPDC1B_TARGETS_UP		36	0.265725	0.857214	0.637597	0.679623	1	5216	tags=36%, list=23%, signal=47%
RADAEVA_RESPONSE_TO_IFNA1_UP	RADAEVA_RESPONSE_TO_IFNA1_UP		50	0.299885	0.856541	0.588	0.680214	1	5675	tags=36%, list=25%, signal=48%
TAKAO_RESPONSE_TO_UVB_RADIATION_DN	TAKAO_RESPONSE_TO_UVB_RADIATION_DN		98	0.222937	0.856016	0.658153	0.680613	1	5479	tags=32%, list=24%, signal=41%
BALDWIN_PRKCI_TARGETS_UP	BALDWIN_PRKCI_TARGETS_UP		34	0.265786	0.855491	0.650391	0.680964	1	4450	tags=26%, list=19%, signal=33%
ROESSLER_LIVER_CANCER_METASTASIS_DN	ROESSLER_LIVER_CANCER_METASTASIS_DN		49	0.219215	0.855324	0.736842	0.680806	1	2749	tags=16%, list=12%, signal=19%
STAMBOLSKY_BOUND_BY_MUTATED_TP53	STAMBOLSKY_BOUND_BY_MUTATED_TP53		17	0.273355	0.854782	0.69246	0.681221	1	3487	tags=24%, list=15%, signal=28%
LEE_AGING_MUSCLE_DN	LEE_AGING_MUSCLE_DN		45	0.227754	0.851162	0.697395	0.686444	1	5045	tags=31%, list=22%, signal=40%
MEISSNER_BRAIN_HCP_WITH_H3K4ME2_AND_H3K27ME3	MEISSNER_BRAIN_HCP_WITH_H3K4ME2_AND_H3K27ME3		57	0.234605	0.84899	0.62782	0.689269	1	3631	tags=23%, list=16%, signal=27%
OSMAN_BLADDER_CANCER_UP	OSMAN_BLADDER_CANCER_UP		392	0.228541	0.84724	0.626459	0.691554	1	3569	tags=19%, list=16%, signal=22%
MIKKELSEN_MEF_LCP_WITH_H3K27ME3	MIKKELSEN_MEF_LCP_WITH_H3K27ME3		63	0.238261	0.846449	0.67319	0.692362	1	7608	tags=41%, list=33%, signal=62%
CAIRO_HEPATOBLASTOMA_POOR_SURVIVAL	CAIRO_HEPATOBLASTOMA_POOR_SURVIVAL		16	0.285969	0.846315	0.689394	0.692129	1	3503	tags=38%, list=15%, signal=44%
MEISSNER_BRAIN_HCP_WITH_H3K27ME3	MEISSNER_BRAIN_HCP_WITH_H3K27ME3		259	0.214623	0.845978	0.680808	0.692229	1	4699	tags=24%, list=21%, signal=29%
ZHAN_MULTIPLE_MYELOMA_MS_UP	ZHAN_MULTIPLE_MYELOMA_MS_UP		47	0.289682	0.845952	0.618762	0.691832	1	5366	tags=45%, list=23%, signal=58%
ROYLANCE_BREAST_CANCER_16Q_COPY_NUMBER_DN	ROYLANCE_BREAST_CANCER_16Q_COPY_NUMBER_DN		26	0.27352	0.842979	0.657201	0.696096	1	5845	tags=38%, list=26%, signal=52%
MOOTHA_FFA_OXYDATION	MOOTHA_FFA_OXYDATION		22	0.282293	0.842451	0.666667	0.696464	1	925	tags=9%, list=4%, signal=9%
TONKS_TARGETS_OF_RUNX1_RUNX1T1_FUSION_SUSTAINED_IN_MONOCYTE_UP	TONKS_TARGETS_OF_RUNX1_RUNX1T1_FUSION_SUSTAINED_IN_MONOCYTE_UP		21	0.312706	0.842259	0.63745	0.696343	1	6030	tags=57%, list=26%, signal=77%
GABRIELY_MIR21_TARGETS	GABRIELY_MIR21_TARGETS		282	0.265422	0.841641	0.625969	0.696838	1	5256	tags=30%, list=23%, signal=38%
BAE_BRCA1_TARGETS_UP	BAE_BRCA1_TARGETS_UP		74	0.226201	0.840168	0.701219	0.69868	1	3533	tags=20%, list=15%, signal=24%
RODRIGUES_NTN1_TARGETS_UP	RODRIGUES_NTN1_TARGETS_UP		16	0.325324	0.839634	0.649899	0.699046	1	1068	tags=19%, list=5%, signal=20%
SABATES_COLORECTAL_ADENOMA_UP	SABATES_COLORECTAL_ADENOMA_UP		133	0.217346	0.838624	0.685484	0.70019	1	3676	tags=20%, list=16%, signal=24%
POS_HISTAMINE_RESPONSE_NETWORK	POS_HISTAMINE_RESPONSE_NETWORK		32	0.257444	0.832888	0.679842	0.708561	1	668	tags=9%, list=3%, signal=10%
BROWNE_HCMV_INFECTION_1HR_UP	BROWNE_HCMV_INFECTION_1HR_UP		59	0.206814	0.832099	0.784047	0.709314	1	1968	tags=12%, list=9%, signal=13%
BOGNI_TREATMENT_RELATED_MYELOID_LEUKEMIA_UP	BOGNI_TREATMENT_RELATED_MYELOID_LEUKEMIA_UP		30	0.242963	0.831624	0.722	0.709611	1	5316	tags=30%, list=23%, signal=39%
STAMBOLSKY_TARGETS_OF_MUTATED_TP53_UP	STAMBOLSKY_TARGETS_OF_MUTATED_TP53_UP		48	0.241363	0.831484	0.696629	0.709397	1	2855	tags=19%, list=12%, signal=21%
LEE_LIVER_CANCER_HEPATOBLAST	LEE_LIVER_CANCER_HEPATOBLAST		16	0.323374	0.829458	0.629032	0.712089	1	3755	tags=31%, list=16%, signal=37%
SENESE_HDAC1_TARGETS_DN	SENESE_HDAC1_TARGETS_DN		238	0.217449	0.828829	0.64271	0.712604	1	3380	tags=18%, list=15%, signal=21%
CHEOK_RESPONSE_TO_HD_MTX_DN	CHEOK_RESPONSE_TO_HD_MTX_DN		23	0.276396	0.82591	0.698842	0.71671	1	1145	tags=13%, list=5%, signal=14%
DACOSTA_UV_RESPONSE_VIA_ERCC3_XPCS_DN	DACOSTA_UV_RESPONSE_VIA_ERCC3_XPCS_DN		86	0.248191	0.825898	0.684109	0.71628	1	2703	tags=17%, list=12%, signal=20%
FAELT_B_CLL_WITH_VH3_21_DN	FAELT_B_CLL_WITH_VH3_21_DN		49	0.248599	0.825169	0.680723	0.716938	1	5298	tags=31%, list=23%, signal=40%
GENTILE_UV_HIGH_DOSE_DN	GENTILE_UV_HIGH_DOSE_DN		302	0.204138	0.823185	0.698292	0.71951	1	3913	tags=21%, list=17%, signal=25%
AMIT_SERUM_RESPONSE_60_MCF10A	AMIT_SERUM_RESPONSE_60_MCF10A		57	0.27347	0.82238	0.635992	0.720308	1	4795	tags=35%, list=21%, signal=44%
HOLLEMAN_VINCRISTINE_RESISTANCE_B_ALL_DN	HOLLEMAN_VINCRISTINE_RESISTANCE_B_ALL_DN		15	0.289603	0.822012	0.685417	0.720435	1	5910	tags=40%, list=26%, signal=54%
DAZARD_RESPONSE_TO_UV_NHEK_UP	DAZARD_RESPONSE_TO_UV_NHEK_UP		238	0.189736	0.821764	0.764228	0.720379	1	4406	tags=22%, list=19%, signal=27%
BHAT_ESR1_TARGETS_VIA_AKT1_DN	BHAT_ESR1_TARGETS_VIA_AKT1_DN		80	0.238582	0.820478	0.678138	0.72183	1	3913	tags=24%, list=17%, signal=29%
PRAMOONJAGO_SOX4_TARGETS_UP	PRAMOONJAGO_SOX4_TARGETS_UP		52	0.255695	0.81921	0.679089	0.723333	1	6235	tags=40%, list=27%, signal=55%
PECE_MAMMARY_STEM_CELL_UP	PECE_MAMMARY_STEM_CELL_UP		136	0.25014	0.817255	0.652344	0.725875	1	4669	tags=30%, list=20%, signal=38%
GAUSSMANN_MLL_AF4_FUSION_TARGETS_C_DN	GAUSSMANN_MLL_AF4_FUSION_TARGETS_C_DN		19	0.258237	0.814441	0.76699	0.729728	1	4779	tags=32%, list=21%, signal=40%
OKAWA_NEUROBLASTOMA_1P36_31_DELETION	OKAWA_NEUROBLASTOMA_1P36_31_DELETION		22	0.312979	0.814394	0.669276	0.729342	1	2537	tags=18%, list=11%, signal=20%
KAYO_AGING_MUSCLE_DN	KAYO_AGING_MUSCLE_DN		122	0.202182	0.81437	0.724696	0.728919	1	1647	tags=9%, list=7%, signal=10%
YAO_TEMPORAL_RESPONSE_TO_PROGESTERONE_CLUSTER_12	YAO_TEMPORAL_RESPONSE_TO_PROGESTERONE_CLUSTER_12		78	0.20963	0.813801	0.746421	0.729299	1	4974	tags=29%, list=22%, signal=38%
KAAB_FAILED_HEART_VENTRICLE_DN	KAAB_FAILED_HEART_VENTRICLE_DN		39	0.253146	0.813279	0.706478	0.729613	1	2356	tags=18%, list=10%, signal=20%
YAO_TEMPORAL_RESPONSE_TO_PROGESTERONE_CLUSTER_4	YAO_TEMPORAL_RESPONSE_TO_PROGESTERONE_CLUSTER_4		15	0.301497	0.809852	0.698842	0.734343	1	3183	tags=20%, list=14%, signal=23%
WHITE_NEUROBLASTOMA_WITH_1P36.3_DELETION	WHITE_NEUROBLASTOMA_WITH_1P36.3_DELETION		21	0.306088	0.809501	0.669922	0.734441	1	2537	tags=19%, list=11%, signal=21%
GENTILE_UV_RESPONSE_CLUSTER_D5	GENTILE_UV_RESPONSE_CLUSTER_D5		35	0.262091	0.808102	0.67304	0.736097	1	2966	tags=20%, list=13%, signal=23%
DASU_IL6_SIGNALING_UP	DASU_IL6_SIGNALING_UP		58	0.262991	0.805458	0.677149	0.739604	1	2903	tags=22%, list=13%, signal=26%
GRANDVAUX_IRF3_TARGETS_DN	GRANDVAUX_IRF3_TARGETS_DN		19	0.292612	0.804933	0.686747	0.739906	1	2157	tags=26%, list=9%, signal=29%
TCGA_GLIOBLASTOMA_COPY_NUMBER_UP	TCGA_GLIOBLASTOMA_COPY_NUMBER_UP		71	0.221673	0.802494	0.744	0.743167	1	3568	tags=18%, list=16%, signal=22%
WEBER_METHYLATED_ICP_IN_FIBROBLAST	WEBER_METHYLATED_ICP_IN_FIBROBLAST		22	0.26404	0.802222	0.750923	0.74311	1	5725	tags=36%, list=25%, signal=48%
YAO_TEMPORAL_RESPONSE_TO_PROGESTERONE_CLUSTER_8	YAO_TEMPORAL_RESPONSE_TO_PROGESTERONE_CLUSTER_8		48	0.223024	0.802195	0.76087	0.74269	1	3101	tags=17%, list=14%, signal=19%
SANDERSON_PPARA_TARGETS	SANDERSON_PPARA_TARGETS		15	0.304766	0.802041	0.686117	0.742459	1	3687	tags=27%, list=16%, signal=32%
JEPSEN_SMRT_TARGETS	JEPSEN_SMRT_TARGETS		33	0.237103	0.801331	0.777547	0.743037	1	4310	tags=24%, list=19%, signal=30%
BERTUCCI_MEDULLARY_VS_DUCTAL_BREAST_CANCER_DN	BERTUCCI_MEDULLARY_VS_DUCTAL_BREAST_CANCER_DN		165	0.265027	0.799234	0.639752	0.745678	1	4555	tags=27%, list=20%, signal=33%
HOLLEMAN_VINCRISTINE_RESISTANCE_B_ALL_UP	HOLLEMAN_VINCRISTINE_RESISTANCE_B_ALL_UP		37	0.234784	0.798346	0.733333	0.746586	1	4385	tags=27%, list=19%, signal=33%
SUNG_METASTASIS_STROMA_UP	SUNG_METASTASIS_STROMA_UP		108	0.228743	0.798215	0.693712	0.746305	1	2979	tags=19%, list=13%, signal=21%
HASLINGER_B_CLL_WITH_6Q21_DELETION	HASLINGER_B_CLL_WITH_6Q21_DELETION		20	0.278421	0.79793	0.712831	0.746299	1	5215	tags=35%, list=23%, signal=45%
MUELLER_METHYLATED_IN_GLIOBLASTOMA	MUELLER_METHYLATED_IN_GLIOBLASTOMA		39	0.243158	0.789958	0.779626	0.757793	1	5079	tags=36%, list=22%, signal=46%
KAAB_FAILED_HEART_ATRIUM_DN	KAAB_FAILED_HEART_ATRIUM_DN		140	0.209385	0.788256	0.73161	0.759894	1	2453	tags=13%, list=11%, signal=14%
CREIGHTON_ENDOCRINE_THERAPY_RESISTANCE_5	CREIGHTON_ENDOCRINE_THERAPY_RESISTANCE_5		455	0.203065	0.785285	0.720251	0.763757	1	3764	tags=19%, list=16%, signal=22%
SAGIV_CD24_TARGETS_DN	SAGIV_CD24_TARGETS_DN		46	0.247319	0.781752	0.713115	0.768482	1	4016	tags=28%, list=18%, signal=34%
RODWELL_AGING_KIDNEY_NO_BLOOD_DN	RODWELL_AGING_KIDNEY_NO_BLOOD_DN		145	0.220015	0.78039	0.711198	0.769992	1	3667	tags=21%, list=16%, signal=24%
DORN_ADENOVIRUS_INFECTION_24HR_DN	DORN_ADENOVIRUS_INFECTION_24HR_DN		42	0.243805	0.780125	0.72332	0.769919	1	4384	tags=33%, list=19%, signal=41%
HEIDENBLAD_AMPLICON_8Q24_DN	HEIDENBLAD_AMPLICON_8Q24_DN		43	0.215088	0.778066	0.785124	0.772471	1	5931	tags=30%, list=26%, signal=41%
HOWLIN_CITED1_TARGETS_1_DN	HOWLIN_CITED1_TARGETS_1_DN		35	0.253293	0.777798	0.729941	0.772381	1	2190	tags=17%, list=10%, signal=19%
POTTI_CYTOXAN_SENSITIVITY	POTTI_CYTOXAN_SENSITIVITY		33	0.252853	0.775972	0.735294	0.774479	1	1585	tags=15%, list=7%, signal=16%
JOHNSTONE_PARVB_TARGETS_2_DN	JOHNSTONE_PARVB_TARGETS_2_DN		324	0.224711	0.774301	0.711799	0.776427	1	2680	tags=15%, list=12%, signal=17%
LEIN_LOCALIZED_TO_DISTAL_AND_PROXIMAL_DENDRITES	LEIN_LOCALIZED_TO_DISTAL_AND_PROXIMAL_DENDRITES		15	0.275553	0.774139	0.730924	0.776167	1	4050	tags=27%, list=18%, signal=32%
FARDIN_HYPOXIA_11	FARDIN_HYPOXIA_11		32	0.24166	0.773701	0.752874	0.776263	1	4439	tags=28%, list=19%, signal=35%
WANG_BARRETTS_ESOPHAGUS_DN	WANG_BARRETTS_ESOPHAGUS_DN		25	0.237964	0.771159	0.790984	0.779421	1	3555	tags=24%, list=16%, signal=28%
HALMOS_CEBPA_TARGETS_DN	HALMOS_CEBPA_TARGETS_DN		42	0.247116	0.770681	0.731809	0.779622	1	3227	tags=19%, list=14%, signal=22%
PUIFFE_INVASION_INHIBITED_BY_ASCITES_DN	PUIFFE_INVASION_INHIBITED_BY_ASCITES_DN		144	0.219257	0.767026	0.756654	0.784388	1	5365	tags=27%, list=23%, signal=35%
CHEN_PDGF_TARGETS	CHEN_PDGF_TARGETS		19	0.277555	0.766501	0.754098	0.784719	1	3800	tags=26%, list=17%, signal=32%
SMID_BREAST_CANCER_ERBB2_UP	SMID_BREAST_CANCER_ERBB2_UP		140	0.232543	0.76637	0.709205	0.784443	1	3555	tags=18%, list=16%, signal=21%
YIH_RESPONSE_TO_ARSENITE_C2	YIH_RESPONSE_TO_ARSENITE_C2		18	0.27163	0.764108	0.760479	0.787121	1	3206	tags=22%, list=14%, signal=26%
KOBAYASHI_EGFR_SIGNALING_6HR_DN	KOBAYASHI_EGFR_SIGNALING_6HR_DN		17	0.306984	0.76131	0.733467	0.790498	1	5346	tags=47%, list=23%, signal=61%
ZHOU_TNF_SIGNALING_30MIN	ZHOU_TNF_SIGNALING_30MIN		53	0.219997	0.760524	0.754167	0.791133	1	4531	tags=28%, list=20%, signal=35%
BURTON_ADIPOGENESIS_11	BURTON_ADIPOGENESIS_11		54	0.254974	0.760246	0.723866	0.791041	1	4874	tags=31%, list=21%, signal=40%
CHARAFE_BREAST_CANCER_BASAL_VS_MESENCHYMAL_DN	CHARAFE_BREAST_CANCER_BASAL_VS_MESENCHYMAL_DN		50	0.26451	0.757313	0.70217	0.794731	1	2620	tags=20%, list=11%, signal=23%
WENDT_COHESIN_TARGETS_UP	WENDT_COHESIN_TARGETS_UP		32	0.293629	0.756934	0.710227	0.79476	1	4479	tags=31%, list=20%, signal=39%
KANG_FLUOROURACIL_RESISTANCE_UP	KANG_FLUOROURACIL_RESISTANCE_UP		22	0.253312	0.75531	0.785106	0.796478	1	3770	tags=23%, list=16%, signal=27%
RIZ_ERYTHROID_DIFFERENTIATION_HBZ	RIZ_ERYTHROID_DIFFERENTIATION_HBZ		39	0.20149	0.75456	0.883629	0.79704	1	4663	tags=28%, list=20%, signal=35%
TAKAO_RESPONSE_TO_UVB_RADIATION_UP	TAKAO_RESPONSE_TO_UVB_RADIATION_UP		86	0.199994	0.750785	0.828571	0.801755	1	3591	tags=19%, list=16%, signal=22%
BANDRES_RESPONSE_TO_CARMUSTIN_MGMT_48HR_DN	BANDRES_RESPONSE_TO_CARMUSTIN_MGMT_48HR_DN		156	0.186917	0.748229	0.855372	0.804805	1	2885	tags=12%, list=13%, signal=13%
GRADE_COLON_VS_RECTAL_CANCER_DN	GRADE_COLON_VS_RECTAL_CANCER_DN		53	0.191137	0.740051	0.914226	0.815141	1	4765	tags=23%, list=21%, signal=29%
ZEMBUTSU_SENSITIVITY_TO_FLUOROURACIL	ZEMBUTSU_SENSITIVITY_TO_FLUOROURACIL		16	0.238212	0.739882	0.863636	0.814866	1	7463	tags=38%, list=33%, signal=56%
ZHU_CMV_ALL_DN	ZHU_CMV_ALL_DN		128	0.231978	0.738258	0.735772	0.81651	1	5232	tags=34%, list=23%, signal=44%
AMIT_EGF_RESPONSE_40_MCF10A	AMIT_EGF_RESPONSE_40_MCF10A		19	0.282209	0.737906	0.727273	0.816467	1	6516	tags=42%, list=28%, signal=59%
DORN_ADENOVIRUS_INFECTION_48HR_DN	DORN_ADENOVIRUS_INFECTION_48HR_DN		40	0.240493	0.735838	0.750503	0.818674	1	4384	tags=30%, list=19%, signal=37%
FIGUEROA_AML_METHYLATION_CLUSTER_3_DN	FIGUEROA_AML_METHYLATION_CLUSTER_3_DN		37	0.21564	0.734069	0.874251	0.820475	1	4077	tags=24%, list=18%, signal=30%
LOPEZ_EPITHELIOID_MESOTHELIOMA	LOPEZ_EPITHELIOID_MESOTHELIOMA		17	0.256046	0.732413	0.823417	0.82207	1	3891	tags=24%, list=17%, signal=28%
ZHU_SKIL_TARGETS_UP	ZHU_SKIL_TARGETS_UP		20	0.276238	0.727322	0.769384	0.828068	1	3927	tags=25%, list=17%, signal=30%
DAVICIONI_RHABDOMYOSARCOMA_PAX_FOXO1_FUSION_DN	DAVICIONI_RHABDOMYOSARCOMA_PAX_FOXO1_FUSION_DN		15	0.282399	0.717163	0.814371	0.840405	1	3380	tags=27%, list=15%, signal=31%
CLASPER_LYMPHATIC_VESSELS_DURING_METASTASIS_DN	CLASPER_LYMPHATIC_VESSELS_DURING_METASTASIS_DN		36	0.286574	0.713418	0.705545	0.844491	1	2001	tags=22%, list=9%, signal=24%
KENNY_CTNNB1_TARGETS_DN	KENNY_CTNNB1_TARGETS_DN		52	0.203649	0.712199	0.877953	0.845491	1	2217	tags=12%, list=10%, signal=13%
HASLINGER_B_CLL_WITH_17P13_DELETION	HASLINGER_B_CLL_WITH_17P13_DELETION		21	0.258597	0.712038	0.78629	0.845167	1	2937	tags=19%, list=13%, signal=22%
MOOTHA_GLUCONEOGENESIS	MOOTHA_GLUCONEOGENESIS		31	0.228663	0.70868	0.854442	0.848701	1	3071	tags=19%, list=13%, signal=22%
LINDGREN_BLADDER_CANCER_WITH_LOH_IN_CHR9Q	LINDGREN_BLADDER_CANCER_WITH_LOH_IN_CHR9Q		111	0.201936	0.707407	0.807322	0.849736	1	1690	tags=10%, list=7%, signal=11%
ODONNELL_METASTASIS_DN	ODONNELL_METASTASIS_DN		23	0.229439	0.703852	0.852632	0.853539	1	5348	tags=30%, list=23%, signal=40%
GINESTIER_BREAST_CANCER_20Q13_AMPLIFICATION_DN	GINESTIER_BREAST_CANCER_20Q13_AMPLIFICATION_DN		162	0.198437	0.702719	0.780632	0.854343	1	4666	tags=22%, list=20%, signal=28%
ZHU_CMV_24_HR_UP	ZHU_CMV_24_HR_UP		91	0.195137	0.702567	0.853659	0.854004	1	2600	tags=14%, list=11%, signal=16%
MAHADEVAN_GIST_MORPHOLOGICAL_SWITCH	MAHADEVAN_GIST_MORPHOLOGICAL_SWITCH		15	0.295092	0.701222	0.79089	0.855074	1	2143	tags=20%, list=9%, signal=22%
PELLICCIOTTA_HDAC_IN_ANTIGEN_PRESENTATION_DN	PELLICCIOTTA_HDAC_IN_ANTIGEN_PRESENTATION_DN		46	0.255537	0.700033	0.786853	0.855912	1	1657	tags=13%, list=7%, signal=14%
WANG_CLIM2_TARGETS_DN	WANG_CLIM2_TARGETS_DN		179	0.181083	0.699071	0.884615	0.856495	1	4910	tags=24%, list=21%, signal=30%
KYNG_WERNER_SYNDROM_DN	KYNG_WERNER_SYNDROM_DN		26	0.213506	0.698662	0.874307	0.856444	1	4415	tags=23%, list=19%, signal=29%
WANG_METHYLATED_IN_BREAST_CANCER	WANG_METHYLATED_IN_BREAST_CANCER		35	0.226035	0.688528	0.841584	0.86734	1	3983	tags=26%, list=17%, signal=31%
PIONTEK_PKD1_TARGETS_UP	PIONTEK_PKD1_TARGETS_UP		37	0.209026	0.684731	0.869835	0.871042	1	3979	tags=22%, list=17%, signal=26%
GRATIAS_RETINOBLASTOMA_16Q24	GRATIAS_RETINOBLASTOMA_16Q24		15	0.294956	0.684641	0.769231	0.870635	1	6498	tags=47%, list=28%, signal=65%
LUND_SILENCED_BY_METHYLATION	LUND_SILENCED_BY_METHYLATION		16	0.246402	0.678689	0.835759	0.87648	1	3770	tags=19%, list=16%, signal=22%
ULE_SPLICING_VIA_NOVA2	ULE_SPLICING_VIA_NOVA2		41	0.197476	0.677156	0.914683	0.877576	1	6163	tags=37%, list=27%, signal=50%
LUI_TARGETS_OF_PAX8_PPARG_FUSION	LUI_TARGETS_OF_PAX8_PPARG_FUSION		33	0.223267	0.663174	0.85086	0.891182	1	4590	tags=27%, list=20%, signal=34%
WEBER_METHYLATED_LCP_IN_SPERM_UP	WEBER_METHYLATED_LCP_IN_SPERM_UP		15	0.247795	0.65954	0.878	0.894254	1	5291	tags=27%, list=23%, signal=35%
CHUANG_OXIDATIVE_STRESS_RESPONSE_UP	CHUANG_OXIDATIVE_STRESS_RESPONSE_UP		28	0.218302	0.659394	0.901961	0.893853	1	2472	tags=14%, list=11%, signal=16%
IKEDA_MIR133_TARGETS_UP	IKEDA_MIR133_TARGETS_UP		41	0.22085	0.655266	0.852883	0.897239	1	4688	tags=27%, list=20%, signal=34%
BOYAULT_LIVER_CANCER_SUBCLASS_G56_DN	BOYAULT_LIVER_CANCER_SUBCLASS_G56_DN		17	0.239082	0.653673	0.87526	0.898211	1	6145	tags=47%, list=27%, signal=64%
WEBER_METHYLATED_HCP_IN_SPERM_UP	WEBER_METHYLATED_HCP_IN_SPERM_UP		20	0.208978	0.653291	0.912525	0.898015	1	207	tags=5%, list=1%, signal=5%
HASLINGER_B_CLL_WITH_CHROMOSOME_12_TRISOMY	HASLINGER_B_CLL_WITH_CHROMOSOME_12_TRISOMY		24	0.221331	0.650976	0.893224	0.899679	1	4146	tags=21%, list=18%, signal=25%
BOYLAN_MULTIPLE_MYELOMA_D_CLUSTER_UP	BOYLAN_MULTIPLE_MYELOMA_D_CLUSTER_UP		27	0.204332	0.645391	0.93712	0.904154	1	3066	tags=19%, list=13%, signal=21%
NAGASHIMA_NRG1_SIGNALING_DN	NAGASHIMA_NRG1_SIGNALING_DN		56	0.185781	0.641728	0.932653	0.906917	1	5015	tags=20%, list=22%, signal=25%
MIKKELSEN_MCV6_LCP_WITH_H3K27ME3	MIKKELSEN_MCV6_LCP_WITH_H3K27ME3		26	0.214534	0.629988	0.917485	0.916468	1	225	tags=4%, list=1%, signal=4%
ELLWOOD_MYC_TARGETS_DN	ELLWOOD_MYC_TARGETS_DN		38	0.197741	0.629285	0.907816	0.916516	1	6265	tags=34%, list=27%, signal=47%
DALESSIO_TSA_RESPONSE	DALESSIO_TSA_RESPONSE		23	0.221137	0.614097	0.897638	0.927992	1	6168	tags=48%, list=27%, signal=65%
XU_HGF_TARGETS_INDUCED_BY_AKT1_6HR	XU_HGF_TARGETS_INDUCED_BY_AKT1_6HR		19	0.225725	0.611929	0.88	0.929121	1	5317	tags=32%, list=23%, signal=41%
HINATA_NFKB_TARGETS_KERATINOCYTE_DN	HINATA_NFKB_TARGETS_KERATINOCYTE_DN		22	0.212868	0.610471	0.895257	0.929593	1	2973	tags=18%, list=13%, signal=21%
CHIANG_LIVER_CANCER_SUBCLASS_POLYSOMY7_UP	CHIANG_LIVER_CANCER_SUBCLASS_POLYSOMY7_UP		77	0.154488	0.610174	0.981633	0.929294	1	4767	tags=18%, list=21%, signal=23%
DAZARD_UV_RESPONSE_CLUSTER_G28	DAZARD_UV_RESPONSE_CLUSTER_G28		20	0.227278	0.607479	0.908203	0.930752	1	6145	tags=35%, list=27%, signal=48%
TERAO_AOX4_TARGETS_HG_UP	TERAO_AOX4_TARGETS_HG_UP		28	0.204077	0.60381	0.92915	0.932801	1	3827	tags=18%, list=17%, signal=21%
RAY_TARGETS_OF_P210_BCR_ABL_FUSION_UP	RAY_TARGETS_OF_P210_BCR_ABL_FUSION_UP		15	0.206309	0.598104	0.941884	0.936217	1	5957	tags=33%, list=26%, signal=45%
TIAN_TNF_SIGNALING_NOT_VIA_NFKB	TIAN_TNF_SIGNALING_NOT_VIA_NFKB		21	0.239427	0.585757	0.87674	0.94362	1	6676	tags=52%, list=29%, signal=74%
MOOTHA_TCA	MOOTHA_TCA		16	0.215887	0.507586	0.950476	0.978606	1	912	tags=6%, list=4%, signal=7%
NIKOLSKY_BREAST_CANCER_19Q13.1_AMPLICON	NIKOLSKY_BREAST_CANCER_19Q13.1_AMPLICON		22	0.236869	0.504385	0.893333	0.979006	1	9165	tags=55%, list=40%, signal=91%
SOTIRIOU_BREAST_CANCER_GRADE_1_VS_3_DN	SOTIRIOU_BREAST_CANCER_GRADE_1_VS_3_DN		49	0.173386	0.491976	0.983539	0.981924	1	7001	tags=41%, list=31%, signal=59%
SU_LIVER	SU_LIVER		55	0.127077	0.484276	1	0.983274	1	2784	tags=11%, list=12%, signal=12%
SHEN_SMARCA2_TARGETS_UP	SHEN_SMARCA2_TARGETS_UP		417	0.161298	0.462655	0.925287	0.987341	1	6811	tags=31%, list=30%, signal=44%

## Sheet: RATHER-HR-pathways
NAME	GS<br> follow link to MSigDB	GS DETAILS	SIZE	ES	NES	NOM p-val	FDR q-val	FWER p-val	RANK AT MAX	LEADING EDGE
BIOCARTA_G2_PATHWAY	BIOCARTA_G2_PATHWAY	Details ...	24	-0.774319	-1.99712	0	0.324991	0.157	3302	tags=63%, list=14%, signal=73%
SA_G1_AND_S_PHASES	SA_G1_AND_S_PHASES	Details ...	15	-0.806169	-1.91806	0.00202429	0.424081	0.302	2770	tags=73%, list=12%, signal=83%
REACTOME_KINESINS	REACTOME_KINESINS	Details ...	23	-0.743492	-1.91612	0.00595238	0.290017	0.304	2536	tags=70%, list=11%, signal=78%
PID_FOXM1PATHWAY	PID_FOXM1PATHWAY	Details ...	40	-0.659699	-1.91542	0.0160966	0.218708	0.305	3572	tags=58%, list=16%, signal=68%
REACTOME_MITOTIC_G2_G2_M_PHASES	REACTOME_MITOTIC_G2_G2_M_PHASES	Details ...	79	-0.585313	-1.88399	0.00580271	0.248612	0.391	3251	tags=43%, list=14%, signal=50%
KEGG_CELL_CYCLE	KEGG_CELL_CYCLE	Details ...	125	-0.571882	-1.88098	0.0197628	0.215362	0.408	3302	tags=46%, list=14%, signal=53%
PID_PLK1_PATHWAY	PID_PLK1_PATHWAY	Details ...	46	-0.679045	-1.87332	0.0116054	0.199079	0.429	2299	tags=52%, list=10%, signal=58%
REACTOME_MITOTIC_PROMETAPHASE	REACTOME_MITOTIC_PROMETAPHASE	Details ...	85	-0.652465	-1.85609	0.0152964	0.208599	0.471	3210	tags=53%, list=14%, signal=61%
REACTOME_RECRUITMENT_OF_MITOTIC_CENTROSOME_PROTEINS_AND_COMPLEXES	REACTOME_RECRUITMENT_OF_MITOTIC_CENTROSOME_PROTEINS_AND_COMPLEXES	Details ...	64	-0.569025	-1.82843	0.00397614	0.24905	0.563	3251	tags=42%, list=14%, signal=49%
BIOCARTA_UCALPAIN_PATHWAY	BIOCARTA_UCALPAIN_PATHWAY	Details ...	18	-0.691408	-1.82793	0.00387597	0.225575	0.565	5338	tags=67%, list=23%, signal=87%
REACTOME_LOSS_OF_NLP_FROM_MITOTIC_CENTROSOMES	REACTOME_LOSS_OF_NLP_FROM_MITOTIC_CENTROSOMES	Details ...	57	-0.567529	-1.82356	0.00988142	0.214574	0.578	3251	tags=44%, list=14%, signal=51%
PID_PRLSIGNALINGEVENTSPATHWAY	PID_PRLSIGNALINGEVENTSPATHWAY	Details ...	23	-0.601824	-1.79668	0.00587084	0.259869	0.662	5562	tags=61%, list=24%, signal=80%
PID_BARD1PATHWAY	PID_BARD1PATHWAY	Details ...	29	-0.665504	-1.78461	0.0117878	0.267794	0.692	4625	tags=72%, list=20%, signal=91%
BIOCARTA_P53_PATHWAY	BIOCARTA_P53_PATHWAY	Details ...	16	-0.704595	-1.78186	0.00609756	0.255391	0.703	3004	tags=63%, list=13%, signal=72%
REACTOME_ACTIVATION_OF_BH3_ONLY_PROTEINS	REACTOME_ACTIVATION_OF_BH3_ONLY_PROTEINS	Details ...	16	-0.643812	-1.77176	0.0123967	0.26067	0.724	4518	tags=56%, list=20%, signal=70%
PID_P53REGULATIONPATHWAY	PID_P53REGULATIONPATHWAY	Details ...	59	-0.496027	-1.77048	0.00198413	0.248137	0.728	5022	tags=49%, list=22%, signal=63%
PID_FANCONI_PATHWAY	PID_FANCONI_PATHWAY	Details ...	47	-0.636876	-1.74423	0.0175097	0.295143	0.787	4741	tags=66%, list=21%, signal=83%
BIOCARTA_G1_PATHWAY	BIOCARTA_G1_PATHWAY	Details ...	28	-0.596101	-1.73305	0.0178218	0.307571	0.807	3145	tags=46%, list=14%, signal=54%
REACTOME_CYCLIN_A_B1_ASSOCIATED_EVENTS_DURING_G2_M_TRANSITION	REACTOME_CYCLIN_A_B1_ASSOCIATED_EVENTS_DURING_G2_M_TRANSITION	Details ...	15	-0.780044	-1.72791	0.0175439	0.304166	0.814	1526	tags=53%, list=7%, signal=57%
PID_HIF1APATHWAY	PID_HIF1APATHWAY	Details ...	19	-0.542721	-1.72663	0.00596422	0.292758	0.816	5908	tags=58%, list=26%, signal=78%
REACTOME_MITOCHONDRIAL_TRNA_AMINOACYLATION	REACTOME_MITOCHONDRIAL_TRNA_AMINOACYLATION	Details ...	21	-0.628912	-1.72525	0.019685	0.282423	0.817	4619	tags=57%, list=20%, signal=72%
REACTOME_CELL_CYCLE_MITOTIC	REACTOME_CELL_CYCLE_MITOTIC	Details ...	308	-0.53799	-1.71786	0.0453649	0.286825	0.826	3302	tags=43%, list=14%, signal=50%
KEGG_PYRIMIDINE_METABOLISM	KEGG_PYRIMIDINE_METABOLISM	Details ...	93	-0.472583	-1.71493	0.0177866	0.281563	0.833	5106	tags=47%, list=22%, signal=61%
PID_BETACATENIN_DEG_PATHWAY	PID_BETACATENIN_DEG_PATHWAY	Details ...	18	-0.594982	-1.71137	0.00994036	0.278634	0.838	6367	tags=61%, list=28%, signal=85%
PID_ATR_PATHWAY	PID_ATR_PATHWAY	Details ...	39	-0.645572	-1.71056	0.0407767	0.269827	0.842	4741	tags=74%, list=21%, signal=94%
REACTOME_TRNA_AMINOACYLATION	REACTOME_TRNA_AMINOACYLATION	Details ...	42	-0.571116	-1.67956	0.044	0.334663	0.89	6181	tags=67%, list=27%, signal=91%
REACTOME_SHC_RELATED_EVENTS	REACTOME_SHC_RELATED_EVENTS	Details ...	17	-0.58109	-1.67612	0.00980392	0.331045	0.894	7065	tags=65%, list=31%, signal=94%
PID_E2F_PATHWAY	PID_E2F_PATHWAY	Details ...	74	-0.490409	-1.67045	0.0416667	0.333731	0.9	3272	tags=42%, list=14%, signal=49%
BIOCARTA_WNT_PATHWAY	BIOCARTA_WNT_PATHWAY	Details ...	26	-0.509254	-1.65957	0.0159363	0.349556	0.919	3392	tags=42%, list=15%, signal=50%
REACTOME_DNA_REPLICATION	REACTOME_DNA_REPLICATION	Details ...	187	-0.566296	-1.65456	0.0606654	0.349705	0.923	3210	tags=46%, list=14%, signal=53%
PID_AURORA_A_PATHWAY	PID_AURORA_A_PATHWAY	Details ...	30	-0.584519	-1.64852	0.0457256	0.353297	0.93	3251	tags=57%, list=14%, signal=66%
KEGG_HOMOLOGOUS_RECOMBINATION	KEGG_HOMOLOGOUS_RECOMBINATION	Details ...	28	-0.619719	-1.64316	0.0458167	0.355586	0.94	4729	tags=64%, list=21%, signal=81%
BIOCARTA_ATM_PATHWAY	BIOCARTA_ATM_PATHWAY	Details ...	20	-0.550903	-1.64001	0.0241449	0.352803	0.942	3496	tags=45%, list=15%, signal=53%
REACTOME_CELL_CYCLE	REACTOME_CELL_CYCLE	Details ...	398	-0.489981	-1.63812	0.0623782	0.346766	0.944	4451	tags=44%, list=19%, signal=54%
REACTOME_METABOLISM_OF_NON_CODING_RNA	REACTOME_METABOLISM_OF_NON_CODING_RNA	Details ...	47	-0.566362	-1.63395	0.0402414	0.348132	0.947	3713	tags=47%, list=16%, signal=56%
REACTOME_SYNTHESIS_AND_INTERCONVERSION_OF_NUCLEOTIDE_DI_AND_TRIPHOSPHATES	REACTOME_SYNTHESIS_AND_INTERCONVERSION_OF_NUCLEOTIDE_DI_AND_TRIPHOSPHATES	Details ...	17	-0.616474	-1.63068	0.0339321	0.345745	0.95	1791	tags=47%, list=8%, signal=51%
REACTOME_MRNA_SPLICING_MINOR_PATHWAY	REACTOME_MRNA_SPLICING_MINOR_PATHWAY	Details ...	43	-0.54518	-1.62904	0.041841	0.340469	0.951	7365	tags=60%, list=32%, signal=89%
REACTOME_G1_S_SPECIFIC_TRANSCRIPTION	REACTOME_G1_S_SPECIFIC_TRANSCRIPTION	Details ...	17	-0.785201	-1.61888	0.0404858	0.356859	0.961	3004	tags=76%, list=13%, signal=88%
REACTOME_MICRORNA_MIRNA_BIOGENESIS	REACTOME_MICRORNA_MIRNA_BIOGENESIS	Details ...	18	-0.594948	-1.61044	0.0453608	0.369788	0.963	3929	tags=50%, list=17%, signal=60%
REACTOME_SHC_MEDIATED_SIGNALLING	REACTOME_SHC_MEDIATED_SIGNALLING	Details ...	15	-0.582405	-1.60766	0.0238095	0.367372	0.965	7065	tags=67%, list=31%, signal=96%
REACTOME_E2F_MEDIATED_REGULATION_OF_DNA_REPLICATION	REACTOME_E2F_MEDIATED_REGULATION_OF_DNA_REPLICATION	Details ...	33	-0.640581	-1.60458	0.0694445	0.365949	0.967	5054	tags=70%, list=22%, signal=89%
PID_LKB1_PATHWAY	PID_LKB1_PATHWAY	Details ...	46	-0.457758	-1.60242	0.011811	0.362865	0.967	6640	tags=61%, list=29%, signal=86%
REACTOME_REGULATORY_RNA_PATHWAYS	REACTOME_REGULATORY_RNA_PATHWAYS	Details ...	21	-0.537373	-1.60125	0.036961	0.357525	0.967	3929	tags=43%, list=17%, signal=52%
REACTOME_MITOTIC_M_M_G1_PHASES	REACTOME_MITOTIC_M_M_G1_PHASES	Details ...	167	-0.547688	-1.59973	0.0844794	0.353017	0.968	3210	tags=44%, list=14%, signal=50%
PID_ATM_PATHWAY	PID_ATM_PATHWAY	Details ...	34	-0.547574	-1.59938	0.0574713	0.345675	0.968	3496	tags=47%, list=15%, signal=55%
REACTOME_DNA_REPAIR	REACTOME_DNA_REPAIR	Details ...	103	-0.462782	-1.58708	0.0745098	0.365504	0.974	5941	tags=54%, list=26%, signal=73%
KEGG_AMINOACYL_TRNA_BIOSYNTHESIS	KEGG_AMINOACYL_TRNA_BIOSYNTHESIS	Details ...	41	-0.522352	-1.58482	0.0708661	0.363363	0.975	6181	tags=63%, list=27%, signal=87%
BIOCARTA_PITX2_PATHWAY	BIOCARTA_PITX2_PATHWAY	Details ...	15	-0.559097	-1.57202	0.0339321	0.386757	0.982	5721	tags=60%, list=25%, signal=80%
BIOCARTA_MPR_PATHWAY	BIOCARTA_MPR_PATHWAY	Details ...	34	-0.504648	-1.57066	0.0498008	0.382061	0.982	6219	tags=62%, list=27%, signal=85%
KEGG_BASE_EXCISION_REPAIR	KEGG_BASE_EXCISION_REPAIR	Details ...	33	-0.543745	-1.56245	0.0729167	0.395252	0.982	5384	tags=58%, list=24%, signal=75%
REACTOME_DOUBLE_STRAND_BREAK_REPAIR	REACTOME_DOUBLE_STRAND_BREAK_REPAIR	Details ...	22	-0.59685	-1.5579	0.0629921	0.399031	0.984	3496	tags=55%, list=15%, signal=64%
PID_P38_MK2PATHWAY	PID_P38_MK2PATHWAY	Details ...	21	-0.512335	-1.55348	0.0492813	0.402581	0.984	5379	tags=52%, list=23%, signal=68%
REACTOME_METABOLISM_OF_NUCLEOTIDES	REACTOME_METABOLISM_OF_NUCLEOTIDES	Details ...	68	-0.418446	-1.55154	0.043222	0.400162	0.984	4550	tags=40%, list=20%, signal=49%
REACTOME_SIGNALLING_TO_P38_VIA_RIT_AND_RIN	REACTOME_SIGNALLING_TO_P38_VIA_RIT_AND_RIN	Details ...	15	-0.561306	-1.55066	0.0514851	0.395005	0.984	5495	tags=60%, list=24%, signal=79%
REACTOME_G2_M_CHECKPOINTS	REACTOME_G2_M_CHECKPOINTS	Details ...	41	-0.63806	-1.54898	0.1	0.391701	0.984	5571	tags=71%, list=24%, signal=93%
KEGG_GLYCOSYLPHOSPHATIDYLINOSITOL_GPI_ANCHOR_BIOSYNTHESIS	KEGG_GLYCOSYLPHOSPHATIDYLINOSITOL_GPI_ANCHOR_BIOSYNTHESIS	Details ...	24	-0.580475	-1.54539	0.0557692	0.393521	0.985	5867	tags=58%, list=26%, signal=78%
REACTOME_POST_TRANSLATIONAL_MODIFICATION_SYNTHESIS_OF_GPI_ANCHORED_PROTEINS	REACTOME_POST_TRANSLATIONAL_MODIFICATION_SYNTHESIS_OF_GPI_ANCHORED_PROTEINS	Details ...	25	-0.575406	-1.54503	0.0545809	0.387586	0.985	3633	tags=48%, list=16%, signal=57%
REACTOME_EXTENSION_OF_TELOMERES	REACTOME_EXTENSION_OF_TELOMERES	Details ...	27	-0.649153	-1.545	0.0882353	0.381005	0.985	5808	tags=85%, list=25%, signal=114%
PID_NOTCH_PATHWAY	PID_NOTCH_PATHWAY	Details ...	59	-0.405768	-1.54433	0.0200803	0.375995	0.985	1892	tags=27%, list=8%, signal=29%
REACTOME_TRANSPORT_OF_MATURE_MRNA_DERIVED_FROM_AN_INTRONLESS_TRANSCRIPT	REACTOME_TRANSPORT_OF_MATURE_MRNA_DERIVED_FROM_AN_INTRONLESS_TRANSCRIPT	Details ...	32	-0.534801	-1.54125	0.0633663	0.376666	0.987	3713	tags=44%, list=16%, signal=52%
REACTOME_G0_AND_EARLY_G1	REACTOME_G0_AND_EARLY_G1	Details ...	22	-0.640474	-1.54049	0.0961924	0.372068	0.987	4434	tags=64%, list=19%, signal=79%
REACTOME_PROCESSING_OF_CAPPED_INTRONLESS_PRE_MRNA	REACTOME_PROCESSING_OF_CAPPED_INTRONLESS_PRE_MRNA	Details ...	23	-0.578039	-1.54021	0.0546559	0.366622	0.987	2598	tags=48%, list=11%, signal=54%
PID_MTOR_4PATHWAY	PID_MTOR_4PATHWAY	Details ...	69	-0.414917	-1.53715	0.041502	0.367471	0.989	5827	tags=51%, list=25%, signal=68%
PID_ERA_GENOMIC_PATHWAY	PID_ERA_GENOMIC_PATHWAY	Details ...	64	-0.373184	-1.53574	0.012	0.364731	0.989	2669	tags=27%, list=12%, signal=30%
PID_CDC42_PATHWAY	PID_CDC42_PATHWAY	Details ...	70	-0.404163	-1.53412	0.0215264	0.362583	0.989	5734	tags=46%, list=25%, signal=61%
REACTOME_GLUCOSE_TRANSPORT	REACTOME_GLUCOSE_TRANSPORT	Details ...	38	-0.457354	-1.53395	0.045098	0.357461	0.989	3713	tags=37%, list=16%, signal=44%
BIOCARTA_ATRBRCA_PATHWAY	BIOCARTA_ATRBRCA_PATHWAY	Details ...	21	-0.584443	-1.53264	0.0649606	0.354769	0.99	3993	tags=57%, list=17%, signal=69%
BIOCARTA_MCM_PATHWAY	BIOCARTA_MCM_PATHWAY	Details ...	18	-0.682658	-1.53233	0.0809129	0.350331	0.99	4592	tags=72%, list=20%, signal=90%
REACTOME_TRANSPORT_OF_RIBONUCLEOPROTEINS_INTO_THE_HOST_NUCLEUS	REACTOME_TRANSPORT_OF_RIBONUCLEOPROTEINS_INTO_THE_HOST_NUCLEUS	Details ...	27	-0.54384	-1.53109	0.0613861	0.347623	0.99	4387	tags=48%, list=19%, signal=59%
REACTOME_HOMOLOGOUS_RECOMBINATION_REPAIR_OF_REPLICATION_INDEPENDENT_DOUBLE_STRAND_BREAKS	REACTOME_HOMOLOGOUS_RECOMBINATION_REPAIR_OF_REPLICATION_INDEPENDENT_DOUBLE_STRAND_BREAKS	Details ...	16	-0.60763	-1.52895	0.0752475	0.347618	0.99	3496	tags=56%, list=15%, signal=66%
REACTOME_NEP_NS2_INTERACTS_WITH_THE_CELLULAR_EXPORT_MACHINERY	REACTOME_NEP_NS2_INTERACTS_WITH_THE_CELLULAR_EXPORT_MACHINERY	Details ...	27	-0.543839	-1.52868	0.0708661	0.343194	0.99	3713	tags=44%, list=16%, signal=53%
KEGG_MISMATCH_REPAIR	KEGG_MISMATCH_REPAIR	Details ...	23	-0.599542	-1.52407	0.114228	0.347959	0.991	4741	tags=70%, list=21%, signal=88%
REACTOME_ACTIVATION_OF_ATR_IN_RESPONSE_TO_REPLICATION_STRESS	REACTOME_ACTIVATION_OF_ATR_IN_RESPONSE_TO_REPLICATION_STRESS	Details ...	35	-0.630853	-1.52363	0.116371	0.344051	0.991	5571	tags=71%, list=24%, signal=94%
REACTOME_SYNTHESIS_OF_GLYCOSYLPHOSPHATIDYLINOSITOL_GPI	REACTOME_SYNTHESIS_OF_GLYCOSYLPHOSPHATIDYLINOSITOL_GPI	Details ...	17	-0.620175	-1.51888	0.0711539	0.348855	0.991	5867	tags=65%, list=26%, signal=87%
BIOCARTA_MTA3_PATHWAY	BIOCARTA_MTA3_PATHWAY	Details ...	18	-0.541922	-1.51122	0.0695825	0.359025	0.992	1254	tags=33%, list=5%, signal=35%
PID_PI3KPLCTRKPATHWAY	PID_PI3KPLCTRKPATHWAY	Details ...	36	-0.443436	-1.50808	0.0535373	0.360259	0.993	5471	tags=47%, list=24%, signal=62%
REACTOME_RNA_POL_III_TRANSCRIPTION_INITIATION_FROM_TYPE_3_PROMOTER	REACTOME_RNA_POL_III_TRANSCRIPTION_INITIATION_FROM_TYPE_3_PROMOTER	Details ...	26	-0.485321	-1.49949	0.0444874	0.373357	0.994	4910	tags=46%, list=21%, signal=59%
REACTOME_DNA_STRAND_ELONGATION	REACTOME_DNA_STRAND_ELONGATION	Details ...	30	-0.662545	-1.49287	0.121212	0.382548	0.995	5808	tags=87%, list=25%, signal=116%
REACTOME_DEADENYLATION_OF_MRNA	REACTOME_DEADENYLATION_OF_MRNA	Details ...	18	-0.588346	-1.48979	0.0782779	0.384015	0.995	4547	tags=56%, list=20%, signal=69%
PID_MYC_ACTIVPATHWAY	PID_MYC_ACTIVPATHWAY	Details ...	78	-0.424361	-1.48782	0.0378486	0.383681	0.995	4610	tags=44%, list=20%, signal=54%
REACTOME_REGULATION_OF_GLUCOKINASE_BY_GLUCOKINASE_REGULATORY_PROTEIN	REACTOME_REGULATION_OF_GLUCOKINASE_BY_GLUCOKINASE_REGULATORY_PROTEIN	Details ...	27	-0.511806	-1.48494	0.0851485	0.385427	0.997	7917	tags=70%, list=35%, signal=107%
KEGG_DNA_REPLICATION	KEGG_DNA_REPLICATION	Details ...	36	-0.587874	-1.48162	0.134969	0.387422	0.997	4778	tags=67%, list=21%, signal=84%
PID_HNF3APATHWAY	PID_HNF3APATHWAY	Details ...	43	-0.418432	-1.47893	0.0533881	0.388175	0.997	2568	tags=28%, list=11%, signal=31%
REACTOME_PROTEIN_FOLDING	REACTOME_PROTEIN_FOLDING	Details ...	51	-0.446009	-1.47822	0.0757282	0.385193	0.997	4795	tags=43%, list=21%, signal=54%
REACTOME_MRNA_PROCESSING	REACTOME_MRNA_PROCESSING	Details ...	154	-0.431137	-1.47803	0.104126	0.381058	0.997	5353	tags=42%, list=23%, signal=55%
REACTOME_POST_CHAPERONIN_TUBULIN_FOLDING_PATHWAY	REACTOME_POST_CHAPERONIN_TUBULIN_FOLDING_PATHWAY	Details ...	18	-0.560213	-1.47004	0.0973631	0.392919	0.997	3363	tags=50%, list=15%, signal=59%
REACTOME_SIGNALLING_TO_ERKS	REACTOME_SIGNALLING_TO_ERKS	Details ...	36	-0.42552	-1.46685	0.0652174	0.394959	0.997	5495	tags=44%, list=24%, signal=58%
PID_IGF1_PATHWAY	PID_IGF1_PATHWAY	Details ...	30	-0.449354	-1.46624	0.049904	0.391734	0.997	5625	tags=50%, list=25%, signal=66%
REACTOME_INTERACTIONS_OF_VPR_WITH_HOST_CELLULAR_PROTEINS	REACTOME_INTERACTIONS_OF_VPR_WITH_HOST_CELLULAR_PROTEINS	Details ...	32	-0.500136	-1.46447	0.0966469	0.390805	0.997	7917	tags=69%, list=35%, signal=105%
REACTOME_FORMATION_OF_TUBULIN_FOLDING_INTERMEDIATES_BY_CCT_TRIC	REACTOME_FORMATION_OF_TUBULIN_FOLDING_INTERMEDIATES_BY_CCT_TRIC	Details ...	21	-0.561988	-1.46418	0.107212	0.3871	0.997	3963	tags=52%, list=17%, signal=63%
REACTOME_INTRINSIC_PATHWAY_FOR_APOPTOSIS	REACTOME_INTRINSIC_PATHWAY_FOR_APOPTOSIS	Details ...	29	-0.473175	-1.46141	0.101911	0.388398	0.997	6767	tags=55%, list=30%, signal=78%
BIOCARTA_TEL_PATHWAY	BIOCARTA_TEL_PATHWAY	Details ...	18	-0.46982	-1.452	0.0630798	0.403289	0.997	4418	tags=61%, list=19%, signal=76%
REACTOME_CELL_CYCLE_CHECKPOINTS	REACTOME_CELL_CYCLE_CHECKPOINTS	Details ...	112	-0.508328	-1.45187	0.148893	0.39931	0.997	5676	tags=56%, list=25%, signal=74%
PID_DNAPK_PATHWAY	PID_DNAPK_PATHWAY	Details ...	16	-0.531732	-1.44956	0.0879346	0.399631	0.997	5941	tags=50%, list=26%, signal=67%
REACTOME_FACTORS_INVOLVED_IN_MEGAKARYOCYTE_DEVELOPMENT_AND_PLATELET_PRODUCTION	REACTOME_FACTORS_INVOLVED_IN_MEGAKARYOCYTE_DEVELOPMENT_AND_PLATELET_PRODUCTION	Details ...	123	-0.354942	-1.44678	0.0496894	0.400965	0.997	3742	tags=29%, list=16%, signal=35%
REACTOME_INHIBITION_OF_THE_PROTEOLYTIC_ACTIVITY_OF_APC_C_REQUIRED_FOR_THE_ONSET_OF_ANAPHASE_BY_MITOTIC_SPINDLE_CHECKPOINT_COMPONENTS	REACTOME_INHIBITION_OF_THE_PROTEOLYTIC_ACTIVITY_OF_APC_C_REQUIRED_FOR_THE_ONSET_OF_ANAPHASE_BY_MITOTIC_SPINDLE_CHECKPOINT_COMPONENTS	Details ...	19	-0.557541	-1.44551	0.0867769	0.399245	0.997	3521	tags=42%, list=15%, signal=50%
PID_AURORA_B_PATHWAY	PID_AURORA_B_PATHWAY	Details ...	39	-0.523376	-1.44464	0.144531	0.396894	0.997	3397	tags=51%, list=15%, signal=60%
REACTOME_PROCESSING_OF_CAPPED_INTRON_CONTAINING_PRE_MRNA	REACTOME_PROCESSING_OF_CAPPED_INTRON_CONTAINING_PRE_MRNA	Details ...	136	-0.430174	-1.44352	0.117647	0.394947	0.997	5353	tags=42%, list=23%, signal=54%
PID_ECADHERIN_NASCENTAJ_PATHWAY	PID_ECADHERIN_NASCENTAJ_PATHWAY	Details ...	39	-0.425756	-1.44024	0.0596421	0.397675	0.998	1993	tags=28%, list=9%, signal=31%
REACTOME_MHC_CLASS_II_ANTIGEN_PRESENTATION	REACTOME_MHC_CLASS_II_ANTIGEN_PRESENTATION	Details ...	78	-0.403689	-1.43495	0.0892495	0.404118	0.998	4311	tags=38%, list=19%, signal=47%
REACTOME_BASE_EXCISION_REPAIR	REACTOME_BASE_EXCISION_REPAIR		19	-0.544636	-1.4339	0.113131	0.402082	0.998	6793	tags=74%, list=30%, signal=105%
REACTOME_PROLONGED_ERK_ACTIVATION_EVENTS	REACTOME_PROLONGED_ERK_ACTIVATION_EVENTS		19	-0.49112	-1.43353	0.113725	0.398956	0.998	5495	tags=53%, list=24%, signal=69%
KEGG_P53_SIGNALING_PATHWAY	KEGG_P53_SIGNALING_PATHWAY		68	-0.39056	-1.4319	0.0815109	0.398388	0.998	3149	tags=29%, list=14%, signal=34%
BIOCARTA_TNFR1_PATHWAY	BIOCARTA_TNFR1_PATHWAY		29	-0.416326	-1.43158	0.0543071	0.395214	0.998	1694	tags=24%, list=7%, signal=26%
REACTOME_PHOSPHORYLATION_OF_THE_APC_C	REACTOME_PHOSPHORYLATION_OF_THE_APC_C		18	-0.557276	-1.43012	0.0884774	0.394568	0.998	1671	tags=33%, list=7%, signal=36%
REACTOME_S_PHASE	REACTOME_S_PHASE		106	-0.502647	-1.43005	0.155556	0.391016	0.998	5808	tags=58%, list=25%, signal=78%
KEGG_CYSTEINE_AND_METHIONINE_METABOLISM	KEGG_CYSTEINE_AND_METHIONINE_METABOLISM		34	-0.418643	-1.42951	0.0567951	0.388386	0.998	4114	tags=38%, list=18%, signal=47%
KEGG_OOCYTE_MEIOSIS	KEGG_OOCYTE_MEIOSIS		112	-0.378546	-1.42593	0.0978044	0.391268	0.998	3309	tags=31%, list=14%, signal=36%
REACTOME_TRANSPORT_OF_MATURE_TRANSCRIPT_TO_CYTOPLASM	REACTOME_TRANSPORT_OF_MATURE_TRANSCRIPT_TO_CYTOPLASM		52	-0.462045	-1.42297	0.125984	0.393648	0.998	3713	tags=40%, list=16%, signal=48%
KEGG_PANTOTHENATE_AND_COA_BIOSYNTHESIS	KEGG_PANTOTHENATE_AND_COA_BIOSYNTHESIS		16	-0.478259	-1.42255	0.0737705	0.390799	0.998	2741	tags=38%, list=12%, signal=43%
KEGG_THYROID_CANCER	KEGG_THYROID_CANCER		29	-0.399348	-1.42046	0.0465587	0.391022	0.998	5721	tags=52%, list=25%, signal=69%
REACTOME_G1_S_TRANSITION	REACTOME_G1_S_TRANSITION		106	-0.49437	-1.42031	0.174699	0.387818	0.998	5808	tags=57%, list=25%, signal=75%
KEGG_BIOSYNTHESIS_OF_UNSATURATED_FATTY_ACIDS	KEGG_BIOSYNTHESIS_OF_UNSATURATED_FATTY_ACIDS		22	-0.482986	-1.41667	0.0813954	0.391244	0.998	4096	tags=32%, list=18%, signal=39%
REACTOME_REGULATION_OF_HYPOXIA_INDUCIBLE_FACTOR_HIF_BY_OXYGEN	REACTOME_REGULATION_OF_HYPOXIA_INDUCIBLE_FACTOR_HIF_BY_OXYGEN		23	-0.440801	-1.41248	0.06639	0.395856	0.998	4995	tags=48%, list=22%, signal=61%
REACTOME_DESTABILIZATION_OF_MRNA_BY_KSRP	REACTOME_DESTABILIZATION_OF_MRNA_BY_KSRP		17	-0.519989	-1.4123	0.123203	0.392719	0.998	4707	tags=53%, list=21%, signal=67%
REACTOME_TRANSCRIPTIONAL_ACTIVITY_OF_SMAD2_SMAD3_SMAD4_HETEROTRIMER	REACTOME_TRANSCRIPTIONAL_ACTIVITY_OF_SMAD2_SMAD3_SMAD4_HETEROTRIMER		36	-0.437196	-1.41099	0.1	0.391624	0.998	4434	tags=36%, list=19%, signal=45%
PID_PI3KCIAKTPATHWAY	PID_PI3KCIAKTPATHWAY		35	-0.438557	-1.40721	0.0981964	0.395826	0.998	5734	tags=54%, list=25%, signal=72%
REACTOME_PIP3_ACTIVATES_AKT_SIGNALING	REACTOME_PIP3_ACTIVATES_AKT_SIGNALING		27	-0.424053	-1.4026	0.0841487	0.401115	0.998	4260	tags=37%, list=19%, signal=45%
REACTOME_CLEAVAGE_OF_GROWING_TRANSCRIPT_IN_THE_TERMINATION_REGION_	REACTOME_CLEAVAGE_OF_GROWING_TRANSCRIPT_IN_THE_TERMINATION_REGION_		42	-0.46935	-1.40114	0.140594	0.40029	0.998	3542	tags=43%, list=15%, signal=51%
REACTOME_ACTIVATION_OF_THE_PRE_REPLICATIVE_COMPLEX	REACTOME_ACTIVATION_OF_THE_PRE_REPLICATIVE_COMPLEX		30	-0.590479	-1.39998	0.169772	0.399198	0.998	5808	tags=70%, list=25%, signal=94%
PID_NCADHERINPATHWAY	PID_NCADHERINPATHWAY		33	-0.430493	-1.39881	0.0794574	0.397983	0.998	1278	tags=27%, list=6%, signal=29%
PID_WNT_NONCANONICAL_PATHWAY	PID_WNT_NONCANONICAL_PATHWAY		32	-0.410532	-1.39772	0.0683112	0.396531	0.998	5049	tags=38%, list=22%, signal=48%
REACTOME_LAGGING_STRAND_SYNTHESIS	REACTOME_LAGGING_STRAND_SYNTHESIS		19	-0.615371	-1.39694	0.180124	0.39468	0.998	5808	tags=84%, list=25%, signal=113%
REACTOME_CYTOSOLIC_TRNA_AMINOACYLATION	REACTOME_CYTOSOLIC_TRNA_AMINOACYLATION		24	-0.528334	-1.39582	0.154762	0.393547	0.998	6181	tags=67%, list=27%, signal=91%
REACTOME_APC_CDC20_MEDIATED_DEGRADATION_OF_NEK2A	REACTOME_APC_CDC20_MEDIATED_DEGRADATION_OF_NEK2A		22	-0.517967	-1.39448	0.127883	0.393085	0.998	1671	tags=32%, list=7%, signal=34%
REACTOME_SIGNALLING_TO_RAS	REACTOME_SIGNALLING_TO_RAS		27	-0.441416	-1.3927	0.11546	0.393183	0.998	7065	tags=56%, list=31%, signal=80%
KEGG_BLADDER_CANCER	KEGG_BLADDER_CANCER		42	-0.406905	-1.38973	0.117296	0.395766	0.999	5495	tags=52%, list=24%, signal=69%
REACTOME_A_TETRASACCHARIDE_LINKER_SEQUENCE_IS_REQUIRED_FOR_GAG_SYNTHESIS	REACTOME_A_TETRASACCHARIDE_LINKER_SEQUENCE_IS_REQUIRED_FOR_GAG_SYNTHESIS		25	-0.485486	-1.38379	0.11811	0.404321	0.999	4787	tags=52%, list=21%, signal=66%
REACTOME_PREFOLDIN_MEDIATED_TRANSFER_OF_SUBSTRATE_TO_CCT_TRIC	REACTOME_PREFOLDIN_MEDIATED_TRANSFER_OF_SUBSTRATE_TO_CCT_TRIC		27	-0.486117	-1.38272	0.132827	0.403222	0.999	6221	tags=59%, list=27%, signal=81%
REACTOME_MRNA_SPLICING	REACTOME_MRNA_SPLICING		107	-0.41652	-1.37922	0.162698	0.407064	0.999	5353	tags=41%, list=23%, signal=53%
REACTOME_MITOTIC_G1_G1_S_PHASES	REACTOME_MITOTIC_G1_G1_S_PHASES		129	-0.452895	-1.37768	0.181818	0.406914	0.999	5054	tags=50%, list=22%, signal=63%
REACTOME_SYNTHESIS_OF_DNA	REACTOME_SYNTHESIS_OF_DNA		90	-0.499738	-1.37647	0.172485	0.405992	0.999	5808	tags=60%, list=25%, signal=80%
KEGG_ONE_CARBON_POOL_BY_FOLATE	KEGG_ONE_CARBON_POOL_BY_FOLATE		17	-0.520216	-1.36955	0.148594	0.41599	0.999	2416	tags=35%, list=11%, signal=39%
KEGG_PROGESTERONE_MEDIATED_OOCYTE_MATURATION	KEGG_PROGESTERONE_MEDIATED_OOCYTE_MATURATION		86	-0.343072	-1.36869	0.0954357	0.41444	0.999	2830	tags=28%, list=12%, signal=32%
KEGG_GLYCOSAMINOGLYCAN_BIOSYNTHESIS_KERATAN_SULFATE	KEGG_GLYCOSAMINOGLYCAN_BIOSYNTHESIS_KERATAN_SULFATE		15	-0.473457	-1.36852	0.127413	0.411656	0.999	1958	tags=40%, list=9%, signal=44%
REACTOME_HIV_LIFE_CYCLE	REACTOME_HIV_LIFE_CYCLE		109	-0.383337	-1.36795	0.145492	0.409875	0.999	4003	tags=35%, list=17%, signal=42%
REACTOME_TRANSCRIPTION_COUPLED_NER_TC_NER	REACTOME_TRANSCRIPTION_COUPLED_NER_TC_NER		42	-0.460914	-1.36314	0.179916	0.415693	0.999	5637	tags=52%, list=25%, signal=69%
BIOCARTA_CARM_ER_PATHWAY	BIOCARTA_CARM_ER_PATHWAY		35	-0.38643	-1.36043	0.0903491	0.417863	0.999	3144	tags=29%, list=14%, signal=33%
REACTOME_ARMS_MEDIATED_ACTIVATION	REACTOME_ARMS_MEDIATED_ACTIVATION		17	-0.479138	-1.35884	0.160714	0.418071	0.999	5495	tags=53%, list=24%, signal=70%
KEGG_NUCLEOTIDE_EXCISION_REPAIR	KEGG_NUCLEOTIDE_EXCISION_REPAIR		43	-0.428326	-1.3577	0.176113	0.417312	0.999	5637	tags=49%, list=25%, signal=65%
REACTOME_RESOLUTION_OF_AP_SITES_VIA_THE_MULTIPLE_NUCLEOTIDE_PATCH_REPLACEMENT_PATHWAY	REACTOME_RESOLUTION_OF_AP_SITES_VIA_THE_MULTIPLE_NUCLEOTIDE_PATCH_REPLACEMENT_PATHWAY		17	-0.522672	-1.35722	0.154472	0.415218	0.999	6793	tags=71%, list=30%, signal=100%
REACTOME_SIGNALING_BY_INSULIN_RECEPTOR	REACTOME_SIGNALING_BY_INSULIN_RECEPTOR		104	-0.311531	-1.3572	0.0645793	0.412341	0.999	5771	tags=39%, list=25%, signal=52%
REACTOME_PYRIMIDINE_METABOLISM	REACTOME_PYRIMIDINE_METABOLISM		23	-0.413869	-1.35171	0.10978	0.419612	0.999	3197	tags=30%, list=14%, signal=35%
REACTOME_FANCONI_ANEMIA_PATHWAY	REACTOME_FANCONI_ANEMIA_PATHWAY		21	-0.514768	-1.35165	0.182178	0.416835	0.999	2911	tags=48%, list=13%, signal=55%
REACTOME_RNA_POL_III_TRANSCRIPTION_INITIATION_FROM_TYPE_2_PROMOTER	REACTOME_RNA_POL_III_TRANSCRIPTION_INITIATION_FROM_TYPE_2_PROMOTER		23	-0.456181	-1.34888	0.135922	0.419243	0.999	7669	tags=65%, list=33%, signal=98%
KEGG_SELENOAMINO_ACID_METABOLISM	KEGG_SELENOAMINO_ACID_METABOLISM		26	-0.420275	-1.34766	0.138943	0.41877	0.999	6228	tags=54%, list=27%, signal=74%
REACTOME_LATE_PHASE_OF_HIV_LIFE_CYCLE	REACTOME_LATE_PHASE_OF_HIV_LIFE_CYCLE		95	-0.377422	-1.34472	0.156823	0.421125	0.999	4003	tags=34%, list=17%, signal=41%
REACTOME_NUCLEOTIDE_EXCISION_REPAIR	REACTOME_NUCLEOTIDE_EXCISION_REPAIR		47	-0.437785	-1.33798	0.183544	0.431102	1	5637	tags=49%, list=25%, signal=65%
REACTOME_RNA_POL_III_CHAIN_ELONGATION	REACTOME_RNA_POL_III_CHAIN_ELONGATION		17	-0.467304	-1.33788	0.147793	0.428348	1	4910	tags=47%, list=21%, signal=60%
REACTOME_GLYCOSPHINGOLIPID_METABOLISM	REACTOME_GLYCOSPHINGOLIPID_METABOLISM		37	-0.404887	-1.33239	0.159363	0.435845	1	4614	tags=32%, list=20%, signal=41%
REACTOME_RNA_POL_II_TRANSCRIPTION	REACTOME_RNA_POL_II_TRANSCRIPTION		95	-0.382383	-1.33	0.190763	0.437428	1	4003	tags=34%, list=17%, signal=41%
REACTOME_INSULIN_RECEPTOR_RECYCLING	REACTOME_INSULIN_RECEPTOR_RECYCLING		23	-0.438502	-1.32936	0.158111	0.435903	1	7374	tags=48%, list=32%, signal=70%
REACTOME_APC_C_CDC20_MEDIATED_DEGRADATION_OF_CYCLIN_B	REACTOME_APC_C_CDC20_MEDIATED_DEGRADATION_OF_CYCLIN_B		20	-0.491154	-1.32535	0.155462	0.440308	1	1671	tags=30%, list=7%, signal=32%
BIOCARTA_FAS_PATHWAY	BIOCARTA_FAS_PATHWAY		30	-0.385377	-1.32133	0.101533	0.445252	1	1988	tags=30%, list=9%, signal=33%
KEGG_LYSINE_DEGRADATION	KEGG_LYSINE_DEGRADATION		44	-0.387798	-1.32013	0.130859	0.444562	1	6216	tags=41%, list=27%, signal=56%
REACTOME_SIGNALING_BY_TGF_BETA_RECEPTOR_COMPLEX	REACTOME_SIGNALING_BY_TGF_BETA_RECEPTOR_COMPLEX		60	-0.360461	-1.31895	0.113725	0.443929	1	6674	tags=50%, list=29%, signal=70%
REACTOME_GLOBAL_GENOMIC_NER_GG_NER	REACTOME_GLOBAL_GENOMIC_NER_GG_NER		31	-0.456342	-1.31807	0.198312	0.442714	1	5637	tags=55%, list=25%, signal=73%
REACTOME_DEADENYLATION_DEPENDENT_MRNA_DECAY	REACTOME_DEADENYLATION_DEPENDENT_MRNA_DECAY		43	-0.412285	-1.31003	0.188641	0.454923	1	4707	tags=44%, list=21%, signal=56%
REACTOME_AMINO_ACID_TRANSPORT_ACROSS_THE_PLASMA_MEMBRANE	REACTOME_AMINO_ACID_TRANSPORT_ACROSS_THE_PLASMA_MEMBRANE		30	-0.395627	-1.30893	0.133333	0.453869	1	2803	tags=30%, list=12%, signal=34%
KEGG_UBIQUITIN_MEDIATED_PROTEOLYSIS	KEGG_UBIQUITIN_MEDIATED_PROTEOLYSIS		135	-0.338103	-1.30869	0.121019	0.451438	1	4850	tags=36%, list=21%, signal=46%
KEGG_PURINE_METABOLISM	KEGG_PURINE_METABOLISM		153	-0.300568	-1.30336	0.120724	0.458792	1	5106	tags=39%, list=22%, signal=50%
REACTOME_PROCESSIVE_SYNTHESIS_ON_THE_LAGGING_STRAND	REACTOME_PROCESSIVE_SYNTHESIS_ON_THE_LAGGING_STRAND		15	-0.581766	-1.30305	0.238806	0.456497	1	5808	tags=80%, list=25%, signal=107%
REACTOME_RNA_POL_I_TRANSCRIPTION_TERMINATION	REACTOME_RNA_POL_I_TRANSCRIPTION_TERMINATION		19	-0.464418	-1.30296	0.176587	0.453838	1	5637	tags=58%, list=25%, signal=77%
BIOCARTA_CELLCYCLE_PATHWAY	BIOCARTA_CELLCYCLE_PATHWAY		23	-0.472863	-1.30014	0.203285	0.456431	1	4434	tags=57%, list=19%, signal=70%
REACTOME_REGULATION_OF_MITOTIC_CELL_CYCLE	REACTOME_REGULATION_OF_MITOTIC_CELL_CYCLE		78	-0.453161	-1.2941	0.253521	0.465394	1	6367	tags=54%, list=28%, signal=74%
REACTOME_METABOLISM_OF_VITAMINS_AND_COFACTORS	REACTOME_METABOLISM_OF_VITAMINS_AND_COFACTORS		50	-0.37286	-1.29184	0.169261	0.466766	1	3809	tags=30%, list=17%, signal=36%
REACTOME_PI3K_AKT_ACTIVATION	REACTOME_PI3K_AKT_ACTIVATION		36	-0.370736	-1.28244	0.136456	0.48205	1	4260	tags=33%, list=19%, signal=41%
REACTOME_RNA_POL_III_TRANSCRIPTION	REACTOME_RNA_POL_III_TRANSCRIPTION		33	-0.402497	-1.28062	0.178503	0.482607	1	7090	tags=58%, list=31%, signal=83%
PID_TELOMERASEPATHWAY	PID_TELOMERASEPATHWAY		68	-0.338113	-1.27889	0.148077	0.483082	1	5734	tags=47%, list=25%, signal=63%
REACTOME_CHROMOSOME_MAINTENANCE	REACTOME_CHROMOSOME_MAINTENANCE		117	-0.408069	-1.27638	0.231827	0.484876	1	4779	tags=41%, list=21%, signal=52%
REACTOME_PEROXISOMAL_LIPID_METABOLISM	REACTOME_PEROXISOMAL_LIPID_METABOLISM		20	-0.445754	-1.27287	0.193294	0.488669	1	1733	tags=20%, list=8%, signal=22%
REACTOME_MRNA_CAPPING	REACTOME_MRNA_CAPPING		27	-0.433104	-1.27222	0.191446	0.487029	1	7253	tags=56%, list=32%, signal=81%
REACTOME_SIGNALLING_BY_NGF	REACTOME_SIGNALLING_BY_NGF		212	-0.285365	-1.26835	0.134653	0.491587	1	4311	tags=31%, list=19%, signal=37%
KEGG_PROSTATE_CANCER	KEGG_PROSTATE_CANCER		88	-0.30671	-1.26832	0.109756	0.48881	1	4082	tags=33%, list=18%, signal=40%
PID_HDAC_CLASSI_PATHWAY	PID_HDAC_CLASSI_PATHWAY		66	-0.346726	-1.26767	0.17284	0.487309	1	5642	tags=42%, list=25%, signal=56%
PID_FOXOPATHWAY	PID_FOXOPATHWAY		49	-0.363047	-1.2635	0.156057	0.492649	1	2534	tags=29%, list=11%, signal=32%
PID_TAP63PATHWAY	PID_TAP63PATHWAY		54	-0.356121	-1.26218	0.193159	0.49229	1	3117	tags=28%, list=14%, signal=32%
PID_HES_HEYPATHWAY	PID_HES_HEYPATHWAY		48	-0.334312	-1.2613	0.162	0.491227	1	3503	tags=33%, list=15%, signal=39%
REACTOME_PTM_GAMMA_CARBOXYLATION_HYPUSINE_FORMATION_AND_ARYLSULFATASE_ACTIVATION	REACTOME_PTM_GAMMA_CARBOXYLATION_HYPUSINE_FORMATION_AND_ARYLSULFATASE_ACTIVATION		26	-0.38732	-1.25893	0.184109	0.492848	1	5277	tags=46%, list=23%, signal=60%
KEGG_OTHER_GLYCAN_DEGRADATION	KEGG_OTHER_GLYCAN_DEGRADATION		16	-0.493872	-1.25737	0.234469	0.493315	1	4381	tags=38%, list=19%, signal=46%
REACTOME_INSULIN_RECEPTOR_SIGNALLING_CASCADE	REACTOME_INSULIN_RECEPTOR_SIGNALLING_CASCADE		83	-0.308523	-1.25479	0.123772	0.495582	1	5771	tags=42%, list=25%, signal=56%
BIOCARTA_MTOR_PATHWAY	BIOCARTA_MTOR_PATHWAY		23	-0.465777	-1.25384	0.251004	0.494649	1	5944	tags=57%, list=26%, signal=76%
PID_ILK_PATHWAY	PID_ILK_PATHWAY		45	-0.373493	-1.25328	0.181637	0.493135	1	808	tags=18%, list=4%, signal=18%
REACTOME_DOWNREGULATION_OF_SMAD2_3_SMAD4_TRANSCRIPTIONAL_ACTIVITY	REACTOME_DOWNREGULATION_OF_SMAD2_3_SMAD4_TRANSCRIPTIONAL_ACTIVITY		19	-0.455619	-1.25027	0.224	0.496291	1	4334	tags=37%, list=19%, signal=45%
REACTOME_PRE_NOTCH_EXPRESSION_AND_PROCESSING	REACTOME_PRE_NOTCH_EXPRESSION_AND_PROCESSING		38	-0.351217	-1.25021	0.178926	0.493683	1	1951	tags=21%, list=9%, signal=23%
PID_RB_1PATHWAY	PID_RB_1PATHWAY		65	-0.333435	-1.24799	0.144086	0.495079	1	3952	tags=35%, list=17%, signal=43%
BIOCARTA_PROTEASOME_PATHWAY	BIOCARTA_PROTEASOME_PATHWAY		28	-0.544586	-1.24495	0.288066	0.498591	1	7185	tags=68%, list=31%, signal=99%
REACTOME_SIGNALING_BY_ERBB4	REACTOME_SIGNALING_BY_ERBB4		87	-0.300879	-1.23942	0.156746	0.506884	1	3621	tags=28%, list=16%, signal=33%
REACTOME_SHC1_EVENTS_IN_EGFR_SIGNALING	REACTOME_SHC1_EVENTS_IN_EGFR_SIGNALING		15	-0.441112	-1.23889	0.207101	0.50523	1	7065	tags=67%, list=31%, signal=96%
KEGG_ENDOMETRIAL_CANCER	KEGG_ENDOMETRIAL_CANCER		51	-0.331657	-1.23752	0.173387	0.505265	1	5721	tags=39%, list=25%, signal=52%
PID_INSULIN_GLUCOSE_PATHWAY	PID_INSULIN_GLUCOSE_PATHWAY		26	-0.370901	-1.23631	0.181637	0.504923	1	5379	tags=42%, list=23%, signal=55%
REACTOME_SYNTHESIS_OF_BILE_ACIDS_AND_BILE_SALTS_VIA_7ALPHA_HYDROXYCHOLESTEROL	REACTOME_SYNTHESIS_OF_BILE_ACIDS_AND_BILE_SALTS_VIA_7ALPHA_HYDROXYCHOLESTEROL		15	-0.428141	-1.23148	0.205285	0.51179	1	1733	tags=20%, list=8%, signal=22%
PID_AR_PATHWAY	PID_AR_PATHWAY		60	-0.346817	-1.2295	0.190099	0.513087	1	1640	tags=22%, list=7%, signal=23%
REACTOME_AMINO_ACID_AND_OLIGOPEPTIDE_SLC_TRANSPORTERS	REACTOME_AMINO_ACID_AND_OLIGOPEPTIDE_SLC_TRANSPORTERS		48	-0.343501	-1.22827	0.195072	0.512616	1	3888	tags=29%, list=17%, signal=35%
REACTOME_P75_NTR_RECEPTOR_MEDIATED_SIGNALLING	REACTOME_P75_NTR_RECEPTOR_MEDIATED_SIGNALLING		80	-0.296315	-1.22807	0.154739	0.510357	1	3531	tags=26%, list=15%, signal=31%
REACTOME_CONVERSION_FROM_APC_C_CDC20_TO_APC_C_CDH1_IN_LATE_ANAPHASE	REACTOME_CONVERSION_FROM_APC_C_CDC20_TO_APC_C_CDH1_IN_LATE_ANAPHASE		17	-0.450378	-1.22726	0.237705	0.509237	1	1671	tags=24%, list=7%, signal=25%
REACTOME_MITOCHONDRIAL_PROTEIN_IMPORT	REACTOME_MITOCHONDRIAL_PROTEIN_IMPORT		49	-0.440696	-1.22657	0.258799	0.507955	1	7746	tags=65%, list=34%, signal=98%
PID_SMAD2_3PATHWAY	PID_SMAD2_3PATHWAY		17	-0.426513	-1.22527	0.217054	0.5079	1	6285	tags=53%, list=27%, signal=73%
REACTOME_ACYL_CHAIN_REMODELLING_OF_PI	REACTOME_ACYL_CHAIN_REMODELLING_OF_PI		15	-0.421898	-1.22352	0.212121	0.508733	1	261	tags=20%, list=1%, signal=20%
REACTOME_ENDOSOMAL_SORTING_COMPLEX_REQUIRED_FOR_TRANSPORT_ESCRT	REACTOME_ENDOSOMAL_SORTING_COMPLEX_REQUIRED_FOR_TRANSPORT_ESCRT		26	-0.395736	-1.22266	0.234	0.507751	1	5267	tags=50%, list=23%, signal=65%
REACTOME_ZINC_TRANSPORTERS	REACTOME_ZINC_TRANSPORTERS		15	-0.439999	-1.22225	0.239216	0.506158	1	7460	tags=60%, list=33%, signal=89%
PID_ERBB2ERBB3PATHWAY	PID_ERBB2ERBB3PATHWAY		44	-0.354404	-1.22093	0.205645	0.506204	1	5734	tags=45%, list=25%, signal=61%
REACTOME_ADHERENS_JUNCTIONS_INTERACTIONS	REACTOME_ADHERENS_JUNCTIONS_INTERACTIONS		27	-0.388377	-1.22028	0.207243	0.50495	1	2956	tags=33%, list=13%, signal=38%
REACTOME_ELONGATION_ARREST_AND_RECOVERY	REACTOME_ELONGATION_ARREST_AND_RECOVERY		27	-0.404424	-1.21727	0.255952	0.508038	1	3453	tags=30%, list=15%, signal=35%
REACTOME_M_G1_TRANSITION	REACTOME_M_G1_TRANSITION		78	-0.439643	-1.21634	0.293522	0.507271	1	6664	tags=60%, list=29%, signal=85%
REACTOME_ASSOCIATION_OF_TRIC_CCT_WITH_TARGET_PROTEINS_DURING_BIOSYNTHESIS	REACTOME_ASSOCIATION_OF_TRIC_CCT_WITH_TARGET_PROTEINS_DURING_BIOSYNTHESIS		26	-0.417335	-1.21194	0.275	0.513014	1	4794	tags=38%, list=21%, signal=49%
REACTOME_SMAD2_SMAD3_SMAD4_HETEROTRIMER_REGULATES_TRANSCRIPTION	REACTOME_SMAD2_SMAD3_SMAD4_HETEROTRIMER_REGULATES_TRANSCRIPTION		25	-0.394492	-1.21188	0.216	0.510633	1	6554	tags=48%, list=29%, signal=67%
REACTOME_PRE_NOTCH_TRANSCRIPTION_AND_TRANSLATION	REACTOME_PRE_NOTCH_TRANSCRIPTION_AND_TRANSLATION		23	-0.387059	-1.20946	0.219885	0.512729	1	1951	tags=22%, list=9%, signal=24%
KEGG_CHRONIC_MYELOID_LEUKEMIA	KEGG_CHRONIC_MYELOID_LEUKEMIA		73	-0.314377	-1.20596	0.194274	0.516591	1	5542	tags=38%, list=24%, signal=50%
REACTOME_FORMATION_OF_THE_HIV1_EARLY_ELONGATION_COMPLEX	REACTOME_FORMATION_OF_THE_HIV1_EARLY_ELONGATION_COMPLEX		27	-0.408371	-1.20577	0.245361	0.514498	1	7253	tags=56%, list=32%, signal=81%
PID_PS1PATHWAY	PID_PS1PATHWAY		46	-0.313304	-1.2054	0.194932	0.512659	1	1422	tags=17%, list=6%, signal=19%
REACTOME_SPHINGOLIPID_METABOLISM	REACTOME_SPHINGOLIPID_METABOLISM		67	-0.325693	-1.20315	0.230303	0.514508	1	4794	tags=34%, list=21%, signal=43%
ST_G_ALPHA_S_PATHWAY	ST_G_ALPHA_S_PATHWAY		16	-0.393053	-1.20312	0.218876	0.512187	1	3780	tags=38%, list=17%, signal=45%
REACTOME_POST_TRANSLATIONAL_PROTEIN_MODIFICATION	REACTOME_POST_TRANSLATIONAL_PROTEIN_MODIFICATION		178	-0.289656	-1.19993	0.2	0.515761	1	5601	tags=37%, list=24%, signal=49%
KEGG_RNA_POLYMERASE	KEGG_RNA_POLYMERASE		28	-0.406301	-1.19935	0.268839	0.51437	1	4996	tags=46%, list=22%, signal=59%
KEGG_PATHOGENIC_ESCHERICHIA_COLI_INFECTION	KEGG_PATHOGENIC_ESCHERICHIA_COLI_INFECTION		55	-0.340461	-1.19788	0.238636	0.514882	1	4473	tags=40%, list=20%, signal=50%
REACTOME_SIGNALING_BY_PDGF	REACTOME_SIGNALING_BY_PDGF		118	-0.299914	-1.19566	0.227451	0.516566	1	4577	tags=37%, list=20%, signal=46%
KEGG_SPLICEOSOME	KEGG_SPLICEOSOME		126	-0.350484	-1.19411	0.273973	0.517117	1	5353	tags=37%, list=23%, signal=48%
BIOCARTA_EIF_PATHWAY	BIOCARTA_EIF_PATHWAY		16	-0.469479	-1.19242	0.291585	0.517838	1	3983	tags=50%, list=17%, signal=60%
PID_SYNDECAN_1_PATHWAY	PID_SYNDECAN_1_PATHWAY		46	-0.414051	-1.19124	0.295276	0.517739	1	3251	tags=46%, list=14%, signal=53%
PID_NECTIN_PATHWAY	PID_NECTIN_PATHWAY		30	-0.390987	-1.19071	0.259635	0.516333	1	4466	tags=40%, list=19%, signal=50%
REACTOME_ORC1_REMOVAL_FROM_CHROMATIN	REACTOME_ORC1_REMOVAL_FROM_CHROMATIN		65	-0.426118	-1.18847	0.335317	0.51822	1	5676	tags=51%, list=25%, signal=67%
PID_RAC1_PATHWAY	PID_RAC1_PATHWAY		53	-0.324473	-1.18513	0.224206	0.522055	1	5721	tags=42%, list=25%, signal=55%
REACTOME_ENERGY_DEPENDENT_REGULATION_OF_MTOR_BY_LKB1_AMPK	REACTOME_ENERGY_DEPENDENT_REGULATION_OF_MTOR_BY_LKB1_AMPK		17	-0.402728	-1.18318	0.256972	0.523379	1	5016	tags=47%, list=22%, signal=60%
REACTOME_ANTIGEN_PROCESSING_UBIQUITINATION_PROTEASOME_DEGRADATION	REACTOME_ANTIGEN_PROCESSING_UBIQUITINATION_PROTEASOME_DEGRADATION		199	-0.31184	-1.17931	0.264583	0.528294	1	4991	tags=35%, list=22%, signal=44%
BIOCARTA_AKAPCENTROSOME_PATHWAY	BIOCARTA_AKAPCENTROSOME_PATHWAY		15	-0.418515	-1.1793	0.284314	0.525983	1	3210	tags=40%, list=14%, signal=46%
BIOCARTA_IGF1R_PATHWAY	BIOCARTA_IGF1R_PATHWAY		23	-0.389349	-1.17755	0.256198	0.526925	1	5938	tags=48%, list=26%, signal=65%
REACTOME_SULFUR_AMINO_ACID_METABOLISM	REACTOME_SULFUR_AMINO_ACID_METABOLISM		24	-0.376157	-1.17012	0.248	0.538366	1	4114	tags=33%, list=18%, signal=41%
REACTOME_FORMATION_OF_RNA_POL_II_ELONGATION_COMPLEX_	REACTOME_FORMATION_OF_RNA_POL_II_ELONGATION_COMPLEX_		37	-0.370881	-1.16963	0.285149	0.536981	1	7253	tags=49%, list=32%, signal=71%
REACTOME_NGF_SIGNALLING_VIA_TRKA_FROM_THE_PLASMA_MEMBRANE	REACTOME_NGF_SIGNALLING_VIA_TRKA_FROM_THE_PLASMA_MEMBRANE		133	-0.281379	-1.16817	0.231855	0.537431	1	5771	tags=39%, list=25%, signal=52%
PID_ATF2_PATHWAY	PID_ATF2_PATHWAY		57	-0.307924	-1.165	0.267748	0.540953	1	1477	tags=19%, list=6%, signal=21%
PID_AJDISS_2PATHWAY	PID_AJDISS_2PATHWAY		48	-0.302291	-1.16357	0.225352	0.541314	1	3365	tags=25%, list=15%, signal=29%
PID_ARF6DOWNSTREAMPATHWAY	PID_ARF6DOWNSTREAMPATHWAY		15	-0.40918	-1.16201	0.293173	0.541908	1	4136	tags=40%, list=18%, signal=49%
SIG_PIP3_SIGNALING_IN_CARDIAC_MYOCTES	SIG_PIP3_SIGNALING_IN_CARDIAC_MYOCTES		66	-0.282307	-1.159	0.239919	0.544971	1	5734	tags=39%, list=25%, signal=52%
SIG_REGULATION_OF_THE_ACTIN_CYTOSKELETON_BY_RHO_GTPASES	SIG_REGULATION_OF_THE_ACTIN_CYTOSKELETON_BY_RHO_GTPASES		35	-0.341139	-1.15629	0.271984	0.547922	1	2274	tags=23%, list=10%, signal=25%
REACTOME_ANTIVIRAL_MECHANISM_BY_IFN_STIMULATED_GENES	REACTOME_ANTIVIRAL_MECHANISM_BY_IFN_STIMULATED_GENES		65	-0.345343	-1.15535	0.26839	0.547148	1	4570	tags=35%, list=20%, signal=44%
ST_FAS_SIGNALING_PATHWAY	ST_FAS_SIGNALING_PATHWAY		65	-0.293386	-1.15522	0.261044	0.54507	1	2265	tags=22%, list=10%, signal=24%
BIOCARTA_HIF_PATHWAY	BIOCARTA_HIF_PATHWAY		15	-0.417498	-1.15409	0.291667	0.544906	1	5638	tags=53%, list=25%, signal=71%
PID_FGF_PATHWAY	PID_FGF_PATHWAY		55	-0.289206	-1.15281	0.224532	0.544993	1	1478	tags=18%, list=6%, signal=19%
PID_P73PATHWAY	PID_P73PATHWAY		79	-0.284261	-1.15204	0.260417	0.544172	1	4060	tags=33%, list=18%, signal=40%
REACTOME_PKB_MEDIATED_EVENTS	REACTOME_PKB_MEDIATED_EVENTS		28	-0.358689	-1.14954	0.297787	0.546465	1	5734	tags=50%, list=25%, signal=67%
PID_DELTANP63PATHWAY	PID_DELTANP63PATHWAY		47	-0.331403	-1.14694	0.28827	0.549151	1	5380	tags=47%, list=23%, signal=61%
REACTOME_APC_C_CDC20_MEDIATED_DEGRADATION_OF_MITOTIC_PROTEINS	REACTOME_APC_C_CDC20_MEDIATED_DEGRADATION_OF_MITOTIC_PROTEINS		66	-0.409277	-1.14437	0.35497	0.551723	1	6234	tags=52%, list=27%, signal=71%
BIOCARTA_RACCYCD_PATHWAY	BIOCARTA_RACCYCD_PATHWAY		26	-0.384291	-1.144	0.302658	0.550118	1	5471	tags=46%, list=24%, signal=61%
REACTOME_ASSEMBLY_OF_THE_PRE_REPLICATIVE_COMPLEX	REACTOME_ASSEMBLY_OF_THE_PRE_REPLICATIVE_COMPLEX		63	-0.424444	-1.14345	0.352227	0.548898	1	6664	tags=59%, list=29%, signal=83%
PID_RETINOIC_ACID_PATHWAY	PID_RETINOIC_ACID_PATHWAY		30	-0.324502	-1.13974	0.25	0.55349	1	5422	tags=43%, list=24%, signal=57%
PID_CMYB_PATHWAY	PID_CMYB_PATHWAY		84	-0.268271	-1.13953	0.240326	0.551605	1	2534	tags=21%, list=11%, signal=24%
REACTOME_GAB1_SIGNALOSOME	REACTOME_GAB1_SIGNALOSOME		36	-0.318736	-1.13843	0.281188	0.551419	1	4260	tags=33%, list=19%, signal=41%
REACTOME_GRB2_SOS_PROVIDES_LINKAGE_TO_MAPK_SIGNALING_FOR_INTERGRINS_	REACTOME_GRB2_SOS_PROVIDES_LINKAGE_TO_MAPK_SIGNALING_FOR_INTERGRINS_		15	-0.39807	-1.12913	0.293388	0.566509	1	2349	tags=27%, list=10%, signal=30%
BIOCARTA_PTDINS_PATHWAY	BIOCARTA_PTDINS_PATHWAY		23	-0.352005	-1.12886	0.282609	0.564773	1	4082	tags=35%, list=18%, signal=42%
REACTOME_CTNNB1_PHOSPHORYLATION_CASCADE	REACTOME_CTNNB1_PHOSPHORYLATION_CASCADE		15	-0.444073	-1.12872	0.35259	0.562816	1	5721	tags=47%, list=25%, signal=62%
PID_RHOA_REG_PATHWAY	PID_RHOA_REG_PATHWAY		45	-0.325255	-1.12869	0.29703	0.560635	1	2624	tags=27%, list=11%, signal=30%
REACTOME_ACYL_CHAIN_REMODELLING_OF_PG	REACTOME_ACYL_CHAIN_REMODELLING_OF_PG		16	-0.38683	-1.12865	0.323974	0.558499	1	2707	tags=31%, list=12%, signal=35%
BIOCARTA_BCELLSURVIVAL_PATHWAY	BIOCARTA_BCELLSURVIVAL_PATHWAY		16	-0.388673	-1.12618	0.296748	0.56096	1	4082	tags=31%, list=18%, signal=38%
REACTOME_GLYCOLYSIS	REACTOME_GLYCOLYSIS		26	-0.397302	-1.12447	0.342916	0.561833	1	1254	tags=19%, list=5%, signal=20%
REACTOME_BASIGIN_INTERACTIONS	REACTOME_BASIGIN_INTERACTIONS		25	-0.346774	-1.12354	0.291489	0.561315	1	1654	tags=32%, list=7%, signal=34%
REACTOME_SHC1_EVENTS_IN_ERBB4_SIGNALING	REACTOME_SHC1_EVENTS_IN_ERBB4_SIGNALING		20	-0.367887	-1.12283	0.296593	0.560414	1	7065	tags=55%, list=31%, signal=79%
REACTOME_APOPTOTIC_EXECUTION_PHASE	REACTOME_APOPTOTIC_EXECUTION_PHASE		49	-0.307741	-1.12214	0.318359	0.559571	1	6138	tags=49%, list=27%, signal=67%
REACTOME_METAL_ION_SLC_TRANSPORTERS	REACTOME_METAL_ION_SLC_TRANSPORTERS		22	-0.380812	-1.12192	0.314	0.557857	1	7460	tags=55%, list=33%, signal=81%
REACTOME_DESTABILIZATION_OF_MRNA_BY_BRF1	REACTOME_DESTABILIZATION_OF_MRNA_BY_BRF1		17	-0.393531	-1.12101	0.323293	0.55749	1	4707	tags=47%, list=21%, signal=59%
REACTOME_EXTRACELLULAR_MATRIX_ORGANIZATION	REACTOME_EXTRACELLULAR_MATRIX_ORGANIZATION		85	-0.367087	-1.11621	0.380859	0.564186	1	3040	tags=35%, list=13%, signal=41%
KEGG_STEROID_BIOSYNTHESIS	KEGG_STEROID_BIOSYNTHESIS		16	-0.408938	-1.11501	0.328125	0.564335	1	5825	tags=50%, list=25%, signal=67%
REACTOME_ABORTIVE_ELONGATION_OF_HIV1_TRANSCRIPT_IN_THE_ABSENCE_OF_TAT	REACTOME_ABORTIVE_ELONGATION_OF_HIV1_TRANSCRIPT_IN_THE_ABSENCE_OF_TAT		19	-0.393804	-1.1148	0.333333	0.562558	1	7253	tags=53%, list=32%, signal=77%
PID_EPHA2_FWDPATHWAY	PID_EPHA2_FWDPATHWAY		19	-0.392058	-1.11439	0.339181	0.561268	1	7358	tags=63%, list=32%, signal=93%
PID_SYNDECAN_2_PATHWAY	PID_SYNDECAN_2_PATHWAY		32	-0.357274	-1.11029	0.324597	0.566672	1	6767	tags=47%, list=30%, signal=66%
BIOCARTA_BARRESTIN_SRC_PATHWAY	BIOCARTA_BARRESTIN_SRC_PATHWAY		15	-0.427774	-1.10976	0.336714	0.565518	1	5495	tags=47%, list=24%, signal=61%
PID_LIS1PATHWAY	PID_LIS1PATHWAY		28	-0.314907	-1.10972	0.292636	0.563487	1	915	tags=14%, list=4%, signal=15%
PID_ERBB1_DOWNSTREAM_PATHWAY	PID_ERBB1_DOWNSTREAM_PATHWAY		105	-0.288098	-1.10678	0.30754	0.566962	1	5734	tags=37%, list=25%, signal=49%
BIOCARTA_HIVNEF_PATHWAY	BIOCARTA_HIVNEF_PATHWAY		58	-0.297925	-1.10459	0.311475	0.568684	1	1988	tags=24%, list=9%, signal=26%
BIOCARTA_P53HYPOXIA_PATHWAY	BIOCARTA_P53HYPOXIA_PATHWAY		22	-0.374877	-1.1011	0.354582	0.572552	1	4192	tags=36%, list=18%, signal=44%
REACTOME_RNA_POL_II_TRANSCRIPTION_PRE_INITIATION_AND_PROMOTER_OPENING	REACTOME_RNA_POL_II_TRANSCRIPTION_PRE_INITIATION_AND_PROMOTER_OPENING		38	-0.33849	-1.09764	0.359343	0.576695	1	7717	tags=53%, list=34%, signal=79%
REACTOME_CELL_DEATH_SIGNALLING_VIA_NRAGE_NRIF_AND_NADE	REACTOME_CELL_DEATH_SIGNALLING_VIA_NRAGE_NRIF_AND_NADE		59	-0.269777	-1.0974	0.295539	0.575026	1	2634	tags=20%, list=12%, signal=23%
PID_P38ALPHABETADOWNSTREAMPATHWAY	PID_P38ALPHABETADOWNSTREAMPATHWAY		38	-0.316006	-1.09646	0.341564	0.5747	1	4537	tags=42%, list=20%, signal=52%
PID_SYNDECAN_3_PATHWAY	PID_SYNDECAN_3_PATHWAY		17	-0.385102	-1.09477	0.340771	0.575592	1	3531	tags=41%, list=15%, signal=49%
PID_HIF2PATHWAY	PID_HIF2PATHWAY		34	-0.319694	-1.09107	0.3174	0.580482	1	5703	tags=50%, list=25%, signal=66%
REACTOME_DEPOSITION_OF_NEW_CENPA_CONTAINING_NUCLEOSOMES_AT_THE_CENTROMERE	REACTOME_DEPOSITION_OF_NEW_CENPA_CONTAINING_NUCLEOSOMES_AT_THE_CENTROMERE		61	-0.421625	-1.08958	0.411531	0.581063	1	1549	tags=23%, list=7%, signal=25%
REACTOME_SYNTHESIS_OF_PIPS_AT_THE_GOLGI_MEMBRANE	REACTOME_SYNTHESIS_OF_PIPS_AT_THE_GOLGI_MEMBRANE		17	-0.373771	-1.08886	0.34717	0.580276	1	5033	tags=35%, list=22%, signal=45%
WNT_SIGNALING	WNT_SIGNALING		89	-0.255763	-1.08857	0.298828	0.57879	1	2080	tags=21%, list=9%, signal=23%
PID_AVB3_INTEGRIN_PATHWAY	PID_AVB3_INTEGRIN_PATHWAY		75	-0.330058	-1.08821	0.379576	0.577379	1	2706	tags=31%, list=12%, signal=35%
REACTOME_TRANSCRIPTION	REACTOME_TRANSCRIPTION		194	-0.305324	-1.08463	0.370445	0.581835	1	5422	tags=35%, list=24%, signal=46%
REACTOME_PHOSPHOLIPID_METABOLISM	REACTOME_PHOSPHOLIPID_METABOLISM		194	-0.238014	-1.08214	0.309572	0.58429	1	5336	tags=31%, list=23%, signal=40%
REACTOME_PURINE_METABOLISM	REACTOME_PURINE_METABOLISM		32	-0.321921	-1.08206	0.34902	0.582345	1	4550	tags=34%, list=20%, signal=43%
REACTOME_APC_C_CDH1_MEDIATED_DEGRADATION_OF_CDC20_AND_OTHER_APC_C_CDH1_TARGETED_PROTEINS_IN_LATE_MITOSIS_EARLY_G1	REACTOME_APC_C_CDH1_MEDIATED_DEGRADATION_OF_CDC20_AND_OTHER_APC_C_CDH1_TARGETED_PROTEINS_IN_LATE_MITOSIS_EARLY_G1		65	-0.382406	-1.08151	0.403579	0.581312	1	6234	tags=49%, list=27%, signal=67%
REACTOME_PI3K_CASCADE	REACTOME_PI3K_CASCADE		67	-0.271116	-1.08086	0.329341	0.58042	1	5771	tags=40%, list=25%, signal=54%
KEGG_NOTCH_SIGNALING_PATHWAY	KEGG_NOTCH_SIGNALING_PATHWAY		47	-0.318732	-1.07784	0.341748	0.583939	1	5153	tags=40%, list=22%, signal=52%
REACTOME_CHOLESTEROL_BIOSYNTHESIS	REACTOME_CHOLESTEROL_BIOSYNTHESIS		21	-0.414031	-1.07726	0.388031	0.582983	1	6055	tags=52%, list=26%, signal=71%
BIOCARTA_CHREBP2_PATHWAY	BIOCARTA_CHREBP2_PATHWAY		42	-0.335489	-1.07547	0.351129	0.584026	1	3379	tags=33%, list=15%, signal=39%
REACTOME_CYCLIN_E_ASSOCIATED_EVENTS_DURING_G1_S_TRANSITION_	REACTOME_CYCLIN_E_ASSOCIATED_EVENTS_DURING_G1_S_TRANSITION_		62	-0.390562	-1.07451	0.416838	0.583744	1	5676	tags=47%, list=25%, signal=62%
REACTOME_FORMATION_OF_TRANSCRIPTION_COUPLED_NER_TC_NER_REPAIR_COMPLEX	REACTOME_FORMATION_OF_TRANSCRIPTION_COUPLED_NER_TC_NER_REPAIR_COMPLEX		27	-0.370342	-1.07397	0.408163	0.582656	1	5637	tags=41%, list=25%, signal=54%
REACTOME_CHYLOMICRON_MEDIATED_LIPID_TRANSPORT	REACTOME_CHYLOMICRON_MEDIATED_LIPID_TRANSPORT		16	-0.38526	-1.07098	0.364341	0.586237	1	1141	tags=19%, list=5%, signal=20%
PID_P75NTRPATHWAY	PID_P75NTRPATHWAY		69	-0.269403	-1.06957	0.342742	0.586807	1	4650	tags=32%, list=20%, signal=40%
BIOCARTA_TGFB_PATHWAY	BIOCARTA_TGFB_PATHWAY		19	-0.372569	-1.06685	0.369942	0.589483	1	2997	tags=32%, list=13%, signal=36%
REACTOME_PI_3K_CASCADE	REACTOME_PI_3K_CASCADE		53	-0.271634	-1.0642	0.337423	0.592324	1	2629	tags=23%, list=11%, signal=26%
REACTOME_RNA_POL_III_TRANSCRIPTION_TERMINATION	REACTOME_RNA_POL_III_TRANSCRIPTION_TERMINATION		19	-0.357072	-1.06346	0.386792	0.591699	1	7090	tags=58%, list=31%, signal=84%
PID_MYC_PATHWAY	PID_MYC_PATHWAY		24	-0.336093	-1.06246	0.398721	0.591693	1	3210	tags=29%, list=14%, signal=34%
REACTOME_HIV_INFECTION	REACTOME_HIV_INFECTION		188	-0.299552	-1.0615	0.386364	0.591391	1	5783	tags=43%, list=25%, signal=57%
REACTOME_DOWNSTREAM_SIGNAL_TRANSDUCTION	REACTOME_DOWNSTREAM_SIGNAL_TRANSDUCTION		91	-0.267515	-1.06003	0.349594	0.592033	1	5938	tags=42%, list=26%, signal=56%
REACTOME_SIGNALING_BY_NOTCH	REACTOME_SIGNALING_BY_NOTCH		96	-0.253544	-1.05927	0.337165	0.591538	1	3531	tags=23%, list=15%, signal=27%
KEGG_STARCH_AND_SUCROSE_METABOLISM	KEGG_STARCH_AND_SUCROSE_METABOLISM		43	-0.299555	-1.05879	0.401186	0.590362	1	1706	tags=14%, list=7%, signal=15%
REACTOME_COLLAGEN_FORMATION	REACTOME_COLLAGEN_FORMATION		56	-0.384425	-1.05809	0.422701	0.589572	1	3040	tags=41%, list=13%, signal=47%
KEGG_RNA_DEGRADATION	KEGG_RNA_DEGRADATION		57	-0.31796	-1.05749	0.389113	0.588717	1	4707	tags=35%, list=21%, signal=44%
PID_BETACATENIN_NUC_PATHWAY	PID_BETACATENIN_NUC_PATHWAY		79	-0.269599	-1.05517	0.348837	0.591019	1	5379	tags=33%, list=23%, signal=43%
REACTOME_PI3K_EVENTS_IN_ERBB2_SIGNALING	REACTOME_PI3K_EVENTS_IN_ERBB2_SIGNALING		42	-0.294	-1.05497	0.386	0.589464	1	4260	tags=31%, list=19%, signal=38%
KEGG_O_GLYCAN_BIOSYNTHESIS	KEGG_O_GLYCAN_BIOSYNTHESIS		27	-0.32233	-1.0501	0.38921	0.596078	1	1775	tags=22%, list=8%, signal=24%
KEGG_SMALL_CELL_LUNG_CANCER	KEGG_SMALL_CELL_LUNG_CANCER		84	-0.265409	-1.04479	0.393075	0.603811	1	3100	tags=26%, list=14%, signal=30%
BIOCARTA_IGF1MTOR_PATHWAY	BIOCARTA_IGF1MTOR_PATHWAY		20	-0.361917	-1.04448	0.39726	0.602401	1	5734	tags=50%, list=25%, signal=67%
REACTOME_FRS2_MEDIATED_CASCADE	REACTOME_FRS2_MEDIATED_CASCADE		35	-0.275119	-1.04351	0.390041	0.602241	1	2122	tags=20%, list=9%, signal=22%
KEGG_ARRHYTHMOGENIC_RIGHT_VENTRICULAR_CARDIOMYOPATHY_ARVC	KEGG_ARRHYTHMOGENIC_RIGHT_VENTRICULAR_CARDIOMYOPATHY_ARVC		74	-0.298791	-1.0429	0.399606	0.601352	1	3989	tags=32%, list=17%, signal=39%
REACTOME_ACTIVATION_OF_CHAPERONE_GENES_BY_XBP1S	REACTOME_ACTIVATION_OF_CHAPERONE_GENES_BY_XBP1S		44	-0.341446	-1.04217	0.421782	0.600721	1	8294	tags=50%, list=36%, signal=78%
KEGG_COLORECTAL_CANCER	KEGG_COLORECTAL_CANCER		61	-0.27297	-1.0395	0.393281	0.603803	1	4430	tags=28%, list=19%, signal=34%
PID_SMAD2_3NUCLEARPATHWAY	PID_SMAD2_3NUCLEARPATHWAY		81	-0.267632	-1.03872	0.392034	0.603353	1	4082	tags=31%, list=18%, signal=37%
REACTOME_SIGNALING_BY_EGFR_IN_CANCER	REACTOME_SIGNALING_BY_EGFR_IN_CANCER		104	-0.253329	-1.03719	0.369168	0.604247	1	4577	tags=33%, list=20%, signal=41%
PID_FRA_PATHWAY	PID_FRA_PATHWAY		37	-0.34672	-1.03562	0.431535	0.605167	1	3360	tags=32%, list=15%, signal=38%
REACTOME_SCFSKP2_MEDIATED_DEGRADATION_OF_P27_P21	REACTOME_SCFSKP2_MEDIATED_DEGRADATION_OF_P27_P21		53	-0.384968	-1.03524	0.448	0.603895	1	5676	tags=47%, list=25%, signal=63%
REACTOME_TRANSFERRIN_ENDOCYTOSIS_AND_RECYCLING	REACTOME_TRANSFERRIN_ENDOCYTOSIS_AND_RECYCLING		25	-0.334443	-1.0338	0.422131	0.604588	1	6681	tags=40%, list=29%, signal=56%
KEGG_RIBOFLAVIN_METABOLISM	KEGG_RIBOFLAVIN_METABOLISM		16	-0.347073	-1.03048	0.414679	0.608994	1	1192	tags=13%, list=5%, signal=13%
REACTOME_RNA_POL_II_PRE_TRANSCRIPTION_EVENTS	REACTOME_RNA_POL_II_PRE_TRANSCRIPTION_EVENTS		53	-0.305601	-1.03021	0.397541	0.607573	1	7717	tags=47%, list=34%, signal=71%
REACTOME_HS_GAG_BIOSYNTHESIS	REACTOME_HS_GAG_BIOSYNTHESIS		29	-0.336276	-1.02848	0.407258	0.60876	1	1834	tags=21%, list=8%, signal=22%
REACTOME_SIGNALING_BY_ROBO_RECEPTOR	REACTOME_SIGNALING_BY_ROBO_RECEPTOR		29	-0.299282	-1.02715	0.407258	0.609354	1	4859	tags=38%, list=21%, signal=48%
REACTOME_REGULATION_OF_MRNA_STABILITY_BY_PROTEINS_THAT_BIND_AU_RICH_ELEMENTS	REACTOME_REGULATION_OF_MRNA_STABILITY_BY_PROTEINS_THAT_BIND_AU_RICH_ELEMENTS		81	-0.325244	-1.02594	0.430862	0.60943	1	5676	tags=44%, list=25%, signal=59%
REACTOME_RECYCLING_PATHWAY_OF_L1	REACTOME_RECYCLING_PATHWAY_OF_L1		25	-0.321698	-1.02284	0.424	0.613154	1	3201	tags=32%, list=14%, signal=37%
REACTOME_ENOS_ACTIVATION_AND_REGULATION	REACTOME_ENOS_ACTIVATION_AND_REGULATION		19	-0.349269	-1.0222	0.453252	0.612403	1	4532	tags=47%, list=20%, signal=59%
ST_GRANULE_CELL_SURVIVAL_PATHWAY	ST_GRANULE_CELL_SURVIVAL_PATHWAY		27	-0.303657	-1.02071	0.417457	0.613131	1	8108	tags=41%, list=35%, signal=63%
REACTOME_NCAM1_INTERACTIONS	REACTOME_NCAM1_INTERACTIONS		39	-0.327519	-1.01675	0.438878	0.618267	1	2712	tags=36%, list=12%, signal=41%
KEGG_GLYOXYLATE_AND_DICARBOXYLATE_METABOLISM	KEGG_GLYOXYLATE_AND_DICARBOXYLATE_METABOLISM		16	-0.361557	-1.015	0.423935	0.619584	1	5896	tags=44%, list=26%, signal=59%
PID_TGFBRPATHWAY	PID_TGFBRPATHWAY		55	-0.287382	-1.0138	0.419103	0.61977	1	5721	tags=44%, list=25%, signal=58%
REACTOME_METABOLISM_OF_CARBOHYDRATES	REACTOME_METABOLISM_OF_CARBOHYDRATES		230	-0.225712	-1.01345	0.42549	0.618498	1	4652	tags=27%, list=20%, signal=34%
REACTOME_P53_DEPENDENT_G1_DNA_DAMAGE_RESPONSE	REACTOME_P53_DEPENDENT_G1_DNA_DAMAGE_RESPONSE		53	-0.373339	-1.00761	0.472	0.627095	1	6234	tags=53%, list=27%, signal=72%
REACTOME_NEGATIVE_REGULATION_OF_FGFR_SIGNALING	REACTOME_NEGATIVE_REGULATION_OF_FGFR_SIGNALING		35	-0.269628	-1.00737	0.464135	0.625551	1	2122	tags=23%, list=9%, signal=25%
KEGG_ECM_RECEPTOR_INTERACTION	KEGG_ECM_RECEPTOR_INTERACTION		83	-0.323972	-1.00429	0.463035	0.629156	1	2712	tags=29%, list=12%, signal=33%
PID_CIRCADIANPATHWAY	PID_CIRCADIANPATHWAY		16	-0.337523	-1.00396	0.471154	0.627854	1	4599	tags=44%, list=20%, signal=55%
REACTOME_RNA_POL_I_TRANSCRIPTION_INITIATION	REACTOME_RNA_POL_I_TRANSCRIPTION_INITIATION		22	-0.353236	-1.00064	0.453815	0.631885	1	5637	tags=55%, list=25%, signal=72%
REACTOME_G1_PHASE	REACTOME_G1_PHASE		35	-0.317057	-0.99973	0.462168	0.631629	1	5022	tags=43%, list=22%, signal=55%
PID_HDAC_CLASSII_PATHWAY	PID_HDAC_CLASSII_PATHWAY		34	-0.290326	-0.997544	0.455238	0.63367	1	3504	tags=29%, list=15%, signal=35%
PID_TRKRPATHWAY	PID_TRKRPATHWAY		62	-0.248364	-0.996177	0.458333	0.634425	1	3621	tags=23%, list=16%, signal=27%
KEGG_ARGININE_AND_PROLINE_METABOLISM	KEGG_ARGININE_AND_PROLINE_METABOLISM		54	-0.270803	-0.9949	0.458167	0.634823	1	3994	tags=30%, list=17%, signal=36%
PID_NFAT_3PATHWAY	PID_NFAT_3PATHWAY		53	-0.269262	-0.994833	0.457732	0.633041	1	1632	tags=19%, list=7%, signal=20%
REACTOME_UNFOLDED_PROTEIN_RESPONSE	REACTOME_UNFOLDED_PROTEIN_RESPONSE		76	-0.27038	-0.992807	0.434	0.634779	1	5643	tags=32%, list=25%, signal=42%
BIOCARTA_ARF_PATHWAY	BIOCARTA_ARF_PATHWAY		17	-0.324728	-0.992666	0.455466	0.633188	1	2629	tags=29%, list=11%, signal=33%
REACTOME_NRAGE_SIGNALS_DEATH_THROUGH_JNK	REACTOME_NRAGE_SIGNALS_DEATH_THROUGH_JNK		43	-0.268538	-0.991107	0.44316	0.634137	1	2634	tags=21%, list=12%, signal=24%
REACTOME_APOPTOSIS	REACTOME_APOPTOSIS		139	-0.256928	-0.990587	0.463115	0.633233	1	5721	tags=41%, list=25%, signal=54%
REACTOME_CELL_CELL_JUNCTION_ORGANIZATION	REACTOME_CELL_CELL_JUNCTION_ORGANIZATION		56	-0.27597	-0.98793	0.496124	0.636127	1	5094	tags=38%, list=22%, signal=48%
REACTOME_METABOLISM_OF_LIPIDS_AND_LIPOPROTEINS	REACTOME_METABOLISM_OF_LIPIDS_AND_LIPOPROTEINS		466	-0.199749	-0.987062	0.478175	0.635821	1	4383	tags=23%, list=19%, signal=28%
KEGG_VIBRIO_CHOLERAE_INFECTION	KEGG_VIBRIO_CHOLERAE_INFECTION		55	-0.272423	-0.986545	0.464706	0.634964	1	4445	tags=31%, list=19%, signal=38%
REACTOME_SIGNALING_BY_FGFR	REACTOME_SIGNALING_BY_FGFR		107	-0.227431	-0.985047	0.443992	0.635792	1	4577	tags=29%, list=20%, signal=36%
KEGG_PANCREATIC_CANCER	KEGG_PANCREATIC_CANCER		70	-0.251373	-0.984997	0.471058	0.634037	1	2997	tags=24%, list=13%, signal=28%
PID_CDC42_REG_PATHWAY	PID_CDC42_REG_PATHWAY		30	-0.302225	-0.981849	0.490683	0.637581	1	2289	tags=20%, list=10%, signal=22%
REACTOME_MRNA_3_END_PROCESSING	REACTOME_MRNA_3_END_PROCESSING		33	-0.342413	-0.978265	0.485265	0.641969	1	3542	tags=33%, list=15%, signal=39%
REACTOME_NUCLEAR_SIGNALING_BY_ERBB4	REACTOME_NUCLEAR_SIGNALING_BY_ERBB4		38	-0.270262	-0.978203	0.489443	0.64023	1	3531	tags=26%, list=15%, signal=31%
REACTOME_CLASS_I_MHC_MEDIATED_ANTIGEN_PROCESSING_PRESENTATION	REACTOME_CLASS_I_MHC_MEDIATED_ANTIGEN_PROCESSING_PRESENTATION		230	-0.250972	-0.974164	0.487552	0.645571	1	4991	tags=31%, list=22%, signal=40%
PID_ERB_GENOMIC_PATHWAY	PID_ERB_GENOMIC_PATHWAY		15	-0.339542	-0.972289	0.509847	0.64699	1	2669	tags=33%, list=12%, signal=38%
REACTOME_DEGRADATION_OF_THE_EXTRACELLULAR_MATRIX	REACTOME_DEGRADATION_OF_THE_EXTRACELLULAR_MATRIX		29	-0.331898	-0.971495	0.483539	0.646486	1	2039	tags=21%, list=9%, signal=23%
PID_INTEGRIN3_PATHWAY	PID_INTEGRIN3_PATHWAY		42	-0.350665	-0.96948	0.51626	0.648079	1	2706	tags=33%, list=12%, signal=38%
REACTOME_SIGNALING_BY_WNT	REACTOME_SIGNALING_BY_WNT		62	-0.340845	-0.968965	0.490946	0.647251	1	6578	tags=50%, list=29%, signal=70%
REACTOME_GLYCEROPHOSPHOLIPID_BIOSYNTHESIS	REACTOME_GLYCEROPHOSPHOLIPID_BIOSYNTHESIS		81	-0.240762	-0.967488	0.517034	0.647981	1	2874	tags=19%, list=13%, signal=21%
REACTOME_SIGNALING_BY_FGFR_IN_DISEASE	REACTOME_SIGNALING_BY_FGFR_IN_DISEASE		121	-0.223262	-0.967242	0.497967	0.64658	1	4577	tags=28%, list=20%, signal=35%
REACTOME_GLYCOGEN_BREAKDOWN_GLYCOGENOLYSIS	REACTOME_GLYCOGEN_BREAKDOWN_GLYCOGENOLYSIS		16	-0.343914	-0.966848	0.5	0.645496	1	1706	tags=25%, list=7%, signal=27%
REACTOME_ACYL_CHAIN_REMODELLING_OF_PC	REACTOME_ACYL_CHAIN_REMODELLING_OF_PC		22	-0.301497	-0.965969	0.493534	0.645226	1	2707	tags=23%, list=12%, signal=26%
PID_MAPKTRKPATHWAY	PID_MAPKTRKPATHWAY		34	-0.279726	-0.965164	0.510848	0.644807	1	6640	tags=44%, list=29%, signal=62%
ST_P38_MAPK_PATHWAY	ST_P38_MAPK_PATHWAY		37	-0.277726	-0.961642	0.508876	0.649471	1	2012	tags=16%, list=9%, signal=18%
REACTOME_TRAFFICKING_OF_AMPA_RECEPTORS	REACTOME_TRAFFICKING_OF_AMPA_RECEPTORS		27	-0.28072	-0.961461	0.490405	0.647986	1	4900	tags=37%, list=21%, signal=47%
REACTOME_MEIOTIC_RECOMBINATION	REACTOME_MEIOTIC_RECOMBINATION		80	-0.343449	-0.958867	0.481707	0.650926	1	6004	tags=39%, list=26%, signal=52%
REACTOME_GRB2_EVENTS_IN_ERBB2_SIGNALING	REACTOME_GRB2_EVENTS_IN_ERBB2_SIGNALING		22	-0.299855	-0.957544	0.500986	0.651544	1	6143	tags=45%, list=27%, signal=62%
REACTOME_CDT1_ASSOCIATION_WITH_THE_CDC6_ORC_ORIGIN_COMPLEX	REACTOME_CDT1_ASSOCIATION_WITH_THE_CDC6_ORC_ORIGIN_COMPLEX		54	-0.355698	-0.956633	0.52505	0.651336	1	7608	tags=61%, list=33%, signal=91%
REACTOME_ACYL_CHAIN_REMODELLING_OF_PS	REACTOME_ACYL_CHAIN_REMODELLING_OF_PS		15	-0.334795	-0.955774	0.509474	0.651127	1	261	tags=13%, list=1%, signal=13%
REACTOME_GLUCONEOGENESIS	REACTOME_GLUCONEOGENESIS		31	-0.332355	-0.954649	0.491837	0.651348	1	5896	tags=45%, list=26%, signal=61%
REACTOME_ACTIVATION_OF_GENES_BY_ATF4	REACTOME_ACTIVATION_OF_GENES_BY_ATF4		24	-0.29591	-0.953961	0.494908	0.650794	1	4707	tags=42%, list=21%, signal=52%
REACTOME_SIGNALING_BY_ERBB2	REACTOME_SIGNALING_BY_ERBB2		97	-0.230988	-0.952742	0.504149	0.651282	1	4577	tags=31%, list=20%, signal=38%
PID_RAC1_REG_PATHWAY	PID_RAC1_REG_PATHWAY		38	-0.295735	-0.952478	0.492274	0.649974	1	2624	tags=24%, list=11%, signal=27%
REACTOME_OXYGEN_DEPENDENT_PROLINE_HYDROXYLATION_OF_HYPOXIA_INDUCIBLE_FACTOR_ALPHA	REACTOME_OXYGEN_DEPENDENT_PROLINE_HYDROXYLATION_OF_HYPOXIA_INDUCIBLE_FACTOR_ALPHA		16	-0.334941	-0.951547	0.530242	0.649841	1	4477	tags=38%, list=20%, signal=47%
REACTOME_CELL_JUNCTION_ORGANIZATION	REACTOME_CELL_JUNCTION_ORGANIZATION		77	-0.268075	-0.950218	0.504892	0.650424	1	5094	tags=32%, list=22%, signal=42%
REACTOME_HOST_INTERACTIONS_OF_HIV_FACTORS	REACTOME_HOST_INTERACTIONS_OF_HIV_FACTORS		121	-0.288823	-0.949185	0.485537	0.65058	1	4991	tags=40%, list=22%, signal=50%
BIOCARTA_MITOCHONDRIA_PATHWAY	BIOCARTA_MITOCHONDRIA_PATHWAY		21	-0.315728	-0.948226	0.513043	0.650552	1	6801	tags=48%, list=30%, signal=68%
REACTOME_MEMBRANE_TRAFFICKING	REACTOME_MEMBRANE_TRAFFICKING		124	-0.24201	-0.947473	0.527383	0.650136	1	4243	tags=25%, list=19%, signal=31%
REACTOME_GLUCOSE_METABOLISM	REACTOME_GLUCOSE_METABOLISM		63	-0.284507	-0.947129	0.507099	0.649018	1	5896	tags=38%, list=26%, signal=51%
REACTOME_METABOLISM_OF_PROTEINS	REACTOME_METABOLISM_OF_PROTEINS		422	-0.227163	-0.945785	0.496094	0.649668	1	5507	tags=31%, list=24%, signal=40%
REACTOME_SIGNALING_BY_NOTCH1	REACTOME_SIGNALING_BY_NOTCH1		68	-0.237746	-0.94456	0.542308	0.64998	1	3531	tags=24%, list=15%, signal=28%
REACTOME_DOWNSTREAM_SIGNALING_OF_ACTIVATED_FGFR	REACTOME_DOWNSTREAM_SIGNALING_OF_ACTIVATED_FGFR		96	-0.222839	-0.942256	0.550725	0.652178	1	5771	tags=35%, list=25%, signal=47%
BIOCARTA_ACTINY_PATHWAY	BIOCARTA_ACTINY_PATHWAY		20	-0.334307	-0.942041	0.52495	0.650869	1	5269	tags=40%, list=23%, signal=52%
REACTOME_SHC_MEDIATED_CASCADE	REACTOME_SHC_MEDIATED_CASCADE		27	-0.269201	-0.940149	0.556452	0.652332	1	1488	tags=19%, list=6%, signal=20%
REACTOME_GABA_SYNTHESIS_RELEASE_REUPTAKE_AND_DEGRADATION	REACTOME_GABA_SYNTHESIS_RELEASE_REUPTAKE_AND_DEGRADATION		17	-0.320022	-0.938766	0.529661	0.652994	1	9405	tags=59%, list=41%, signal=100%
REACTOME_HS_GAG_DEGRADATION	REACTOME_HS_GAG_DEGRADATION		20	-0.325433	-0.938519	0.550476	0.651648	1	1559	tags=20%, list=7%, signal=21%
REACTOME_TELOMERE_MAINTENANCE	REACTOME_TELOMERE_MAINTENANCE		73	-0.34503	-0.938289	0.512346	0.650296	1	5808	tags=44%, list=25%, signal=59%
BIOCARTA_ERK_PATHWAY	BIOCARTA_ERK_PATHWAY		28	-0.304787	-0.938013	0.525253	0.649051	1	5592	tags=39%, list=24%, signal=52%
BIOCARTA_CERAMIDE_PATHWAY	BIOCARTA_CERAMIDE_PATHWAY		22	-0.288997	-0.937952	0.547475	0.647482	1	7065	tags=45%, list=31%, signal=66%
REACTOME_SPHINGOLIPID_DE_NOVO_BIOSYNTHESIS	REACTOME_SPHINGOLIPID_DE_NOVO_BIOSYNTHESIS		30	-0.281533	-0.935172	0.548193	0.650578	1	3917	tags=33%, list=17%, signal=40%
REACTOME_DOWNSTREAM_SIGNALING_EVENTS_OF_B_CELL_RECEPTOR_BCR	REACTOME_DOWNSTREAM_SIGNALING_EVENTS_OF_B_CELL_RECEPTOR_BCR		93	-0.277096	-0.930235	0.518367	0.657451	1	6640	tags=45%, list=29%, signal=63%
KEGG_INSULIN_SIGNALING_PATHWAY	KEGG_INSULIN_SIGNALING_PATHWAY		136	-0.222453	-0.930064	0.547131	0.656031	1	5938	tags=38%, list=26%, signal=51%
REACTOME_SCF_BETA_TRCP_MEDIATED_DEGRADATION_OF_EMI1	REACTOME_SCF_BETA_TRCP_MEDIATED_DEGRADATION_OF_EMI1		49	-0.351335	-0.929935	0.523422	0.654543	1	6578	tags=53%, list=29%, signal=74%
REACTOME_RNA_POL_I_RNA_POL_III_AND_MITOCHONDRIAL_TRANSCRIPTION	REACTOME_RNA_POL_I_RNA_POL_III_AND_MITOCHONDRIAL_TRANSCRIPTION		113	-0.286891	-0.927301	0.504	0.657332	1	6441	tags=42%, list=28%, signal=58%
REACTOME_PI3K_EVENTS_IN_ERBB4_SIGNALING	REACTOME_PI3K_EVENTS_IN_ERBB4_SIGNALING		36	-0.26162	-0.926566	0.560729	0.656931	1	4260	tags=28%, list=19%, signal=34%
REACTOME_SIGNALING_BY_FGFR_MUTANTS	REACTOME_SIGNALING_BY_FGFR_MUTANTS		42	-0.250445	-0.926426	0.62249	0.655465	1	3621	tags=24%, list=16%, signal=28%
REACTOME_YAP1_AND_WWTR1_TAZ_STIMULATED_GENE_EXPRESSION	REACTOME_YAP1_AND_WWTR1_TAZ_STIMULATED_GENE_EXPRESSION		23	-0.286913	-0.924567	0.550584	0.656956	1	3592	tags=35%, list=16%, signal=41%
REACTOME_ACYL_CHAIN_REMODELLING_OF_PE	REACTOME_ACYL_CHAIN_REMODELLING_OF_PE		21	-0.296718	-0.922625	0.563559	0.658432	1	2874	tags=24%, list=13%, signal=27%
REACTOME_IRON_UPTAKE_AND_TRANSPORT	REACTOME_IRON_UPTAKE_AND_TRANSPORT		36	-0.272526	-0.922491	0.556225	0.65695	1	6923	tags=39%, list=30%, signal=56%
BIOCARTA_MCALPAIN_PATHWAY	BIOCARTA_MCALPAIN_PATHWAY		25	-0.283874	-0.919881	0.546371	0.659784	1	5938	tags=52%, list=26%, signal=70%
BIOCARTA_ARAP_PATHWAY	BIOCARTA_ARAP_PATHWAY		17	-0.321996	-0.918729	0.56015	0.65997	1	2203	tags=24%, list=10%, signal=26%
REACTOME_TRANSPORT_OF_INORGANIC_CATIONS_ANIONS_AND_AMINO_ACIDS_OLIGOPEPTIDES	REACTOME_TRANSPORT_OF_INORGANIC_CATIONS_ANIONS_AND_AMINO_ACIDS_OLIGOPEPTIDES		92	-0.215418	-0.914683	0.630165	0.665149	1	4052	tags=24%, list=18%, signal=29%
KEGG_HUNTINGTONS_DISEASE	KEGG_HUNTINGTONS_DISEASE		171	-0.241859	-0.912358	0.54251	0.66742	1	4990	tags=26%, list=22%, signal=33%
REACTOME_ACTIVATED_NOTCH1_TRANSMITS_SIGNAL_TO_THE_NUCLEUS	REACTOME_ACTIVATED_NOTCH1_TRANSMITS_SIGNAL_TO_THE_NUCLEUS		26	-0.275769	-0.909828	0.567878	0.670021	1	4162	tags=31%, list=18%, signal=38%
KEGG_TERPENOID_BACKBONE_BIOSYNTHESIS	KEGG_TERPENOID_BACKBONE_BIOSYNTHESIS		15	-0.374312	-0.909509	0.580709	0.668888	1	6055	tags=40%, list=26%, signal=54%
KEGG_GALACTOSE_METABOLISM	KEGG_GALACTOSE_METABOLISM		26	-0.287576	-0.907265	0.570265	0.671015	1	1958	tags=15%, list=9%, signal=17%
REACTOME_METABOLISM_OF_RNA	REACTOME_METABOLISM_OF_RNA		255	-0.253687	-0.903025	0.547325	0.676546	1	5009	tags=31%, list=22%, signal=39%
REACTOME_AUTODEGRADATION_OF_CDH1_BY_CDH1_APC_C	REACTOME_AUTODEGRADATION_OF_CDH1_BY_CDH1_APC_C		57	-0.324849	-0.901214	0.567347	0.677905	1	6694	tags=49%, list=29%, signal=69%
REACTOME_GOLGI_ASSOCIATED_VESICLE_BIOGENESIS	REACTOME_GOLGI_ASSOCIATED_VESICLE_BIOGENESIS		50	-0.273269	-0.900698	0.574949	0.67717	1	4061	tags=28%, list=18%, signal=34%
REACTOME_PERK_REGULATED_GENE_EXPRESSION	REACTOME_PERK_REGULATED_GENE_EXPRESSION		27	-0.273195	-0.900323	0.577519	0.676128	1	4707	tags=37%, list=21%, signal=47%
PID_INTEGRIN1_PATHWAY	PID_INTEGRIN1_PATHWAY		66	-0.324803	-0.899564	0.572565	0.675669	1	3258	tags=32%, list=14%, signal=37%
REACTOME_PPARA_ACTIVATES_GENE_EXPRESSION	REACTOME_PPARA_ACTIVATES_GENE_EXPRESSION		102	-0.210723	-0.898169	0.638075	0.676365	1	4914	tags=25%, list=21%, signal=31%
PID_INTEGRIN5_PATHWAY	PID_INTEGRIN5_PATHWAY		17	-0.360052	-0.894294	0.570281	0.681367	1	5542	tags=59%, list=24%, signal=78%
ST_PHOSPHOINOSITIDE_3_KINASE_PATHWAY	ST_PHOSPHOINOSITIDE_3_KINASE_PATHWAY		37	-0.247475	-0.89347	0.612774	0.68106	1	5625	tags=38%, list=25%, signal=50%
REACTOME_MEIOSIS	REACTOME_MEIOSIS		108	-0.275342	-0.892275	0.528713	0.681486	1	5837	tags=34%, list=25%, signal=46%
REACTOME_RORA_ACTIVATES_CIRCADIAN_EXPRESSION	REACTOME_RORA_ACTIVATES_CIRCADIAN_EXPRESSION		23	-0.295075	-0.891654	0.620902	0.680847	1	3553	tags=26%, list=16%, signal=31%
REACTOME_HEPARAN_SULFATE_HEPARIN_HS_GAG_METABOLISM	REACTOME_HEPARAN_SULFATE_HEPARIN_HS_GAG_METABOLISM		50	-0.262724	-0.890881	0.586956	0.680527	1	4787	tags=32%, list=21%, signal=40%
REACTOME_APOPTOTIC_CLEAVAGE_OF_CELLULAR_PROTEINS	REACTOME_APOPTOTIC_CLEAVAGE_OF_CELLULAR_PROTEINS		36	-0.268605	-0.887392	0.607495	0.684759	1	2004	tags=22%, list=9%, signal=24%
KEGG_VASOPRESSIN_REGULATED_WATER_REABSORPTION	KEGG_VASOPRESSIN_REGULATED_WATER_REABSORPTION		44	-0.260214	-0.886309	0.589494	0.684945	1	4577	tags=30%, list=20%, signal=37%
REACTOME_LYSOSOME_VESICLE_BIOGENESIS	REACTOME_LYSOSOME_VESICLE_BIOGENESIS		22	-0.30075	-0.88602	0.607516	0.683773	1	3079	tags=27%, list=13%, signal=31%
REACTOME_DESTABILIZATION_OF_MRNA_BY_AUF1_HNRNP_D0	REACTOME_DESTABILIZATION_OF_MRNA_BY_AUF1_HNRNP_D0		50	-0.329207	-0.88425	0.574037	0.685075	1	6234	tags=48%, list=27%, signal=66%
REACTOME_P130CAS_LINKAGE_TO_MAPK_SIGNALING_FOR_INTEGRINS	REACTOME_P130CAS_LINKAGE_TO_MAPK_SIGNALING_FOR_INTEGRINS		15	-0.308527	-0.882502	0.590814	0.686268	1	5562	tags=40%, list=24%, signal=53%
PID_AP1_PATHWAY	PID_AP1_PATHWAY		69	-0.250663	-0.876955	0.607362	0.693924	1	2534	tags=22%, list=11%, signal=24%
REACTOME_SLC_MEDIATED_TRANSMEMBRANE_TRANSPORT	REACTOME_SLC_MEDIATED_TRANSMEMBRANE_TRANSPORT		238	-0.185257	-0.873875	0.741201	0.697438	1	3737	tags=20%, list=16%, signal=24%
REACTOME_CDK_MEDIATED_PHOSPHORYLATION_AND_REMOVAL_OF_CDC6	REACTOME_CDK_MEDIATED_PHOSPHORYLATION_AND_REMOVAL_OF_CDC6		46	-0.3345	-0.872685	0.582329	0.697735	1	6234	tags=50%, list=27%, signal=69%
REACTOME_P53_INDEPENDENT_G1_S_DNA_DAMAGE_CHECKPOINT	REACTOME_P53_INDEPENDENT_G1_S_DNA_DAMAGE_CHECKPOINT		48	-0.330633	-0.872454	0.589899	0.696461	1	6234	tags=50%, list=27%, signal=69%
SIG_INSULIN_RECEPTOR_PATHWAY_IN_CARDIAC_MYOCYTES	SIG_INSULIN_RECEPTOR_PATHWAY_IN_CARDIAC_MYOCYTES		49	-0.23438	-0.868149	0.684536	0.701802	1	5625	tags=39%, list=25%, signal=51%
REACTOME_DESTABILIZATION_OF_MRNA_BY_TRISTETRAPROLIN_TTP	REACTOME_DESTABILIZATION_OF_MRNA_BY_TRISTETRAPROLIN_TTP		17	-0.300664	-0.864192	0.596	0.706706	1	4707	tags=41%, list=21%, signal=52%
BIOCARTA_HER2_PATHWAY	BIOCARTA_HER2_PATHWAY		22	-0.274807	-0.862257	0.647773	0.708248	1	5471	tags=45%, list=24%, signal=60%
REACTOME_REGULATION_OF_APOPTOSIS	REACTOME_REGULATION_OF_APOPTOSIS		55	-0.298017	-0.8619	0.586558	0.707209	1	6234	tags=45%, list=27%, signal=62%
PID_CERAMIDE_PATHWAY	PID_CERAMIDE_PATHWAY		48	-0.225321	-0.861675	0.686869	0.705887	1	7065	tags=44%, list=31%, signal=63%
KEGG_PROTEASOME	KEGG_PROTEASOME		45	-0.334793	-0.85667	0.609407	0.71227	1	6234	tags=49%, list=27%, signal=67%
REACTOME_ASPARAGINE_N_LINKED_GLYCOSYLATION	REACTOME_ASPARAGINE_N_LINKED_GLYCOSYLATION		80	-0.237373	-0.853446	0.642322	0.715922	1	5601	tags=34%, list=24%, signal=45%
PID_MET_PATHWAY	PID_MET_PATHWAY		80	-0.217202	-0.850004	0.716024	0.71988	1	5734	tags=36%, list=25%, signal=48%
REACTOME_METABOLISM_OF_POLYAMINES	REACTOME_METABOLISM_OF_POLYAMINES		15	-0.294378	-0.849696	0.676768	0.718729	1	3994	tags=27%, list=17%, signal=32%
REACTOME_NEUROTRANSMITTER_RELEASE_CYCLE	REACTOME_NEUROTRANSMITTER_RELEASE_CYCLE		33	-0.239021	-0.844362	0.701903	0.725635	1	1888	tags=15%, list=8%, signal=16%
KEGG_DRUG_METABOLISM_OTHER_ENZYMES	KEGG_DRUG_METABOLISM_OTHER_ENZYMES		45	-0.249248	-0.844278	0.663286	0.724108	1	5076	tags=29%, list=22%, signal=37%
REACTOME_TRANS_GOLGI_NETWORK_VESICLE_BUDDING	REACTOME_TRANS_GOLGI_NETWORK_VESICLE_BUDDING		57	-0.254484	-0.844037	0.646939	0.722837	1	4061	tags=26%, list=18%, signal=32%
REACTOME_BIOSYNTHESIS_OF_THE_N_GLYCAN_PRECURSOR_DOLICHOL_LIPID_LINKED_OLIGOSACCHARIDE_LLO_AND_TRANSFER_TO_A_NASCENT_PROTEIN	REACTOME_BIOSYNTHESIS_OF_THE_N_GLYCAN_PRECURSOR_DOLICHOL_LIPID_LINKED_OLIGOSACCHARIDE_LLO_AND_TRANSFER_TO_A_NASCENT_PROTEIN		28	-0.276427	-0.838189	0.649621	0.730435	1	8197	tags=54%, list=36%, signal=83%
REACTOME_AUTODEGRADATION_OF_THE_E3_UBIQUITIN_LIGASE_COP1	REACTOME_AUTODEGRADATION_OF_THE_E3_UBIQUITIN_LIGASE_COP1		47	-0.318539	-0.837353	0.616162	0.730061	1	6234	tags=49%, list=27%, signal=67%
REACTOME_ACETYLCHOLINE_BINDING_AND_DOWNSTREAM_EVENTS	REACTOME_ACETYLCHOLINE_BINDING_AND_DOWNSTREAM_EVENTS		15	-0.292372	-0.836831	0.666667	0.729191	1	7766	tags=47%, list=34%, signal=71%
KEGG_PENTOSE_PHOSPHATE_PATHWAY	KEGG_PENTOSE_PHOSPHATE_PATHWAY		26	-0.268644	-0.836633	0.669903	0.727827	1	6049	tags=35%, list=26%, signal=47%
REACTOME_METABOLISM_OF_AMINO_ACIDS_AND_DERIVATIVES	REACTOME_METABOLISM_OF_AMINO_ACIDS_AND_DERIVATIVES		194	-0.207505	-0.835276	0.638889	0.728341	1	6234	tags=35%, list=27%, signal=47%
BIOCARTA_INTEGRIN_PATHWAY	BIOCARTA_INTEGRIN_PATHWAY		38	-0.258596	-0.829147	0.646341	0.736266	1	5855	tags=42%, list=26%, signal=56%
PID_A6B1_A6B4_INTEGRIN_PATHWAY	PID_A6B1_A6B4_INTEGRIN_PATHWAY		46	-0.267837	-0.825916	0.668519	0.739727	1	2862	tags=22%, list=12%, signal=25%
REACTOME_REGULATION_OF_ORNITHINE_DECARBOXYLASE_ODC	REACTOME_REGULATION_OF_ORNITHINE_DECARBOXYLASE_ODC		48	-0.310538	-0.819012	0.614286	0.748921	1	6234	tags=46%, list=27%, signal=63%
KEGG_AMINO_SUGAR_AND_NUCLEOTIDE_SUGAR_METABOLISM	KEGG_AMINO_SUGAR_AND_NUCLEOTIDE_SUGAR_METABOLISM		44	-0.260366	-0.81604	0.688976	0.751892	1	5684	tags=30%, list=25%, signal=39%
KEGG_FRUCTOSE_AND_MANNOSE_METABOLISM	KEGG_FRUCTOSE_AND_MANNOSE_METABOLISM		34	-0.245483	-0.81228	0.707415	0.756162	1	5883	tags=26%, list=26%, signal=36%
KEGG_BUTANOATE_METABOLISM	KEGG_BUTANOATE_METABOLISM		34	-0.268476	-0.80975	0.692008	0.758282	1	1697	tags=12%, list=7%, signal=13%
[truncated: 44 more rows]

## Sheet: RATHER-HR-signatures
NAME	GS<br> follow link to MSigDB	GS DETAILS	SIZE	ES	NES	NOM p-val	FDR q-val	FWER p-val	RANK AT MAX	LEADING EDGE
[truncated: 993 more rows]

## Sheet: METABRIC-IR-pathways
NAME	GS<br> follow link to MSigDB	GS DETAILS	SIZE	ES	NES	NOM p-val	FDR q-val	FWER p-val	RANK AT MAX	LEADING EDGE
[truncated: 575 more rows]

[truncated: 3 more sheets: METABRIC-IR-signatures, METABRIC-HR-pathways, METABRIC-HR-signatures]
