# Supplementary material for: Integration of genomic, transcriptomic and proteomic data identifies two biologically distinct subtypes of invasive lobular breast cancer
Source: Sci Rep. 2016 Jan 5;6:18517. doi: 10.1038/srep18517 (PMC4700448; doi:10.1038/srep18517)
Supplement: Mutated genes [file srep18517-s6.xls]

## Sheet: README
Integration of genomic, transcriptomic and proteomic data identifies two biologically distinct subtypes of invasive lobular breast cancer
Michaut et al.
Additional file 5: Mutated genes
List all genes with candidate somatic variants found in any sample.
gene	HUGO gene symbol
Count	number of samples where a variant is detected in that gene
%	percentage among the 138 samples
p-value	p-value of the binomial test
Adjusted p-value	p-value corrected for multiple testing with the Benjamini-Hochberg method

## Sheet: Mutated genes
gene	Count	%	p-value	Adjusted p-value
CDH1	59	42.7536	4.63199e-63	1.82037e-60
PIK3CA	48	34.7826	3.53655e-50	6.94932e-48
GATA3	7	5.07246	0.000408931	0.0535699
AKT1	7	5.07246	0.00109092	0.107183
TP53	5	3.62319	0.00351386	0.276189
MAP2K4	6	4.34783	0.00968332	0.634258
PRKD1	6	4.34783	0.0125222	0.703033
SGK494	3	2.17391	0.0205711	0.946546
PDK4	5	3.62319	0.0217609	0.946546
MLKL	4	2.89855	0.0253662	0.946546
TYK2	6	4.34783	0.0264936	0.946546
EPHA10	6	4.34783	0.0495795	0.997389
PIP5KL1	3	2.17391	0.0524751	0.997389
MAP3K1	7	5.07246	0.0534843	0.997389
ULK4	6	4.34783	0.0535346	0.997389
STK32A	3	2.17391	0.0606417	0.997389
PRKCZ	4	2.89855	0.0607316	0.997389
ERBB2	6	4.34783	0.0654088	0.997389
CHEK1	4	2.89855	0.0671883	0.997389
ALPK2	7	5.07246	0.0687335	0.997389
SRMS	3	2.17391	0.0693616	0.997389
STK11	4	2.89855	0.0722543	0.997389
SBK2	2	1.44928	0.0810415	0.997389
PKLR	4	2.89855	0.081115	0.997389
CDK13	5	3.62319	0.0831155	0.997389
CABC1	4	2.89855	0.0885707	0.997389
FES	4	2.89855	0.0885707	0.997389
GRK1	2	1.44928	0.0967835	0.997389
PSKH2	2	1.44928	0.0967835	0.997389
NEK3	3	2.17391	0.0986007	0.997389
SRPK3	3	2.17391	0.0986007	0.997389
ATM	9	6.52174	0.108048	0.997389
TAF1L	5	3.62319	0.109254	0.997389
PRKACG	2	1.44928	0.13047	0.997389
BRCA1	6	4.34783	0.141623	0.997389
CDKN2A	2	1.44928	0.148187	0.997389
MAPK7	3	2.17391	0.155961	0.997389
MAPKAPK3	3	2.17391	0.155961	0.997389
AURKC	2	1.44928	0.166348	0.997389
INSRR	4	2.89855	0.167981	0.997389
AXL	4	2.89855	0.168648	0.997389
OBSCN	18	13.0435	0.178339	0.997389
PAK4	3	2.17391	0.181253	0.997389
PRKCD	3	2.17391	0.181253	0.997389
TSPAN31	1	0.724638	0.188341	0.997389
TBCK	4	2.89855	0.189089	0.997389
PSKH1	3	2.17391	0.194287	0.997389
EPHB1	4	2.89855	0.199591	0.997389
LATS1	4	2.89855	0.199591	0.997389
ESR1	2	1.44928	0.202393	0.997389
PIP5K1C	4	2.89855	0.221091	0.997389
IRAK4	2	1.44928	0.222637	0.997389
FLT4	5	3.62319	0.225005	0.997389
MYO3A	5	3.62319	0.225395	0.997389
SGK3	3	2.17391	0.234608	0.997389
LTK	3	2.17391	0.248366	0.997389
GAK	4	2.89855	0.254376	0.997389
PASK	4	2.89855	0.254376	0.997389
GSK3A	2	1.44928	0.260926	0.997389
PNCK	2	1.44928	0.260926	0.997389
MAP3K11	3	2.17391	0.262241	0.997389
DGKZ	4	2.89855	0.276051	0.997389
SRPK2	3	2.17391	0.276209	0.997389
CSNK1D	2	1.44928	0.280113	0.997389
CTRL	2	1.44928	0.280113	0.997389
MYC	2	1.44928	0.280113	0.997389
PBK	2	1.44928	0.280113	0.997389
TESK1	2	1.44928	0.280113	0.997389
RIPK4	3	2.17391	0.290247	0.997389
YSK4	3	2.17391	0.290247	0.997389
ERBB3	4	2.89855	0.300129	0.997389
CDK17	3	2.17391	0.304333	0.997389
PRKD2	3	2.17391	0.304333	0.997389
JAK1	4	2.89855	0.311727	0.997389
MAP2K3	2	1.44928	0.318319	0.997389
MGC42105	2	1.44928	0.318319	0.997389
RIPK3	2	1.44928	0.318319	0.997389
SGK223	3	2.17391	0.318446	0.997389
MAPK15	2	1.44928	0.330957	0.997389
SIK1	3	2.17391	0.331742	0.997389
PIK3R3	4	2.89855	0.332306	0.997389
MAP3K2	3	2.17391	0.332565	0.997389
NTRK1	5	3.62319	0.332928	0.997389
SNX4	2	1.44928	0.333791	0.997389
ANKK1	2	1.44928	0.337251	0.997389
GRK4	2	1.44928	0.337251	0.997389
HIPK4	2	1.44928	0.337251	0.997389
MAP3K10	2	1.44928	0.35602	0.997389
STK32B	2	1.44928	0.35602	0.997389
WNK4	3	2.17391	0.374079	0.997389
MOS	1	0.724638	0.374697	0.997389
MET	4	2.89855	0.381749	0.997389
NRK	5	3.62319	0.384503	0.997389
PTK7	3	2.17391	0.387584	0.997389
MAP3K9	3	2.17391	0.388745	0.997389
MARK2	3	2.17391	0.388745	0.997389
IP6K2	2	1.44928	0.392943	0.997389
NEK8	2	1.44928	0.392943	0.997389
RNF220	2	1.44928	0.392943	0.997389
BCYRN1	4	2.89855	0.404999	0.997389
TAF1	4	2.89855	0.404999	0.997389
CLK3	2	1.44928	0.411043	0.997389
WNK2	4	2.89855	0.428074	0.997389
PIP5K1B	2	1.44928	0.428871	0.997389
CDK19	3	2.17391	0.430115	0.997389
EPHB2	3	2.17391	0.430115	0.997389
PAK7	3	2.17391	0.430115	0.997389
PRKD3	3	2.17391	0.430115	0.997389
USP28	3	2.17391	0.430115	0.997389
TP53RK	1	0.724638	0.436651	0.997389
NTRK3	3	2.17391	0.443686	0.997389
MYLK	5	3.62319	0.445229	0.997389
CAMKV	2	1.44928	0.463638	0.997389
TESK2	2	1.44928	0.463638	0.997389
CCND3	1	0.724638	0.463657	0.997389
BRCA2	6	4.34783	0.476011	0.997389
DMPK	2	1.44928	0.480547	0.997389
LYN	2	1.44928	0.480547	0.997389
CIT	5	3.62319	0.484886	0.997389
ITPKA	1	0.724638	0.492467	0.997389
EPHA5	4	2.89855	0.495606	0.997389
ADRBK1	2	1.44928	0.497123	0.997389
ALPK3	4	2.89855	0.506541	0.997389
ULK1	3	2.17391	0.507906	0.997389
MAP3K13	2	1.44928	0.513356	0.997389
IDH1	1	0.724638	0.516587	0.997389
AURKB	1	0.724638	0.518266	0.997389
MAPK13	1	0.724638	0.518266	0.997389
TOE1	1	0.724638	0.518266	0.997389
CAMKK2	3	2.17391	0.522043	0.997389
LMTK3	2	1.44928	0.528714	0.997389
MERTK	2	1.44928	0.529238	0.997389
NFKBIA	1	0.724638	0.542753	0.997389
CTNNB1	2	1.44928	0.542842	0.997389
MAP4K2	2	1.44928	0.543611	0.997389
EIF2AK4	3	2.17391	0.546794	0.997389
MYO3B	3	2.17391	0.546794	0.997389
APC	5	3.62319	0.551604	0.997389
KRAS	2	1.44928	0.559926	0.997389
IDH2	1	0.724638	0.563536	0.997389
CDK4	1	0.724638	0.565995	0.997389
SGK2	1	0.724638	0.565995	0.997389
CSF1R	2	1.44928	0.574723	0.997389
PALB2	2	1.44928	0.574723	0.997389
PIK3CB	2	1.44928	0.574723	0.997389
DAPK1	3	2.17391	0.582466	0.997389
FGFR3	2	1.44928	0.587965	0.997389
CAMK1D	1	0.724638	0.588056	0.997389
CDK15	1	0.724638	0.588056	0.997389
PHKG1	1	0.724638	0.588056	0.997389
IKBKB	2	1.44928	0.589153	0.997389
PTEN	2	1.44928	0.589153	0.997389
EIF2AK3	2	1.44928	0.603215	0.997389
EPHB6	2	1.44928	0.603215	0.997389
SRPK1	2	1.44928	0.603215	0.997389
CAMK1	1	0.724638	0.608996	0.997389
INPP4A	3	2.17391	0.627152	0.997389
DAPK2	1	0.724638	0.628871	0.997389
PIM2	1	0.724638	0.628871	0.997389
RAC1	1	0.724638	0.628871	0.997389
BUB1	2	1.44928	0.630237	0.997389
EPHB4	2	1.44928	0.630237	0.997389
FLT3	2	1.44928	0.630237	0.997389
GUCY2C	2	1.44928	0.630237	0.997389
IRAK3	2	1.44928	0.643199	0.997389
MAP3K15	2	1.44928	0.643199	0.997389
CDK10	1	0.724638	0.647736	0.997389
RAGE	1	0.724638	0.647736	0.997389
NF1	6	4.34783	0.648773	0.997389
DGKH	2	1.44928	0.655798	0.997389
PIK3CG	2	1.44928	0.655798	0.997389
STK32C	1	0.724638	0.662282	0.997389
PAK6	2	1.44928	0.664506	0.997389
AGK	1	0.724638	0.665642	0.997389
CSNK1E	1	0.724638	0.665642	0.997389
DAPK3	1	0.724638	0.665642	0.997389
DYRK3	1	0.724638	0.665642	0.997389
HCK	1	0.724638	0.665642	0.997389
CAMK2B	2	1.44928	0.668039	0.997389
SNRK	2	1.44928	0.679925	0.997389
ADCK5	1	0.724638	0.6825	0.997389
ADCK1	1	0.724638	0.682638	0.997389
NEK2	1	0.724638	0.682638	0.997389
PDK2	1	0.724638	0.682638	0.997389
PDK3	1	0.724638	0.682638	0.997389
PXK	1	0.724638	0.682638	0.997389
DGKQ	2	1.44928	0.691176	0.997389
TEK	2	1.44928	0.69146	0.997389
MAP2K7	1	0.724638	0.69877	0.997389
PINK1	1	0.724638	0.69877	0.997389
PLK1	1	0.724638	0.69877	0.997389
RIOK1	1	0.724638	0.69877	0.997389
STK25	1	0.724638	0.69877	0.997389
MAPK9	2	1.44928	0.702649	0.997389
PIK3CD	2	1.44928	0.702649	0.997389
DGKG	2	1.44928	0.713498	0.997389
DYRK2	2	1.44928	0.713498	0.997389
LIMK2	2	1.44928	0.713498	0.997389
ADCK4	1	0.724638	0.714082	0.997389
SPHK2	1	0.724638	0.714082	0.997389
KIT	2	1.44928	0.724013	0.997389
CLK1	1	0.724638	0.724215	0.997389
LMTK2	3	2.17391	0.732374	0.997389
DGKI	2	1.44928	0.734198	0.997389
ULK3	1	0.724638	0.739595	0.997389
MAST1	2	1.44928	0.741136	0.997389
LRRK2	4	2.89855	0.742302	0.997389
CSK	1	0.724638	0.74241	0.997389
EIF2AK2	1	0.724638	0.74241	0.997389
RPS6KA6	1	0.724638	0.74241	0.997389
TEX14	2	1.44928	0.744062	0.997389
PIK3C2A	3	2.17391	0.748751	0.997389
KIAA1468	2	1.44928	0.753609	0.997389
STK10	2	1.44928	0.753609	0.997389
STK36	2	1.44928	0.753609	0.997389
KALRN	6	4.34783	0.754053	0.997389
TRIM28	1	0.724638	0.754225	0.997389
BRSK1	1	0.724638	0.755504	0.997389
IP6K3	1	0.724638	0.755504	0.997389
MELK	1	0.724638	0.755504	0.997389
STK33	1	0.724638	0.755504	0.997389
STYK1	1	0.724638	0.755504	0.997389
UHMK1	1	0.724638	0.755504	0.997389
LRRK1	3	2.17391	0.756632	0.997389
PIK3C2G	2	1.44928	0.762847	0.997389
SIK2	2	1.44928	0.762847	0.997389
PI4KA	3	2.17391	0.764313	0.997389
BRAF	1	0.724638	0.767932	0.997389
ITPKC	1	0.724638	0.767932	0.997389
RIPK1	1	0.724638	0.767932	0.997389
ZAP70	1	0.724638	0.767932	0.997389
ICK	2	1.44928	0.771783	0.997389
FYN	1	0.724638	0.779728	0.997389
IRAK1	1	0.724638	0.779728	0.997389
RPS6KL1	1	0.724638	0.779728	0.997389
TNK1	1	0.724638	0.779728	0.997389
TXK	1	0.724638	0.779728	0.997389
PRKCE	2	1.44928	0.780423	0.997389
STK39	1	0.724638	0.790288	0.997389
CSNK1A1	1	0.724638	0.790925	0.997389
NEK10	1	0.724638	0.790925	0.997389
SCYL1	1	0.724638	0.790925	0.997389
EPHA4	2	1.44928	0.796843	0.997389
GRK6	1	0.724638	0.799558	0.997389
TERT	1	0.724638	0.800167	0.997389
BTK	1	0.724638	0.801553	0.997389
PI4KB	1	0.724638	0.801553	0.997389
STK40	1	0.724638	0.801553	0.997389
TTBK1	2	1.44928	0.804638	0.997389
ACVR1	1	0.724638	0.81164	0.997389
CDK18	1	0.724638	0.81164	0.997389
CHUK	1	0.724638	0.81164	0.997389
DCLK3	1	0.724638	0.81164	0.997389
MARK4	1	0.724638	0.81164	0.997389
MST4	1	0.724638	0.81164	0.997389
PAK1	1	0.724638	0.81164	0.997389
RIOK2	1	0.724638	0.81164	0.997389
TAOK2	2	1.44928	0.812166	0.997389
EPHA3	2	1.44928	0.819433	0.997389
BRSK2	1	0.724638	0.821214	0.997389
IRS4	1	0.724638	0.821214	0.997389
MAP3K12	1	0.724638	0.821214	0.997389
MAPK6	1	0.724638	0.821214	0.997389
NEK4	1	0.724638	0.821214	0.997389
PI4K2B	1	0.724638	0.821214	0.997389
PKN1	1	0.724638	0.821214	0.997389
SCYL3	1	0.724638	0.821214	0.997389
PDGFRA	2	1.44928	0.826446	0.997389
TNIK	2	1.44928	0.826446	0.997389
CDK16	1	0.724638	0.828597	0.997389
BMPR1A	1	0.724638	0.829563	0.997389
DCLK2	1	0.724638	0.830302	0.997389
DGKA	1	0.724638	0.830302	0.997389
EPHA1	1	0.724638	0.830302	0.997389
TTK	1	0.724638	0.830302	0.997389
FGFR4	1	0.724638	0.838928	0.997389
IRS2	1	0.724638	0.838928	0.997389
MARK3	1	0.724638	0.838928	0.997389
RIOK3	1	0.724638	0.838928	0.997389
TNNI3K	1	0.724638	0.838928	0.997389
IKBKE	1	0.724638	0.847116	0.997389
PIK3C3	1	0.724638	0.847116	0.997389
PKN3	1	0.724638	0.847116	0.997389
PRKCQ	1	0.724638	0.847116	0.997389
TEC	1	0.724638	0.847116	0.997389
EGFR	2	1.44928	0.852105	0.997389
CERK	1	0.724638	0.854887	0.997389
EPHA2	1	0.724638	0.854887	0.997389
ITK	1	0.724638	0.854887	0.997389
NFKB1	1	0.724638	0.854887	0.997389
ACVR1C	2	1.44928	0.857954	0.997389
PRKG1	1	0.724638	0.861964	0.997389
ACTR2	1	0.724638	0.862263	0.997389
AKT3	1	0.724638	0.862263	0.997389
ALPK1	1	0.724638	0.862263	0.997389
CSNK1G3	1	0.724638	0.862263	0.997389
ERN1	1	0.724638	0.862263	0.997389
TAOK1	1	0.724638	0.862263	0.997389
ROCK1	2	1.44928	0.869023	0.997389
BMP2K	1	0.724638	0.869265	0.997389
GUCY2F	1	0.724638	0.869265	0.997389
PRKCI	1	0.724638	0.869265	0.997389
ROR2	1	0.724638	0.869265	0.997389
RPS6KC1	1	0.724638	0.869265	0.997389
TAOK3	1	0.724638	0.869265	0.997389
EPHB3	1	0.724638	0.874445	0.997389
STK31	1	0.724638	0.874881	0.997389
NPR1	1	0.724638	0.875044	0.997389
HIPK1	2	1.44928	0.879292	0.997389
JAK3	1	0.724638	0.880879	0.997389
BUB1B	1	0.724638	0.888205	0.997389
CAMK2G	1	0.724638	0.888205	0.997389
KIAA1804	1	0.724638	0.893888	0.997389
FLT1	3	2.17391	0.896224	0.997389
SYK	1	0.724638	0.898092	0.997389
KSR1	1	0.724638	0.899281	0.997389
LATS2	1	0.724638	0.899281	0.997389
MAST3	1	0.724638	0.899281	0.997389
TIE1	1	0.724638	0.899281	0.997389
ERBB4	3	2.17391	0.899893	0.997389
EEF2K	1	0.724638	0.904401	0.997389
OXSR1	1	0.724638	0.904401	0.997389
PRKACB	1	0.724638	0.904401	0.997389
TTN	47	34.058	0.906406	0.997389
MAP3K6	1	0.724638	0.908865	0.997389
CDK14	1	0.724638	0.90926	0.997389
MAP3K3	1	0.724638	0.90926	0.997389
PIP4K2B	1	0.724638	0.90926	0.997389
CHD3	2	1.44928	0.90936	0.997389
MST1R	1	0.724638	0.913648	0.997389
HIPK3	1	0.724638	0.913873	0.997389
PIK3R4	1	0.724638	0.913873	0.997389
PTK2	1	0.724638	0.913873	0.997389
MINK1	1	0.724638	0.917966	0.997389
AATK	1	0.724638	0.922406	0.997389
TTBK2	1	0.724638	0.922406	0.997389
TRPM6	2	1.44928	0.92361	0.997389
BRD2	1	0.724638	0.92635	0.997389
NUAK1	1	0.724638	0.92635	0.997389
TLK1	1	0.724638	0.92635	0.997389
HUNK	1	0.724638	0.930094	0.997389
SLK	1	0.724638	0.930094	0.997389
STK35	1	0.724638	0.933648	0.997389
HIPK2	3	2.17391	0.935615	0.997389
CDC42BPG	1	0.724638	0.936387	0.997389
SIK3	1	0.724638	0.93702	0.997389
TGFBR1	1	0.724638	0.93702	0.997389
JAK2	1	0.724638	0.940222	0.997389
NF2	1	0.724638	0.940222	0.997389
ABL1	1	0.724638	0.94326	0.997389
NEK9	1	0.724638	0.94326	0.997389
CDC42BPA	2	1.44928	0.945656	0.997389
MAP3K5	1	0.724638	0.946144	0.997389
PKN2	1	0.724638	0.946144	0.997389
FGFR1	1	0.724638	0.948882	0.997389
BRD4	1	0.724638	0.953947	0.997389
ROCK2	1	0.724638	0.953947	0.997389
ABL2	2	1.44928	0.956198	0.997389
PIKFYVE	2	1.44928	0.956198	0.997389
WNK1	2	1.44928	0.956198	0.997389
RPS6KA2	1	0.724638	0.956288	0.997389
KDR	1	0.724638	0.95851	0.997389
DGKD	1	0.724638	0.960619	0.997389
EPHA7	1	0.724638	0.960619	0.997389
RET	1	0.724638	0.960619	0.997389
NEK1	1	0.724638	0.962425	0.997389
SP1	1	0.724638	0.96262	0.997389
DGKB	1	0.724638	0.96452	0.997389
MAST4	2	1.44928	0.964764	0.997389
ALK	1	0.724638	0.966324	0.997389
GAB1	1	0.724638	0.966324	0.997389
PRPF4B	1	0.724638	0.968036	0.997389
RPS6KA3	1	0.724638	0.968036	0.997389
ULK2	1	0.724638	0.968036	0.997389
ZAK	1	0.724638	0.968036	0.997389
CDC42BPB	1	0.724638	0.971203	0.997389
CDK12	1	0.724638	0.971203	0.997389
AAK1	3	2.17391	0.971296	0.997389
TRIM33	1	0.724638	0.972667	0.997389
TRPM7	1	0.724638	0.972667	0.997389
TRIO	2	1.44928	0.972926	0.997389
WNK3	1	0.724638	0.974056	0.997389
MAP4K4	1	0.724638	0.976626	0.997389
PIK3C2B	1	0.724638	0.976626	0.997389
INSR	1	0.724638	0.978942	0.997389
PRKDC	3	2.17391	0.982039	0.997389
ROS1	1	0.724638	0.986127	0.997389
ACVR2B	1	0.724638	0.991242	0.997389
MTOR	1	0.724638	0.992916	0.997389
IGF1R	1	0.724638	0.993979	0.997389
KSR2	1	0.724638	0.994851	0.997389
SPEG	1	0.724638	0.994851	0.997389
TRRAP	1	0.724638	0.99903	0.99903
