# Supplementary material for: Integration of genomic, transcriptomic and proteomic data identifies two biologically distinct subtypes of invasive lobular breast cancer
Source: Sci Rep. 2016 Jan 5;6:18517. doi: 10.1038/srep18517 (PMC4700448; doi:10.1038/srep18517)
Supplement: Recurrent CNA [file srep18517-s7.xls]

## Sheet: README
Integration of genomic, transcriptomic and proteomic data identifies two biologically distinct subtypes of invasive lobular breast cancer
Michaut et al.
Additional file 6: Recurrent CNA
Multi-level recurrent CNA identified by ADMIRE.
gain.loss	type of alteration
level	level of iteration (e.g. A focal and higher amplification or a focal loss can be found in a broader region already amplified)
mlog10p	-log10 of the adjjusted p-value
chromosome	chromosome in which the alteration is found
start	start position (bp on the chromosome)
end	end position (bp on the chromosome)
name	name of the region
genes	genes overlapping that region; when the region includes too many genes, this is replaced by -; otherwise a blank field indicates that no genes overlap with that region

## Sheet: ADMIRE
gain.loss	level	mlog10p	chromosome	start	end	name	genes
loss	2	2.70537	1	235117671	236679081	rec1	MIR1537,MIR4753,LYST,EDARADD,B3GALNT2,RBM34,GNG4,NID1,ARID4B,ERO1LB,SNORA14B,TBCE,GPR137B,GGPS1,TOMM20
loss	2	1.78653	1	196721362	196820024	rec2	CFHR4,CFHR3,CFHR1
loss	3	1.63716	1	178987021	179459507	rec3	AXDND1,ABL2,TOR3A,SOAT1,FAM20B
loss	2	4.09886	1	178004606	181091648	rec4	RASAL2-AS1,MIR3121,LOC100527964,MIR4424,STX6,AXDND1,FAM163A,TDRD5,TOR1AIP2,FLJ23867,TOR1AIP1,ABL2,MR1,C1orf220,IER5,RALGPS2,QSOX1,KIAA1614,TOR3A,SOAT1,LOC730102,NPHS2,TEX35,ACBD6,SEC16B,LHX4,ANGPTL1,XPR1,RASAL2,CEP350,FAM20B
loss	2	3.02912	1	173302422	175020001	rec5	LOC100506023,GAS5-AS1,RC3H1,SNORD81,SNORD79,SNORD80,SNORD47,SNORD44,CACYBP,KLHL20,SLC9C2,ANKRD45,SERPINC1,DARS2,GAS5,SNORD74,MRPS14,SNORD75,SNORD76,SNORD77,SNORD78,LOC730159,ZBTB37,CENPL,GPR52,PRDX6,RABGAP1L
loss	2	9.83634	1	148952086	149385928	rec6	FCGR1C,LOC388692,LOC645166
loss	2	19.3056	1	152760801	152771303	rec7	LCE1D,LCE1E
gain	1	115.046	1	132745014	249224388	rec8	-
gain	1	4.57687	1	119137842	119417505	rec67
loss	1	3.11397	1	61735	115616457	rec148	-
gain	2	2.07613	1	30062609	31018356	rec140
gain	2	2.53863	1	34040233	34985132	rec141	CSMD2,HMGB4,LOC402779,C1orf94
gain	2	1.98581	1	72765894	72768458	rec142
gain	2	3.95647	1	48072039	49467544	rec143	SLC5A9,TRABD2B,SKINTL,SPATA6,BEND5,AGBL4
loss	2	2.94352	1	72811007	72811141	rec144
loss	2	2.31907	1	92222448	93718882	rec145	GLMN,MTF2,KIAA1107,EPHX4,GFI1,SNORA66,BTBD8,CCDC18,C1orf146,FAM69A,TMED5,SNORD21,RPL5,BRDT,TGFBR3,EVI5,RPAP2
loss	2	2.35394	1	51134421	53179591	rec146	MIR761,CDKN2C,FAF1,KTI12,OSBPL9,CC2D1B,EPS15,TTC39A,ZCCHC11,RNF11,C1orf185,GPX7,FAM159A,NRD1,ORC1,TXNDC12,RAB3B,SELRC1,PRPF38A,BTF3L4,ZFYVE9
loss	2	4.81342	1	62035562	63292860	rec147	INADL,KANK4,ANGPTL3,MGC34796,L1TD1,USP1,TM2D1,ATG4C,DOCK7
gain	1	7.05808	2	237187795	242627819	rec29	PP14571,BOK-AS1,MIR4269,UBE2F-SCLY,MIR2467,MIR4440,MIR4786,MIR4441,RAMP1,STK25,COPS8,CAPN10,TWIST2,COL6A3,MTERFD2,UBE2F,OTOS,MYEOV2,OR6B3,LOC150935,LOC151171,LOC151174,DTYMK,AGXT,LOC200772,PASK,ATG4B,SNED1,TRAF3IP1,GPC1,DUSP28,GPR35,HDLBP,ESPNL,RBM44,AQP12A,KLHL30,OR6B2,FLJ43879,MIR149,NDUFA10,SEPT2,ANO7,PRLH,THAP4,ANKMY1,SCLY,ASB1,KIF1A,PPP1R7,HES6,ACKR3,RNPEPL1,RAB17,LOC643387,PRR21,AQP12B,BOK,…
gain	1	3.85601	2	102559154	103177106	rec30	MIR4772,IL1R1,SLC9A4,IL1R2,IL18RAP,IL1RL2,IL18R1,IL1RL1
gain	1	2.31733	2	5990358	8775419	rec31	LOC100506274,CMPK2,LOC150622,LOC339788,LINC00299,RNF144A-AS1,LOC400940,LINC00487,RSAD2,RNF144A
gain	1	1.49917	2	45117799	47485220	rec32	LOC100134259,SIX2,EPAS1,RHOQ,C2orf61,TMEM247,LOC388948,UNQ6975,PIGF,SRBD1,PRKCE,TTC7A,SIX3,CALM2,MCFD2,ATP6V1E2,CRIPT,SOCS5
gain	1	7.78074	2	217507096	218680504	rec33	IGFBP2,IGFBP5,TNP1,TNS1,DIRC3
loss	1	5.02115	2	201633065	204644314	rec97	SNORD11B,LOC100652824,ABI2,CLK1,ICA1L,ALS2CR12,FAM117B,ALS2CR11,FAM126B,AOX2P,NDUFB3,ORC2,NOP58,PPIL3,STRADB,WDR12,CYP20A1,ALS2,MPP4,NIF3L1,RAPH1,CDK15,TMEM237,NBEAL1,CFLAR-AS1,BMPR2,TRAK2,SNORD11,SNORD70,SUMO1,CARF,FZD7,CASP8,CASP10,CFLAR,CD28,BZW1
loss	1	14.6442	2	146863245	146872370	rec98
loss	1	3.75211	2	135290794	136840919	rec99	LOC100129961,LOC100507600,ACMSD,DARS,RAB3GAP1,UBXN4,R3HDM1,LCT,MIR128-1,MCM6,MAP3K19,TMEM163,ZRANB3,CCNT2
loss	1	7.98233	2	89588831	91686060	rec100
loss	1	18.0298	2	34700355	34737307	rec101
loss	1	2.35065	2	31905534	33989601	rec102	LOC100271832,MIR4765,MYADML,RASGRP3,FAM98A,LINC00486,LTBP1,MEMO1,TTC27,SLC30A6,BIRC6,NLRC4,SPAST,MIR558,YIPF4,DPY30
loss	1	1.76788	2	24019504	29213665	rec103	OST4,MIR1301,BRE-AS1,MIR4263,LOC100505624,LOC100505716,PREB,CENPA,CGREF1,RAB10,ADCY3,EMILIN1,GPN1,CIB4,ZNF513,TCF23,GAREML,PLB1,GPR113,FAM179A,UBXN2A,DNMT3A,DTNB,KRTCAP3,FKBP1B,MAPRE3,SLC4A1AP,EFR3B,WDR43,FOSL2,SPDYA,FTH1P3,IFT172,GCKR,SNORD53,DNAJC5G,GTF3C2,NRBP1,HADHA,HADHB,C2orf70,C2orf53,PFN4,FAM228B,KCNK3,KHK,KIF3C,MFSD2B,PTRHD1,MPV17,ITSN2,DNAJC27,ATRAID,SF3B14,POMC,ATAD2B,TMEM214,PPM1G,SLC…
loss	1	1.89924	2	52754474	52784746	rec104
loss	1	1.88062	2	60887358	62695225	rec105	SNORA70B,MIR5192,CCT4,B3GNT2,AHSA2,COMMD1,PUS10,LOC339803,C2orf74,FLJ16341,PEX13,REL,PAPOLG,XPO1,FAM161A,KIAA1841,USP34
loss	1	3.0609	2	4209776	4223340	rec106
gain	1	4.38538	3	60345	235677	rec18
gain	1	1.61603	3	139038672	141082858	rec19	ZBTB38,TRIM42,NMNAT3,SLC25A36,MRPS22,RBP1,RBP2,CLSTN2,SPSB4,ACPL2,COPB2
loss	1	2.22673	3	19863077	20260621	rec87	SGOL1-AS1,SGOL1,PP2D1,EFHB,RAB5A,KAT2B
loss	1	2.09031	3	169689732	170188002	rec88	GPR160,CLDN11,PRKCI,SLC7A14,SKIL,SEC62,PHC3
loss	1	2.55504	3	162512916	162626284	rec89
loss	1	7.23928	3	141426392	142565422	rec90	GRK7,GK5,PCOLCE2,ATP1B3,PLS1,XRN1,ATR,TFDP2,TRPC1,RNF7
loss	1	2.36673	3	135830809	136653311	rec91	STAG1,NCK1,PCCB,MSL2,PPP2R3A,SLC35G2
loss	1	2.4241	3	108619061	109427165	rec92	DPPA2,MORC1,FLJ22763,FLJ25363,DPPA4,LINC00488,GUCA1C
gain	2	6.19928	4	10105264	10312755	rec57	WDR1
loss	2	13.4289	4	34782777	34827299	rec58
gain	1	2.08328	4	68866	38896169	rec59	-
loss	1	3.04693	4	82979030	84524883	rec121	THAP9-AS1,HPSE,HELQ,LIN54,SEC31A,COQ2,HNRNPD,LINC00575,TMEM150C,MRPS18C,COPS4,PLAC8,ENOPH1,MIR575,THAP9,SCD5,FAM175A,AGPAT9,HNRNPDL
loss	1	2.60585	4	56400259	57949370	rec122	THEGL,PAICS,NMU,ARL9,AASDH,PDCL2,IGFBP7,POLR2B,PPAT,EXOC1,KIAA1211,REST,LOC644145,SPINK2,SRP72,NOA1,HOPX,CLOCK,CEP135
loss	1	2.28574	4	76133690	77024464	rec123	THAP6,C4orf26,RCHY1,NAAA,CXCL10,ART3,CXCL9,LOC441025,PPEF2,SDAD1,CXCL11,USO1,CDKL2,G3BP2
gain	2	1.53892	5	134351660	136929063	rec39	VTRNA2-1,LOC100996485,C5orf20,SLC25A48,FBXL21,LOC340073,LOC340074,IL9,LOC389332,LECT2,SMAD5,NEUROG1,TIFAB,PITX1,TRPC7,SPOCK1,TGFBI,CXCL14,H2AFY,SMAD5-AS1
gain	2	1.77916	5	132620219	132630347	rec40	FSTL4
gain	2	1.42189	5	132633178	133048177	rec41	MIR1289-2,FSTL4
gain	2	2.34699	5	169585797	169857109	rec42	C5orf58,LOC257358,KCNIP1,KCNMB1,LCP2
gain	2	2.98255	5	157509301	159083520	rec43	UBLCP1,RNF145,EBF1,LOC285626,LOC285627,IL12B
gain	2	5.58183	5	72994847	73880189	rec44	ARHGEF28
gain	2	3.1912	5	65521757	68032877	rec45	MAST4,CD180,PIK3R1
gain	2	11.6044	5	57323837	57335945	rec46
loss	2	3.45128	5	97046794	97093126	rec47
loss	2	2.20849	5	68244358	71009375	rec48	GUSBP9,LOC100272216,OCLN,CDK7,SMA4,SMA5,MARVELD2,CCDC125,GTF2H2,LOC441081,NAIP,PMCHL2,BDP1,RAD17,MCCC2,LOC647859,SLC30A5,CENPH,GUSBP3,GTF2H2B,SMN1,SMN2,TAF9,GTF2H2C,SERF1A,CCNB1,MRPS36
loss	2	2.89748	5	64311616	65182630	rec49	CWC27,ADAMTS6,PPWD1,TRIM23,SGTB,NLN,CENPK,TRAPPC13
loss	2	3.7275	5	125866404	126176060	rec50	C5orf48,LMNB1,ALDH7A1,PHAX
gain	1	6.40794	5	52806994	179607296	rec51	-
gain	1	3.22252	5	15532	16559598	rec52	-
loss	1	2.21324	5	31680193	32472849	rec107	MIR4279,PDZD2,ZFR,MTMR12,GOLPH3
loss	1	12.751	5	45878132	49702154	rec108	EMB
loss	1	19.434	5	16694274	17743465	rec109	BASP1,LOC285696,LOC401177,MYO10
gain	1	7.78002	6	32453602	32573893	rec85	HLA-DRB5
loss	1	5.82537	6	17260957	18367645	rec161	CAP2,KDM1B,RBM24,NHLRC1,FAM8A1,KIF13A,TPMT,DEK,NUP153
loss	1	6.41657	6	57309327	171051005	rec164	-
loss	1	1.32752	6	41664311	43540564	rec165	TOMM6,DNPH1,CNPY3,FRS3,SLC22A7,KLHDC3,TAF8,PTCRA,LRRC73,CUL9,UBR2,GLTSCR1L,ZNF318,YIPF3,USP49,GNMT,RPL7L1,GUCA1A,GUCA1B,PRICKLE4,CRIP3,MEA1,C6orf226,ATP6V0CP3,MRPL2,PEX6,PGC,MRPS10,PPP2R5D,TRERF1,XPO5,PTK7,PRPH2,C6orf132,DLK2,SRF,TBCC,BYSL,TFEB,TTBK1,RRP36,CCND3,ABCC10,KLC4,TJAP1,MED20,POLR1C,CUL7
loss	2	4.62796	6	78965977	79037210	rec162
loss	2	4.26569	6	103736403	103763766	rec163
gain	1	1.99562	7	158716436	159127004	rec20	LINC00689,WDR60,VIPR2
gain	1	2.2663	7	125578631	125596313	rec21
gain	1	3.93321	7	7040556	36220021	rec34	-
gain	1	1.69622	7	43355	168160	rec35
loss	1	1.89805	7	109437385	109453946	rec93
loss	1	6.54609	7	96861084	105398224	rec94	RPL19P12,PCOLCE-AS1,EFCAB10,KMT2E-AS1,LINC01004,RASA4B,LOC100289187,LOC100289561,SPDYE2B,SAP25,MIR4285,MIR3609,ATP5J2-PTCD1,MIR4653,MIR4467,MIR4658,LOC100630923,MUC12,MIR5090,CYP3A7-CYP3AP1,ARPC1B,RASA4,LRRC17,POP7,ZNHIT1,ARPC1A,SH2B2,STAG3,CPSF4,COPS6,PDAP1,AP1S1,COL26A1,MUC17,CUX1,CYP3A7,CYP3A4,CYP3A5,BHLHA15,EPHB4,EPO,ZSCAN25,FAM200A,PPP1R35,GPC2,LRWD1,FAM185A,FBXL13,NAPEPLD,ATXN7L1,TMEM130,NY…
loss	1	2.1277	7	142475829	142486420	rec95	PRSS3P2
loss	1	1.41919	7	137741429	139306680	rec96	LOC100129148,MIR4468,C7orf55-LUC7L2,SVOPL,CLEC2L,C7orf55,TMEM213,UBN2,HIPK2,KLRG2,ATP6V0A4,LUC7L2,ZC3HAV1,KIAA1549,AKR1D1,TTC26,TRIM24,ZC3HAV1L
gain	2	1.38	8	71909347	73822476	rec22	LOC100132891,EYA1,LOC392232,TRPA1,MSC,KCNB2
loss	2	2.44012	8	120614227	121226893	rec23	ENPP2,DEPTOR,TAF2,COL14A1,DSCC1
loss	2	3.27604	8	74393593	75112549	rec24	LY96,STAU2,TMEM70,UBE2W,TCEB1
gain	1	2.89441	8	29377188	140963780	rec25	-
loss	1	2.13809	8	6104101	6104344	rec124
gain	1	2.14206	9	135739020	140547071	rec12	LOC100128593,LOC100129722,LOC100130954,KIAA1984-AS1,RNU6ATAC,MAN1B1-AS1,MIR4292,MIR3621,MIR3689A,MIR3689B,PPP1R26-AS1,MIR3689D1,MIR3689F,MIR4669,MIR4673,MIR4674,MIR3689C,MIR3689D2,MIR3689E,MIR4479,LOC101448202,TUBB4B,UBAC1,OLFM1,AGPAT2,CEL,CELP,SDCCAG3,NOXA1,WDR5,C9orf9,ADAMTS13,CACFD1,SLC2A6,MAN1B1,ZMYND19,COL5A1,NACC2,C9orf116,LCN8,FAM69B,DBH-AS1,SLC34A3,CAMSAP1,C9orf62,C9orf163,MAMDC4,LCN6,AK8…
gain	1	1.59797	9	110716538	111508717	rec68
gain	1	2.093	9	92313230	92314722	rec69	UNQ6494
loss	1	2.0173	9	6268908	6940701	rec149	UHRF2,KDM4C,GLDC,TPD52L3
gain	1	2.14637	10	46804398	50586053	rec60	MIR4294,FAM170B-AS1,C10orf71,ZNF488,FRMPD2,CTSLP2,FAM170B,C10orf128,VSTM4,ANXA8L2,PTPN20B,GDF2,GDF10,NA,GLUD1P7,FAM35BP,FAM35DP,LRRC18,NPY4R,FAM21B,MAPK8,WDFY4,ARHGAP22,RBP3,LINC00842,DRGX,PTPN20A,BMS1P1,HNRNPA1P33,FRMPD2P1,SYT15,GPRIN2
gain	1	1.35403	10	77214362	81228404	rec61	DLG5-AS1,LINC00856,PPIF,POLR3A,ZCCHC24,ZMIZ1-AS1,KCNMA1,LINC00595,ZMIZ1,RPS24,C10orf11,DLG5
gain	1	1.99372	10	90007310	90776373	rec62	FAS-AS1,ANKRD22,LIPJ,LIPM,FAS,RNLS,STAMBPL1,ACTA2,LIPK,LIPN,LIPF
loss	1	2.16096	10	72759	44159105	rec125	-
loss	1	2.24222	10	58516462	58526368	rec126
loss	1	2.99254	10	56591090	56618005	rec127	PCDH15
loss	1	2.26597	10	57377526	57429730	rec128	PCDH15
loss	1	29.7632	10	67307100	67318621	rec129
loss	1	1.58175	10	64808905	65483718	rec130	MIR1296,REEP3,JMJD1C,NRBF2,JMJD1C-AS1
loss	1	1.69267	10	73860291	77070227	rec131	MIR1256,MIR4676,MICU1,ECD,CHCHD1,MSS51,TTC18,COMTD1,ANAPC16,ADK,SAMD8,USP54,FUT11,OIT3,ZSWIM8,DNAJC9,KAT6B,ZNF503-AS1,NUDT13,AP3M1,GLUD1P3,ANXA7,FAM149B1,DUPD1,C10orf55,DNAJC9-AS1,P4HA1,ASCC1,MRPS16,DUSP13,PLAU,DDIT4,DNAJB12,PPP3CB,MYOZ1,AGAP5,BMS1P4,VCL,VDAC2,SYNPO2L,CAMK2G,PLA2G12B,NDST2,MCU,SEC24C
loss	1	5.157	10	69557206	70960655	rec132	DNA2,STOX1,ATOH7,SIRT1,HERC4,KIAA1279,HNRNPH3,SRGN,RUFY2,CCAR1,DNAJC12,PBLD,SUPV3L1,SNORD98,DDX50,TET1,SLC25A16,MYPN,DDX21,VPS26A
loss	1	2.03997	10	93656782	94892061	rec133	MARK2P9,FGFBP3,CYP26A1,CPEB3,HHEX,CYP26C1,IDE,KIF11,EXOC6,MARCH5,BTAF1
gain	1	1.55698	11	15527884	16041231	rec70	SOX6
gain	1	1.68865	11	19087927	19922208	rec71	LOC100126784,MIR4486,MIR4694,NAV2-AS5,NAV2-AS4,ZDHHC13,E2F8,CSRP3,NAV2
gain	1	1.93059	11	34914505	35588381	rec72	MIR1343,PAMR1,APIP,SLC1A2,PDHX,CD44
gain	1	1.93574	11	72155315	72896863	rec73	MIR4692,STARD10,ARAP1,MIR139,PDE2A,ATG16L2,FCHSD2
gain	1	1.47318	11	72919080	73484759	rec74	FAM168A,P2RY2,P2RY6,PLEKHB1,RAB6A,RELT,ARHGEF17
gain	1	1.37237	11	74428088	79491221	rec75	MIR708,KCTD21-AS1,TPBGL,NDUFC2-KCTD14,MIR4696,MIR5579,NEU3,SLCO2B1,SNORD15B,CLNS1A,XRRA1,B3GNT6,GDPD4,RNF169,CHRDL2,TSKU,TENM4,LRRC32,AQP11,KLHL35,LOC283214,KCTD21,AAMDC,OR2AT4,GUCY2EP,ARRB1,MAP6,MIR326,MYO7A,NDUFC2,OMP,PAK1,RSF1,ACER3,PRKRIR,C11orf30,USP35,SNORD15A,RPS3,KCTD14,THRSP,CAPN5,UVRAG,WNT11,ALG8,NARS2,MOGAT2,GDPD5,DGAT2,SERPINH1,INTS4,SPCS2,GAB2
gain	1	1.61539	11	71195824	71400118	rec76	KRTAP5-9,KRTAP5-10,KRTAP5-7,KRTAP5-11,NADSYN1,KRTAP5-8
gain	1	1.53486	11	70982652	70994287	rec77
gain	1	3.83422	11	66673136	70943845	rec79	LOC100130987,MIR548K,MIR3664,MIR4691,SHANK2-AS1,CDK2AP2,TCIRG1,CHKA,MRGPRD,MRGPRF,CPT1A,ADRBK1,CTTN,MRPL21,TPCN2,ORAOV1,SHANK2-AS3,ALDH3B1,ALDH3B2,FGF3,FGF4,SHANK2,KDM2A,CLCF1,C11orf86,NUDT8,MYEOV,GSTP1,RHOD,ANKRD13D,TBX10,IGHMBP2,TBC1D10C,GPR152,DOC2GP,LRP5,NDUFV1,NDUFS8,PC,GAL,SUV420H1,CABP2,C11orf24,SSH3,PPP1CA,ANO1,PPP6R3,CABP4,CORO1B,CARNS1,POLD4,PTPRCAP,RAD9A,CCND1,RPS6KB2,FAM86C2P,TMEM134,…
loss	1	1.5285	11	55376389	55443265	rec150	OR4S2,OR4C6,OR4P4
loss	1	1.83885	11	50344412	55094759	rec151	OR4C46,TRIM51HP,LOC646813,TRIM48,OR4A5
loss	1	15.8138	11	81606024	134840605	rec154	-
loss	1	6.04125	11	5787743	5809239	rec155	TRIM22,OR52N5,OR52N1,TRIM5
gain	2	1.76552	11	69277092	70253594	rec78	MIR548K,CTTN,ORAOV1,FGF3,FGF4,ANO1,CCND1,PPFIA1,FADD,FGF19
loss	2	1.70207	11	129458730	130289867	rec152	ADAMTS8,TMEM45B,ZBTB44,APLP2,LINC00167,NFRKB,PRDM10,ST14
loss	2	2.03958	11	107550721	108378876	rec153	KDELC2,C11orf65,EXPH5,ACAT1,ATM,NPAT,SLC35F2,RAB39A,SLN,CUL5
gain	1	1.89623	12	150442	354920	rec36	IQSEC3,LOC574538,SLC6A12,SLC6A13
gain	1	1.56937	12	31273665	31358705	rec63
gain	1	1.39521	12	52156912	75560393	rec65	-
gain	1	2.33486	12	13380621	13893765	rec66	C12orf36,GRIN2B
loss	1	5.23607	12	9632213	9731631	rec137
loss	1	9.63125	12	31411484	33014318	rec138	DNM1L,RNU6-78P,DENND5B-AS1,FGD4,DENND5B,AMN1,METTL20,H3F3C,YARS2,PKP2,KIAA1551,FAM60A,BICD1,FLJ13224
gain	2	1.96337	12	52558355	53177582	rec64	KRT71,KRT74,KRT72,KRT80,C12orf80,LINC00592,KRT6C,KRT73,KRT77,KRT1,KRT2,KRT5,KRT6A,KRT6B,KRT7,KRT81,KRT82,KRT83,KRT84,KRT85,KRT86,KRT76,KRT75
loss	1	3.42709	13	19026949	114819289	rec139	-
gain	1	1.46936	14	19002124	20424149	rec16	LOC101101776,OR4N2,OR4K2,POTEG,OR11H12,OR4Q3,OR4M1,POTEM,LOC642426,OR4K5,OR11H2,OR4K1
gain	1	2.24351	14	32816932	34687126	rec17	EGLN3,NPAS3,AKAP6
gain	1	1.80028	14	107002134	107285437	rec37
gain	1	2.31469	14	96119017	102094034	rec38	MIR300,MIR541,MIR665,MIR543,MIR889,LOC100129345,MIR1247,MIR1185-1,MIR1185-2,MIR1197,MIR1193,LINC00617,MEG9,MIR2392,MIR5698,CYP46A1,PAPOLA,AK7,SLC25A29,DEGS2,DIO3,EML1,TCL6,C14orf177,SLC25A47,LINC00523,CCDC85C,C14orf64,RTL1,MIR127,MIR134,MIR136,MIR154,MIR299,MIR323A,MIR337,MIR345,MIR376C,MIR369,MIR376A1,MIR377,MIR379,MIR380,MIR381,MIR382,EVL,GSKIP,ATG2B,MEG3,C14orf132,MIR433,MIR431,MIR329-1,MIR329…
gain	1	5.39487	15	57755754	58708383	rec81	MYZAP,GCOM1,AQP9,LIPC,POLR2M,CGNL1,ALDH1A2
gain	1	4.21122	15	38442674	40505116	rec82	SRP14-AS1,RASGRP1,GPR176,SPRED1,FSIP1,FAM98B,C15orf53,C15orf54,EIF2AK4,SRP14,BUB1B,THBS1,BMF
gain	1	2.77627	15	46381056	50419972	rec83	NDUFAF4P1,MIR4716,DUT,FAM227B,FBN1,FGF7,CEP152,EID1,GALK2,SLC24A5,SHC4,CTXN2,MYEF2,DTWD1,SLC12A1,ATP8B4,SEMA6D,COPS2,SECISBP2L
gain	1	1.43917	15	60694476	62110704	rec84	RORA,NARG2
loss	1	1.51955	15	22755990	24573053	rec158	HERC2P7,MIR4508,TUBGCP5,NIPA1,CYFIP1,LOC283683,GOLGA8I,WHAMMP3,GOLGA8EP,HERC2P2,LOC440243,NDN,MAGEL2,GOLGA8S,MKRN3,PWRN2,NIPA2
loss	1	4.68032	15	50551279	51224969	rec159	GABPB1-AS1,MIR4712,AP4E1,GABPB1,HDC,USP50,TRPM7,FLJ10038,SPPL2A,USP8
loss	1	1.86075	15	76884802	76902187	rec160	SCAPER
gain	3	1.532	16	60777	31833122	rec9	-
gain	2	6.20286	16	60777	34104760	rec10	-
gain	1	1.5165	16	60777	40873504	rec11	-
loss	1	21.4432	16	40873504	90287535	rec114	-
gain	4	6.4992	16	70840717	71201935	rec110	HYDIN
gain	3	1.87142	16	70785989	71237493	rec111	VAC14-AS1,HYDIN,VAC14
loss	3	2.29944	16	68719472	69976944	rec112	CDH3,MIR1538,NFAT5,WWP2,TMED6,NQO1,VPS4A,NOB1,HAS3,MIR140,NIP7,CHTF8,PDF,SNTB2,TERF2,TANGO6,CYB5B,COG8,CIRH1A,CDH1
loss	2	3.97878	16	49736712	90287535	rec113	-
gain	1	2.32037	17	44162452	44758647	rec80
loss	1	14.0527	17	526	19813687	rec157	-
loss	2	1.64529	17	526	16325035	rec156	-
loss	1	1.81923	18	73887134	77818374	rec134	LOC100131655,RBFADN,TXNL4A,GALR1,KCNG2,SALL3,LINC00908,ATP9B,FLJ44313,MBP,HSBP1L1,NFATC1,ZNF236,RBFA,PQLC1,CTDP1,ZNF516
loss	1	1.32064	18	48133	72477740	rec136	-
gain	2	4.35803	18	42239674	43209501	rec135	MIR4319,SETBP1,SLC14A2
gain	1	4.87138	19	58929610	59097854	rec13	LOC100131691,TRIM28,SLC27A5,ZNF584,ZNF324,CHMP2A,ZNF324B,ZNF446,MGC2752,MZF1,ZNF132,ZBTB45,UBE2M
gain	1	1.6948	19	31872176	31901730	rec14
gain	1	1.56317	19	44493845	44497194	rec15	ZNF155
loss	1	2.83937	19	36698256	37998283	rec86	LOC100134317,LINC00665,ZNF420,ZNF565,ZNF569,ZNF570,ZNF567,ZNF383,ZNF585A,ZNF345,ZFP82,ZNF790-AS1,LOC284412,HKR1,ZNF260,ZNF850,ZNF829,ZNF568,ZNF790,ZNF793,ZFP14,ZNF529,LOC644189,LOC728752,ZNF146,ZNF527,ZNF382,ZNF566,ZNF461,ZNF585B
gain	2	3.18494	20	22250571	25178020	rec26	CST8,CSTL1,CST9L,CST9,LINC00261,CST11,CST1,CST2,CST3,CST4,CST5,CST13P,LINC00656,CD93,LOC284788,LOC284798,NXT1,VSX1,FOXA2,FLJ33581,APMAP,NAPB,GZF1,SSTR4,THBD,SYNDIG1,ACSS1,CST7,GGTLC1,ENTPD6
loss	2	1.89947	20	50244789	50901194	rec27	ATP9A,ZFP64,SALL4
gain	1	3.65904	20	6241019	62956153	rec28	-
gain	1	1.53655	21	48027131	48096957	rec53	PRMT2
loss	1	7.72478	22	16052528	51234455	rec116	-
loss	2	1.35788	22	25113195	51234455	rec115	-
