# Supplementary material for: Integration of genomic, transcriptomic and proteomic data identifies two biologically distinct subtypes of invasive lobular breast cancer
Source: Sci Rep. 2016 Jan 5;6:18517. doi: 10.1038/srep18517 (PMC4700448; doi:10.1038/srep18517)
Supplement: OncoScape [file srep18517-s8.xls]

## Sheet: README
Integration of genomic, transcriptomic and proteomic data identifies two biologically distinct subtypes of invasive lobular breast cancer
Michaut et al.
Additional file 7: OncoScape
Prioritization scores of each gene tested using mutation, CNA, gene expression and RPPA data. In this work we identified two subtypes of invasive lobular carcinoma (ILC): immune related (IR) and hormone related (HR).
Gene	HUGO gene symbol
combined.score	og.score - ts.score
og.score	Oncogene score (sum of og.cna, og.rppa, og.exprs, og.mutations)
og.cna	Evidence for Oncogene in CNA data
og.rppa	Evidence for Oncogene in RPPA data
og.exprs	Evidence for Oncogene in expression data
og.mutations	Evidence for Oncogene in mutation data
ts.score	Tumor Suppressor score (sum of ts.cna, ts.rppa, ts.exprs, ts.mutations)
ts.cna	Evidence for Tumor Suppressor in CNA data
ts.rppa	Evidence for Tumor Suppressor in RPPA data
ts.exprs	Evidence for Tumor Suppressor in expression data
ts.mutations	Evidence for Tumor Suppressor in mutation data

## Sheet: HR
Gene	combined.score	og.score	og.cna	og.rppa	og.exprs	og.mutations	ts.score	ts.cna	ts.rppa	ts.exprs	ts.mutations
FN1	2	2	0	1	1	0	0	0	0	0	0
GATA3	2	2	0	1	1	0	0	0	0	0	0
PGR	2	2	0	1	1	0	0	0	0	0	0
BBC3	1	1	0	0	1	0	0	0	0	0	0
BRAF	1	1	0	0	1	0	0	0	0	0	0
CFL1	1	1	0	0	1	0	0	0	0	0	0
CHEK1	1	1	0	0	1	0	0	0	0	0	0
CHEK2	1	1	0	0	1	0	0	0	0	0	0
CRKL	1	1	0	0	1	0	0	0	0	0	0
CTNNA1	1	1	0	0	1	0	0	0	0	0	0
EIF4B	1	1	0	0	1	0	0	0	0	0	0
ERBB2	1	1	0	0	1	0	0	0	0	0	0
ERBB3	1	1	0	0	1	0	0	0	0	0	0
ESR1	1	1	0	0	1	0	0	0	0	0	0
GSK3A	1	1	0	0	1	0	0	0	0	0	0
GSK3B	1	1	0	0	1	0	0	0	0	0	0
H2AFX	1	1	0	0	1	0	0	0	0	0	0
HSPB1	1	1	0	0	1	0	0	0	0	0	0
IKBKB	1	1	0	0	1	0	0	0	0	0	0
IRAK1	1	1	0	0	1	0	0	0	0	0	0
KRAS	1	1	0	0	1	0	0	0	0	0	0
MELK	1	1	0	0	1	0	0	0	0	0	0
MKI67	1	1	0	0	1	0	0	0	0	0	0
MSH2	1	1	0	1	0	0	0	0	0	0	0
PARP1	1	1	0	0	1	0	0	0	0	0	0
PRKDC	1	1	0	0	1	0	0	0	0	0	0
PTPN1	1	1	0	0	1	0	0	0	0	0	0
RAD21	1	1	0	0	1	0	0	0	0	0	0
RAD50	1	1	0	0	1	0	0	0	0	0	0
SMAD2	1	1	0	1	0	0	0	0	0	0	0
SRC	1	1	0	0	1	0	0	0	0	0	0
TOP2A	1	1	0	0	1	0	0	0	0	0	0
TP53	1	1	0	0	1	0	0	0	0	0	0
TYK2	1	1	0	0	1	0	0	0	0	0	0
ABL1	0	0	0	0	0	0	0	0	0	0	0
AKT1	0	0	0	0	0	0	0	0	0	0	0
AKT2	0	0	0	0	0	0	0	0	0	0	0
CAMK1	0	0	0	0	0	0	0	0	0	0	0
CD44	0	0	0	0	0	0	0	0	0	0	0
CHRNA2	0	0	0	0	0	0	0	0	0	0	0
CSNK1A1	0	0	0	0	0	0	0	0	0	0	0
CSNK1E	0	0	0	0	0	0	0	0	0	0	0
CTNNB1	0	0	0	0	0	0	0	0	0	0	0
DARS	0	0	0	0	0	0	0	0	0	0	0
EDNRA	0	0	0	0	0	0	0	0	0	0	0
EEF2K	0	0	0	0	0	0	0	0	0	0	0
EIF4EBP1	0	0	0	0	0	0	0	0	0	0	0
EPHA2	0	0	0	0	0	0	0	0	0	0	0
EZR	0	1	0	0	1	0	1	0	1	0	0
FOXO3	0	0	0	0	0	0	0	0	0	0	0
GAB1	0	0	0	0	0	0	0	0	0	0	0
GNB2L1	0	0	0	0	0	0	0	0	0	0	0
HRAS	0	0	0	0	0	0	0	0	0	0	0
IRS1	0	0	0	0	0	0	0	0	0	0	0
JUN	0	0	0	0	0	0	0	0	0	0	0
JUNB	0	0	0	0	0	0	0	0	0	0	0
MAP2K1	0	0	0	0	0	0	0	0	0	0	0
MAP2K2	0	0	0	0	0	0	0	0	0	0	0
MAP2K4	0	0	0	0	0	0	0	0	0	0	0
MAPK1	0	0	0	0	0	0	0	0	0	0	0
MAPK12	0	0	0	0	0	0	0	0	0	0	0
MAPK13	0	0	0	0	0	0	0	0	0	0	0
MAPK14	0	0	0	0	0	0	0	0	0	0	0
MAPK3	0	0	0	0	0	0	0	0	0	0	0
MAPK8	0	0	0	0	0	0	0	0	0	0	0
MASP1	0	0	0	0	0	0	0	0	0	0	0
METAP2	0	0	0	0	0	0	0	0	0	0	0
MTOR	0	0	0	0	0	0	0	0	0	0	0
NCOA3	0	0	0	0	0	0	0	0	0	0	0
NRAS	0	0	0	0	0	0	0	0	0	0	0
PIK3C3	0	0	0	0	0	0	0	0	0	0	0
PIK3CB	0	0	0	0	0	0	0	0	0	0	0
PLCG1	0	0	0	0	0	0	0	0	0	0	0
PPP1R8	0	0	0	0	0	0	0	0	0	0	0
PRKAA2	0	0	0	0	0	0	0	0	0	0	0
PTEN	0	0	0	0	0	0	0	0	0	0	0
PTK2	0	0	0	0	0	0	0	0	0	0	0
PXN	0	0	0	0	0	0	0	0	0	0	0
RB1	0	0	0	0	0	0	0	0	0	0	0
RELA	0	0	0	0	0	0	0	0	0	0	0
RELB	0	0	0	0	0	0	0	0	0	0	0
ROCK1	0	0	0	0	0	0	0	0	0	0	0
ROCK2	0	0	0	0	0	0	0	0	0	0	0
RPS6	0	0	0	0	0	0	0	0	0	0	0
RPS6KA1	0	0	0	0	0	0	0	0	0	0	0
RPS6KA5	0	0	0	0	0	0	0	0	0	0	0
RPS6KB1	0	0	0	0	0	0	0	0	0	0	0
SMAD1	0	0	0	0	0	0	0	0	0	0	0
SMAD3	0	0	0	0	0	0	0	0	0	0	0
STAT1	0	0	0	0	0	0	0	0	0	0	0
STAT3	0	0	0	0	0	0	0	0	0	0	0
STK11	0	1	0	0	1	0	1	0	1	0	0
STK24	0	0	0	0	0	0	0	0	0	0	0
STK4	0	0	0	0	0	0	0	0	0	0	0
SYK	0	0	0	0	0	0	0	0	0	0	0
TAB2	0	0	0	0	0	0	0	0	0	0	0
TBK1	0	0	0	0	0	0	0	0	0	0	0
TCF7L2	0	0	0	0	0	0	0	0	0	0	0
TNK2	0	0	0	0	0	0	0	0	0	0	0
TSC2	0	0	0	0	0	0	0	0	0	0	0
AKT3	-1	0	0	0	0	0	1	0	0	1	0
CBL	-1	0	0	0	0	0	1	1	0	0	0
CDH1	-1	0	0	0	0	0	1	0	0	0	1
CFL2	-1	0	0	0	0	0	1	0	0	1	0
EGFR	-1	0	0	0	0	0	1	0	0	1	0
FECH	-1	0	0	0	0	0	1	0	1	0	0
FGFR4	-1	0	0	0	0	0	1	0	1	0	0
FLT1	-1	0	0	0	0	0	1	0	0	1	0
JAK2	-1	0	0	0	0	0	1	0	0	1	0
MAP3K3	-1	0	0	0	0	0	1	0	0	1	0
MAPK11	-1	0	0	0	0	0	1	0	0	1	0
MET	-1	0	0	0	0	0	1	0	0	1	0
PDGFRA	-1	0	0	0	0	0	1	0	0	1	0
PRKAA1	-1	0	0	0	0	0	1	0	0	1	0
PTK2B	-1	0	0	0	0	0	1	0	0	1	0
RPS6KA3	-1	0	0	0	0	0	1	0	0	1	0
TCF7L1	-1	0	0	0	0	0	1	0	0	1	0
ZAP70	-1	0	0	0	0	0	1	0	0	1	0
YAP1	-2	0	0	0	0	0	2	1	0	1	0

## Sheet: IR
Gene	combined.score	og.score	og.cna	og.rppa	og.exprs	og.mutations	ts.score	ts.cna	ts.rppa	ts.exprs	ts.mutations
ABL1	0	0	0	0	0	0	0	0	0	0	0
AKT1	0	0	0	0	0	0	0	0	0	0	0
AKT2	0	0	0	0	0	0	0	0	0	0	0
AKT3	1	1	0	0	1	0	0	0	0	0	0
BBC3	-1	0	0	0	0	0	1	0	0	1	0
BRAF	-1	0	0	0	0	0	1	0	0	1	0
CAMK1	0	0	0	0	0	0	0	0	0	0	0
CBL	0	0	0	0	0	0	0	0	0	0	0
CD44	0	0	0	0	0	0	0	0	0	0	0
CDH1	-1	0	0	0	0	0	1	0	0	0	1
CFL1	-1	0	0	0	0	0	1	0	0	1	0
CFL2	1	1	0	0	1	0	0	0	0	0	0
CHEK1	-1	0	0	0	0	0	1	0	0	1	0
CHEK2	-1	0	0	0	0	0	1	0	0	1	0
CHRNA2	0	0	0	0	0	0	0	0	0	0	0
CRKL	-1	0	0	0	0	0	1	0	0	1	0
CSNK1A1	0	0	0	0	0	0	0	0	0	0	0
CSNK1E	0	0	0	0	0	0	0	0	0	0	0
CTNNA1	-1	0	0	0	0	0	1	0	0	1	0
CTNNB1	0	0	0	0	0	0	0	0	0	0	0
DARS	0	0	0	0	0	0	0	0	0	0	0
EDNRA	0	0	0	0	0	0	0	0	0	0	0
EEF2K	0	0	0	0	0	0	0	0	0	0	0
EGFR	1	1	0	0	1	0	0	0	0	0	0
EIF4B	-1	0	0	0	0	0	1	0	0	1	0
EIF4EBP1	0	0	0	0	0	0	0	0	0	0	0
EPHA2	0	0	0	0	0	0	0	0	0	0	0
ERBB2	-1	0	0	0	0	0	1	0	0	1	0
ERBB3	-1	0	0	0	0	0	1	0	0	1	0
ESR1	-1	0	0	0	0	0	1	0	0	1	0
EZR	0	1	0	1	0	0	1	0	0	1	0
FECH	1	1	0	1	0	0	0	0	0	0	0
FGFR4	1	1	0	1	0	0	0	0	0	0	0
FLT1	1	1	0	0	1	0	0	0	0	0	0
FN1	-2	0	0	0	0	0	2	0	1	1	0
FOXO3	0	0	0	0	0	0	0	0	0	0	0
GAB1	0	0	0	0	0	0	0	0	0	0	0
GATA3	-2	0	0	0	0	0	2	0	1	1	0
GNB2L1	0	0	0	0	0	0	0	0	0	0	0
GSK3A	-1	0	0	0	0	0	1	0	0	1	0
GSK3B	-1	0	0	0	0	0	1	0	0	1	0
H2AFX	-1	0	0	0	0	0	1	0	0	1	0
HRAS	0	0	0	0	0	0	0	0	0	0	0
HSPB1	-1	0	0	0	0	0	1	0	0	1	0
IKBKB	-1	0	0	0	0	0	1	0	0	1	0
IRAK1	-1	0	0	0	0	0	1	0	0	1	0
IRS1	0	0	0	0	0	0	0	0	0	0	0
JAK2	1	1	0	0	1	0	0	0	0	0	0
JUN	0	0	0	0	0	0	0	0	0	0	0
JUNB	0	0	0	0	0	0	0	0	0	0	0
KRAS	-1	0	0	0	0	0	1	0	0	1	0
MAP2K1	0	0	0	0	0	0	0	0	0	0	0
MAP2K2	0	0	0	0	0	0	0	0	0	0	0
MAP2K4	0	0	0	0	0	0	0	0	0	0	0
MAP3K3	1	1	0	0	1	0	0	0	0	0	0
MAPK1	0	0	0	0	0	0	0	0	0	0	0
MAPK11	1	1	0	0	1	0	0	0	0	0	0
MAPK12	0	0	0	0	0	0	0	0	0	0	0
MAPK13	0	0	0	0	0	0	0	0	0	0	0
MAPK14	0	0	0	0	0	0	0	0	0	0	0
MAPK3	0	0	0	0	0	0	0	0	0	0	0
MAPK8	0	0	0	0	0	0	0	0	0	0	0
MASP1	0	0	0	0	0	0	0	0	0	0	0
MELK	-1	0	0	0	0	0	1	0	0	1	0
MET	1	1	0	0	1	0	0	0	0	0	0
METAP2	0	0	0	0	0	0	0	0	0	0	0
MKI67	-1	0	0	0	0	0	1	0	0	1	0
MSH2	-1	0	0	0	0	0	1	0	1	0	0
MTOR	0	0	0	0	0	0	0	0	0	0	0
NCOA3	0	0	0	0	0	0	0	0	0	0	0
NRAS	0	0	0	0	0	0	0	0	0	0	0
PARP1	-1	0	0	0	0	0	1	0	0	1	0
PDGFRA	1	1	0	0	1	0	0	0	0	0	0
PGR	-2	0	0	0	0	0	2	0	1	1	0
PIK3C3	0	0	0	0	0	0	0	0	0	0	0
PIK3CB	0	0	0	0	0	0	0	0	0	0	0
PLCG1	0	0	0	0	0	0	0	0	0	0	0
PPP1R8	0	0	0	0	0	0	0	0	0	0	0
PRKAA1	1	1	0	0	1	0	0	0	0	0	0
PRKAA2	0	0	0	0	0	0	0	0	0	0	0
PRKDC	-1	0	0	0	0	0	1	0	0	1	0
PTEN	0	0	0	0	0	0	0	0	0	0	0
PTK2	0	0	0	0	0	0	0	0	0	0	0
PTK2B	1	1	0	0	1	0	0	0	0	0	0
PTPN1	-1	0	0	0	0	0	1	0	0	1	0
PXN	0	0	0	0	0	0	0	0	0	0	0
RAD21	-1	0	0	0	0	0	1	0	0	1	0
RAD50	-1	0	0	0	0	0	1	0	0	1	0
RB1	0	0	0	0	0	0	0	0	0	0	0
RELA	0	0	0	0	0	0	0	0	0	0	0
RELB	0	0	0	0	0	0	0	0	0	0	0
ROCK1	0	0	0	0	0	0	0	0	0	0	0
ROCK2	0	0	0	0	0	0	0	0	0	0	0
RPS6	0	0	0	0	0	0	0	0	0	0	0
RPS6KA1	0	0	0	0	0	0	0	0	0	0	0
RPS6KA3	1	1	0	0	1	0	0	0	0	0	0
RPS6KA5	0	0	0	0	0	0	0	0	0	0	0
RPS6KB1	0	0	0	0	0	0	0	0	0	0	0
SMAD1	0	0	0	0	0	0	0	0	0	0	0
SMAD2	-1	0	0	0	0	0	1	0	1	0	0
SMAD3	0	0	0	0	0	0	0	0	0	0	0
SRC	-1	0	0	0	0	0	1	0	0	1	0
STAT1	0	0	0	0	0	0	0	0	0	0	0
STAT3	0	0	0	0	0	0	0	0	0	0	0
STK11	0	1	0	1	0	0	1	0	0	1	0
STK24	0	0	0	0	0	0	0	0	0	0	0
STK4	0	0	0	0	0	0	0	0	0	0	0
SYK	0	0	0	0	0	0	0	0	0	0	0
TAB2	0	0	0	0	0	0	0	0	0	0	0
TBK1	0	0	0	0	0	0	0	0	0	0	0
TCF7L1	1	1	0	0	1	0	0	0	0	0	0
TCF7L2	0	0	0	0	0	0	0	0	0	0	0
TNK2	0	0	0	0	0	0	0	0	0	0	0
TOP2A	-1	0	0	0	0	0	1	0	0	1	0
TP53	-1	0	0	0	0	0	1	0	0	1	0
TSC2	0	0	0	0	0	0	0	0	0	0	0
TYK2	-1	0	0	0	0	0	1	0	0	1	0
YAP1	1	1	0	0	1	0	0	0	0	0	0
ZAP70	1	1	0	0	1	0	0	0	0	0	0
