# Supplementary material for: Integration of genomic, transcriptomic and proteomic data identifies two biologically distinct subtypes of invasive lobular breast cancer
Source: Sci Rep. 2016 Jan 5;6:18517. doi: 10.1038/srep18517 (PMC4700448; doi:10.1038/srep18517)
Supplement: Differential drug response [file srep18517-s9.xls]

## Sheet: README
Integration of genomic, transcriptomic and proteomic data identifies two biologically distinct subtypes of invasive lobular breast cancer
Michaut et al.
Additional file 8: Differential drug response
In this work we identified two subtypes of invasive lobular carcinoma (ILC): immune related (IR) and hormone related (HR). We show here the results of the differential analysis for 88 drugs comparing the cell lines response in the HR and IR subtypes.
DRUG NAME	Standard name of the compound
PUTATIVE TARGET	Indication of the target(s)
P-value	P-value (two-sided t-test)
FDR	False Discovery Rate (=adjusted p-value with Benjamini-Hocheberg method)
Max screening concentration	Maximal concentration (uM) at which the cell line was screened

## Sheet: Diff drug response
DRUG NAME	PUTATIVE TARGET	P-value	FDR	Max screening concentration
AT-7519	CDK9	0.00151332	0.133172	10.24
SN-38	TOP1	0.00543001	0.23892	0.05
FK866	NAMPT inhibitor	0.00940035	0.241905	1
cisplatin	DNA crosslinker	0.0131566	0.241905	3
Bleomycin (50 uM)	DNA damage	0.0153335	0.241905	50
SB-715992	KIF11	0.0164935	0.241905	0.128
UNC0638	G9a/GLP methyltransferases	0.0342295	0.430313	20
BMS-345541	IKBKB	0.0504299	0.536449	16
NSC-87877	SHP-1 (PTPN6), SHP-2 (PTPN11)	0.0548641	0.536449	16
Genentech Cpd 10	AURKA, AURKB	0.0806583	0.607801	10.24
AP-24534	ABL	0.0992156	0.607801	0.512
Epothilone B	Microtubules	0.100025	0.607801	0.032
BX-912	PDK1 (PDPK1)	0.103086	0.607801	10.24
UNC1215	L3MBTL3	0.109819	0.607801	1
AZD-2281	PARP1, PARP2	0.111303	0.607801	10
Tamoxifen	ER	0.111823	0.607801	5
INCB-18424	JAK1, JAK2, TYK2	0.117928	0.607801	1.024
JQ1	BRD2, BRD3, BRD4	0.124338	0.607801	1
GSK269962A	ROCK1/2	0.13123	0.607801	5
TAK-715	p38a	0.139005	0.611623	10.24
HG-6-64-1	BRAFV600E, TAK, MAP4K5	0.150676	0.631405	5.12
(5Z)-7-Oxozeaenol	TAK1 (MAP3K7)	0.178392	0.679124	10
JQ12	HDAC	0.184864	0.679124	5.12
Embelin	XIAP	0.185216	0.679124	32
JQ1	BRD4	0.20561	0.702455	2.56
GSK1120212	MEK1, MEK2	0.211004	0.702455	1
BMN-673	PARP1	0.215526	0.702455	10
GSK1070916	AURKB	0.229601	0.721604	2.56
GSK-650394	SGK3	0.275144	0.83492	16
PLX4720	BRAF	0.292056	0.856698	10
rTRAIL	DR4, DR5	0.332537	0.902705	0.1
AUY922	HSP90	0.333208	0.902705	0.256
CHIR-99021	GSK3B	0.34486	0.902705	2.56
LFM-A13	BTK	0.348772	0.902705	16
Vinorelbine	Microtubules	0.359783	0.904598	0.064
Bicalutamide	Androgen receptor (ANDR)	0.40238	0.949274	1.024
Gemcitabine	DNA replication	0.407439	0.949274	1.024
ZSTK474	PI3K	0.410084	0.949274	5.12
JNK-9L	JNK	0.420701	0.949274	5.12
KIN001-102	AKT1	0.437001	0.961402	10.24
AZD6244	MEK1, MEK2	0.456216	0.976105	4
AZD6482	PI3Kb	0.465868	0.976105	5.12
OSU-03012	PDK1 (PDPK1)	0.525799	0.995536	16
Mitomycin C	DNA crosslinker	0.543042	0.995536	16
PF-562271	FAK	0.567226	0.995536	2.56
IPA-3	PAK	0.568787	0.995536	32
PAC-1	CASP3 activator	0.571456	0.995536	2.56
piperlongumine	Increases ROS levels	0.590645	0.995536	10
OSI-906	IGF1R	0.591137	0.995536	2.56
Bexarotene	Retinioic acid X family agonist	0.605694	0.995536	8
GSK2118436	BRAF	0.608232	0.995536	10
FMK	RSK	0.617664	0.995536	10.24
SB-505124	TGFbetaR-I (ALK5)	0.620457	0.995536	10
SGC0946	DOT1L (Q8TEK3)	0.624748	0.995536	0.5
PFI-1	BRD2, BRD3, BRD4	0.630248	0.995536	10
Temozolomide	DNA akylating agent	0.643348	0.995536	30
QS11	ARFGAP	0.646216	0.995536	10.24
Bryostatin 1	PRKC	0.656148	0.995536	0.008
AKT inhibitor VIII	AKT1, AKT2, AKT3	0.689181	0.998182	2.56
BAY 61-3606	SYK	0.69881	0.998182	8
XAV 939	Tankyrase (PARP5a)	0.706186	0.998182	5
DMOG	Prolyl-4-Hydroxylase	0.724441	0.998182	4000
GSK429286A	ROCK2	0.740672	0.998182	10.24
TL-2-105	CRAF	0.759827	0.998182	5.12
BMS-754807	IGF1R	0.767245	0.998182	2.56
Tipifarnib	Farnesyl-transferase (FNTA)	0.770753	0.998182	16
CHIR-99021	GSK3B	0.798075	0.998182	10
CP466722	ATM	0.801869	0.998182	16
Shikonin	unknown	0.803852	0.998182	16
AS601245	JNK	0.819034	0.998182	8
CAL-101	PI3Kd	0.821144	0.998182	10.24
IOX2	EGLN1	0.839597	0.998182	0.1
GSK-1904529A	IGF1R	0.862164	0.998182	1.024
FH535	unknown	0.868359	0.998182	32
BMS-536924	IGF-1R	0.885894	0.998182	4
QL-XII-47	BTK, BMX	0.886387	0.998182	10.24
Thapsigargin	ATPase, Ca++ transporting, cardiac muscle, slow twitch 2	0.911737	0.998182	0.512
LAQ824	HDAC	0.923938	0.998182	1.024
Etoposide	TOP2	0.928327	0.998182	16
AS605240	PI3Kg	0.929035	0.998182	10.24
LY317615	PKCbeta	0.941706	0.998182	10.24
Pazopanib	VEGFR, PDGFRA, PDGFRB, KIT	0.94213	0.998182	8
BIBW2992	EGFR, ERBB2	0.956564	0.998182	10
Doxorubicin	DNA intercalating	0.963635	0.998182	1.024
FTI-277	Farnesyl transferase (FNTA)	0.978175	0.998182	1.024
Midostaurin	KIT	0.982177	0.998182	0.512
Obatoclax Mesylate	BCL-2, BCL-XL, MCL-1	0.995639	0.998182	16
Bleomycin	DNA damage	0.998182	0.998182	64
