# Supplementary material for: Integration of genomic, transcriptomic and proteomic data identifies two biologically distinct subtypes of invasive lobular breast cancer
Source: Sci Rep. 2016 Jan 5;6:18517. doi: 10.1038/srep18517 (PMC4700448; doi:10.1038/srep18517)
Supplement: RPPA survival [file srep18517-s10.xls]

## Sheet: README
Integration of genomic, transcriptomic and proteomic data identifies two biologically distinct subtypes of invasive lobular breast cancer
Michaut et al.
Additional file 9: RPPA survival
In this work we study invasive locular carcinoma (ILC). For survival analysis, we considered breast cancer specific survival, due to the presence of competing events and (distant) recurrence free survival. Cox proportional hazards regression model was stratified by biobank and fitted with commonly used clinical variables: tumor size, grade, number of positive lymph nodes, treatment (hormonal, rad…
Epitope	Name of the epitope
coef	Coefficient in the Cox regression
exp(coef)	Exponential of the coefficient
Pr(>|z|)	P-value

## Sheet: Surival RPPA
Epitope	coef	exp(coef)	Pr(>|z|)
eIF4B.1489	2.61875	13.7185	0.00366742
Histone.H2AX.1271a	-1.7451	0.174627	0.00513282
CaMKI.760	-2.70443	0.0669082	0.0129063
Rad21.492	2.28498	9.82546	0.0199784
GATA3.1050	2.13639	8.46882	0.0233851
beta.catenin.659a	-2.23796	0.106675	0.0247757
P.PTEN.ser380.thr382.383.17	2.80149	16.4692	0.0250516
PYK2.CAK.beta.599	4.32552	75.605	0.0264321
P.progesterone.receptor.ser190	-2.36959	0.0935186	0.03207
P.Smad2.Ser465.467.Smad3.Ser423.425.1238	2.50561	12.251	0.0337303
Stat3.20	-3.68984	0.0249759	0.0341794
E.cadherin.282	-1.61513	0.198864	0.0349177
P.p70.S6.kinase.Thr389.1274	-1.391	0.248827	0.0359981
MELK.483	-2.11256	0.120928	0.0391426
P.MSK1.Ser376.1537	2.64699	14.1116	0.040937
SEK1.MKK4.67	-0.966518	0.380405	0.0441776
P.PDK1.Ser241.62	1.70147	5.48202	0.0471707
CD44.891	-2.89351	0.0553815	0.0476588
Ras.1555	3.11398	22.5104	0.0502485
eEF2K.781	-2.86439	0.0570179	0.0579415
Gab1.611	-2.7979	0.060938	0.0586551
Zap70.Syk.1408	-1.85704	0.156134	0.0592918
P.eIF4B.Ser422.1490	3.03282	20.7556	0.0593666
PARP.uncleaved.p116.951a	2.58659	13.2844	0.060736
P.VEGF.Receptor2.Tyr1214.1263	-1.33434	0.263333	0.0644413
P.AMPK.beta1.Ser181.754	1.29244	3.64167	0.072335
EphA2.613	-1.76896	0.17051	0.0736281
Puma.1508	1.90187	6.69839	0.0762103
IRS1.331	-1.28195	0.277495	0.0832649
Cofilin.410.1	1.04079	2.83145	0.0925866
P.YAP.65.Ser127.968	-1.26834	0.281297	0.094678
Akt.34	1.6151	5.02838	0.0969496
P.Stat3.ser727.85	-2.43669	0.0874499	0.103994
Chk1.337	0.827572	2.28776	0.110122
P.Histone.H2AX.ser139.1525	1.53399	4.63663	0.111893
p70.S6.Kinase.328	1.2421	3.46289	0.114486
TAB2.1231	-1.99929	0.135431	0.114703
Cofilin.410	-0.775546	0.460452	0.116174
P.Src.Tyr527.586	1.05253	2.8649	0.118914
Mst4.684	2.31891	10.1645	0.123959
IKK.beta.561	-1.3305	0.264345	0.13125
Met.148a	-0.883783	0.413217	0.132298
B.Raf.1350	0.70046	2.01468	0.133574
P.NFkB.p65.ser536.298	1.11008	3.03461	0.133828
caseine.kinaseI.epsilon.111	2.53206	12.5794	0.136963
X4E.BP1.569	0.831187	2.29604	0.138074
AlB1.1051	0.954624	2.59769	0.140664
Progesterone.receptor.656	-0.556883	0.572992	0.142757
Mst1.861	-1.1187	0.326703	0.146975
P.topoisomeraseIIa.thr1343.847	-0.736866	0.478612	0.155348
P.Her2.Tyr1139.1373	0.890543	2.43645	0.163775
P.p38.MAPK.Thr180.182.256	1.6378	5.14382	0.171995
Cbl.1360	-1.09766	0.333651	0.186002
FoxO3a.FKHRL1.225	0.902527	2.46583	0.190215
MEKK3.800	-1.01722	0.361599	0.193643
PTEN.XP.1445	1.15654	3.17892	0.194354
Src.68	-1.59605	0.202696	0.196352
P.c.jun.ser73.702	-1.08564	0.337685	0.217762
JNK.SAPK1.pan.199	-1.02594	0.35846	0.235772
Tyk2.1514	-1.16506	0.311905	0.237544
Her3.905	0.949212	2.58367	0.241258
EGFR.223	-0.958497	0.383469	0.241312
P.TSC2.Tuberin.ser939	-1.12161	0.325754	0.242029
YAP65.1209	0.783967	2.19014	0.260064
Eostrogen.receptor.alpha.1560	-0.78879	0.454394	0.265527
HER2.213	-1.02221	0.359799	0.273377
eEF2k.1487	0.911082	2.48701	0.277305
P.NDRG1.Thr346.1122	-0.652839	0.520566	0.280907
Stat1.88	-0.917901	0.399356	0.281665
P.Rb.Ser807.811.104	0.670634	1.95548	0.286778
fibronectin.654	-0.873355	0.417548	0.290346
P.S6.Ribosomal.protein.Ser241.585	1.24263	3.46471	0.305882
p53.187	1.09364	2.98513	0.314624
Paxillin.323	0.777975	2.17706	0.321197
Smad2.356	-0.622528	0.536586	0.323034
RSK2.1483	-0.87775	0.415717	0.327958
P.p53.Ser15.191	-0.913	0.401319	0.332911
PTP1B.1187	-0.606663	0.545167	0.339227
P.Akt.Thr308.242	1.24999	3.49033	0.339485
NF.kB.p65.568	0.478789	1.61412	0.341668
P.Met.Tyr1349.1564	0.43302	1.54191	0.343953
Chk2.930a	0.99265	2.69837	0.352626
DNA.PK.493	1.0139	2.75632	0.355416
mTor.1276	1.15249	3.16608	0.360162
P.PTP1B.Ser378.832	0.848949	2.33719	0.364813
P.Beta.Catenin.Ser675.1236	-0.745934	0.474291	0.364912
GSK3.alpha.beta.624	0.901024	2.46212	0.385285
P.c.Abl.Tyr204.614	-0.475317	0.621688	0.388222
c.abl.1133	0.683452	1.9807	0.390324
TCF4.357	-0.911198	0.402042	0.39844
P.Stat1.Tyr701.1403	0.523037	1.68714	0.410463
P.Estrogen.receptor.alpha.Ser118.640	0.428151	1.53442	0.412927
PI3kinase.class.III.701	0.782144	2.18615	0.413604
MSK1.1217	0.354387	1.42531	0.422692
Phospho.p53.Ser15.884	0.871744	2.39108	0.435449
PI3kinase.p110.beta.745	0.454982	1.57615	0.440396
FGFR4.1447a	-0.553483	0.574944	0.440627
c.jun.1198	0.699577	2.0129	0.458278
P.mTor.Ser2448.1277	0.539315	1.71483	0.465306
Ki67.1169	0.509298	1.66412	0.469743
ROCK.I.ROK.beta.532	-0.3398	0.711913	0.476684
Rad50.1043	-0.426021	0.653102	0.477943
P.GSK3.alpha.beta.Tyr279.216.748	0.327425	1.38739	0.479699
P.Rb.Thr356.833	0.552227	1.73712	0.481458
P.GSK3.alpha.beta.ser21.9.577	-0.590622	0.553982	0.505575
P.Her3.Tyr1289.900	0.349649	1.41857	0.511084
JnB.865	-0.312303	0.73176	0.515119
P.HER2.ErbB2.tyr1221.1222.196	-0.548192	0.577994	0.519675
RelB.1506	-0.692073	0.500537	0.535557
P.p53.Ser392.812	0.361964	1.43615	0.554434
EGFR.156	-0.326543	0.721414	0.559183
AMPK.alpha.574	0.73665	2.08893	0.562283
VEGF.receptor1.1206	-0.333752	0.716231	0.566349
NAK.TBK1.1418	-0.538345	0.583713	0.568907
p42.44.MAPK.28	0.488021	1.62909	0.580351
P.VEGF.receptor2.tyr1175.1257	-0.373254	0.68849	0.595834
P.IRS1.Tyr632.1380	0.238138	1.26888	0.600327
p53.188	-0.618701	0.538644	0.601471
P.Ezrin.Tht567.Radixin.Thr564.Moesin.Thr558.217b	-0.449004	0.638263	0.605463
P.Stat3.Tyr705.1438	-0.246549	0.781493	0.612883
Phospho.Chk2.Thr68.937	-0.300526	0.740429	0.62513
Caseine.kinase.I.alpha.183	-0.296635	0.743315	0.628022
P.JnB.866	0.304754	1.35629	0.648671
P.HSP27.Ser15.1543	-0.417783	0.658505	0.655946
CrKL.770	-0.415986	0.659689	0.662766
MEK1.2.303	-0.49881	0.607253	0.682018
Rsk1.MAPKAPK1a.p90.321	-0.217899	0.804206	0.682867
PLC.gamma1.317	0.311782	1.36586	0.701396
topoisomeraseIIalpha.1199	-0.534579	0.585916	0.710231
Smad3.1061	-0.222457	0.800549	0.718261
cleaved.PARP.Asp214.p25.950	0.260549	1.29764	0.720942
P.EGFR.Tyr1173.57a	0.463788	1.59009	0.725858
MSH2.1039	-0.2369	0.78907	0.726797
S6.Ribosomal.protein.23	0.26763	1.30686	0.727095
P.Beta.Catenin.Ser552.1245	-0.304211	0.737705	0.7309
RACK1.135	0.18225	1.19991	0.732061
P.Her2.10	0.184342	1.20243	0.742428
LKB1.418	0.162251	1.17616	0.751486
TSC2.tuberin.657	0.264645	1.30297	0.754631
Ezrin.786	0.192797	1.21264	0.770719
P.cofilin.Ser3.412	-0.125192	0.882328	0.78475
P.JNK.SAPK.Thr183.185.49	0.267645	1.30688	0.787641
FOXO3a.230	-0.149988	0.860719	0.790474
alpha1.catenin.1441	0.20525	1.22783	0.795644
p38.MAPK.46	-0.299049	0.741523	0.797091
P.MEK1.2.Ser217.304	-0.258945	0.771865	0.816942
Phospho.Chk1.ser280.941	0.106975	1.11291	0.828086
Jak2.916	0.230979	1.25983	0.828936
PDGFR.alpha.1093	0.163658	1.17781	0.830995
P.4EBP1.1549	0.177162	1.19382	0.851293
Rb.584	-0.173263	0.840916	0.858671
P.Akt.Ser473.11	-0.133239	0.875256	0.862543
Mst3.875	0.0898805	1.09404	0.863464
FAK.15	-0.176746	0.837992	0.875901
PTEN.24	-0.131008	0.877211	0.88676
P.p44.42.MAPK.Thr.202.Tyr204.18	-0.119489	0.887374	0.897941
P.Chk2.thr68.605	-0.116309	0.8902	0.898888
TCF3.496	-0.129117	0.878871	0.925117
ROCK.II.ROK.alpha.478	0.0780866	1.08122	0.926217
P.TAB2.ser372.1230	0.056334	1.05795	0.928098
P.RSK2.Ser227.1569	0.058762	1.06052	0.940533
AcK1.615	0.0653249	1.06751	0.944654
P.eEF2k.Ser366.1488	-0.0341869	0.966391	0.955861
P.GSK3.beta.Ser9.1486	0.0300359	1.03049	0.958092
P.Chk1.Ser280.941	0.0302251	1.03069	0.962723
Hsp27.592	-0.0454213	0.955595	0.962749
IRAK1.338	-0.0176413	0.982513	0.983399
Smad1.1267	-0.023485	0.976789	0.985429
