# Supplementary material for: Integration of genomic, transcriptomic and proteomic data identifies two biologically distinct subtypes of invasive lobular breast cancer
Source: Sci Rep. 2016 Jan 5;6:18517. doi: 10.1038/srep18517 (PMC4700448; doi:10.1038/srep18517)
Supplement: METABRIC and RATHER-samples [file srep18517-s11.xls]

## Sheet: README
Integration of genomic, transcriptomic and proteomic data identifies two biologically distinct subtypes of invasive lobular breast cancer
Michaut et al.
Additional file 10: METABRIC and RATHER-samples
List of samples part of both RATHER (this study) and METABRIC study (Curtis et al., 2012).
RATHER ID	Sample identifier used in this publication
METABRIC public id	Sample identifier used in the publication Curtis et al. 2012

## Sheet: Common samples
RATHER ID	METABRIC public ID
RL8003	MB-0050
RL8147	MB-0070
RL8105	MB-0082
RL8004	MB-0083
RL8007	MB-0102
RL8008	MB-0112
RL8009	MB-0116
RL8011	MB-0139
RL8013	MB-0147
RL8015	MB-0186
RL8016	MB-0188
RL8017	MB-0205
RL8019	MB-0228
RL8020	MB-0234
RL8021	MB-0245
RL8022	MB-0251
RL8023	MB-0254
RL8025	MB-0263
RL8026	MB-0266
RL8027	MB-0274
RL8028	MB-0279
RL8030	MB-0320
RL8031	MB-0334
RL8032	MB-0342
RL8033	MB-0344
RL8034	MB-0410
RL8035	MB-0415
RL8036	MB-0423
RL8037	MB-0427
RL8038	MB-0431
RL8039	MB-0433
RL8040	MB-0444
RL8042	MB-0460
RL8043	MB-0470
RL8044	MB-0477
RL8045	MB-0491
RL8047	MB-0578
RL8048	MB-0595
RL8049	MB-0621
RL8050	MB-0634
RL8051	MB-0657
RL8052	MB-0668
RL8108	MB-0671
RL8109	MB-0681
RL8110	MB-0685
RL8112	MB-0707
RL8114	MB-0716
RL8116	MB-0755
RL8117	MB-0757
RL8119	MB-0774
RL8120	MB-0784
RL8121	MB-0789
RL8123	MB-0797
RL8124	MB-0800
RL8125	MB-0807
RL8126	MB-0812
RL8128	MB-0936
RL8129	MB-0941
RL8118	MB-0951
RL8130	MB-0968
RL8131	MB-0972
RL8132	MB-0976
RL8133	MB-0978
RL8134	MB-0989
RL8135	MB-1001
RL8136	MB-1005
RL8137	MB-1015
RL8139	MB-1036
RL8140	MB-1068
RL8141	MB-1085
RL8142	MB-1111
RL8143	MB-1124
RL8144	MB-1147
RL8138	MB-1157
RL8145	MB-1162
RL8146	MB-1182
