# Supplementary material for: Integration of genomic, transcriptomic and proteomic data identifies two biologically distinct subtypes of invasive lobular breast cancer
Source: Sci Rep. 2016 Jan 5;6:18517. doi: 10.1038/srep18517 (PMC4700448; doi:10.1038/srep18517)
Supplement: Factors components [file srep18517-s12.xls]

## Sheet: README
Integration of genomic, transcriptomic and proteomic data identifies two biologically distinct subtypes of invasive lobular breast cancer
Michaut et al.
Additional file 11: Factors
In the integrative analysis combining mRNA and RPPA data, we have extracted 5 factors, which main 2 are associated to EMT and PR signaling. We indicate here the weights of the features (1391 gene expression and 168 (phospho-)protein expression) contributing to each factor The numbers of the factors (1-5) don't have any meaning. A weight of 0 indicated that this feature does not contribute to the …
FeatureName	Name of the feature
FeatureType	Type (mRNA or RPPA)
EMT_factor1	Factor 1 (associated to EMT)
PR_ESR1_targets_factor2	Factor 2 (associated to PR signaling)
Factor3	Factor 3
Factor4	Factor 4
Factor5	Factor 5

## Sheet: Factors
FeatureName	FeatureType	EMT_factor1	PR_ESR1_targets_factor2	Factor3	Factor4	Factor5
OR8D4	mRNA	0	0	0	0	0
IGLL1	mRNA	0	0	0	0	0
CTA.246H3.1	mRNA	0	0	0	0	0
IGL	mRNA	0	0	0	0	0
GATA6	mRNA	0	0	0	0	0
AL832534	mRNA	0	0	0	0	0
TGFA	mRNA	0	0	0	0	0
ASS1	mRNA	0	0	0	0	0
A_24_P929818	mRNA	0	0	0	0	0
LOC401463	mRNA	0	0	0	0	0
RPL18A	mRNA	0	0	0	0	0
MLANA	mRNA	0	0	0	0	0
RPL10L	mRNA	0	0	0	0	0
A_24_P928604	mRNA	0	0	0	0	0
RPL10	mRNA	0	0	0	0	0
A_24_P612656	mRNA	0	0	0	0	0
RPS9P1	mRNA	0	0	0	0	0
TRAV13.2	mRNA	0	0	0	0	0
RPS9	mRNA	0	0	0	0	0
SST	mRNA	0	0	0	0	0
SPDYE2	mRNA	0	0	0	0	0
HOMER2	mRNA	0	0	0	0	0
ECI2	mRNA	0	0	0	0	0
KLHL23	mRNA	0	0	0	0	0
G6PC	mRNA	0	0	0	0	0
ENST00000238638	mRNA	0	0	0	0	0
LOC645605	mRNA	0	0	0	0	0
SPANXN3	mRNA	0	0	0	0	0
LOC100132107	mRNA	0	0	0	0	0
LOC283404	mRNA	0	0	0	0	0
CERKL	mRNA	0	0	0	0	0
FAM50A	mRNA	0	0	0	0	0
SPTLC1	mRNA	0	0	0	0	0
COX17	mRNA	0	0	0	0	0
LARP4	mRNA	0	0	0	0	0
SREK1IP1	mRNA	0	0	0	0	0
LOC285370	mRNA	0	0	0	0	0
NEDD1	mRNA	0	0	0	0	0
PCDHAC1	mRNA	0	0	0	0	0
RNF213	mRNA	0	0	0	0	0
EXOSC4	mRNA	0	0	0	0	0
ESRP2	mRNA	0	0	0	0	0
KIF3A	mRNA	0	0	0	0	0
LOC100132973	mRNA	0	0	0	0	0
CAGE1	mRNA	0	0	0	0	0
VPS28	mRNA	0	0	0	0	0
MSI2	mRNA	0	0	0	0	0
RHPN1	mRNA	0	0	0	0	0
ABHD12B	mRNA	0	0	0	0	0
SLC35G3	mRNA	0	0	0	0	0
COL6A6	mRNA	0	0	0	0	0
LOC727858	mRNA	0	0	0	0	0
EPS8	mRNA	0	0	0	0	0
EDN1	mRNA	0	0	0	0	0
NEFH	mRNA	0	0	0	0	0
KLF7	mRNA	0	0	0	0	0
CPEB1	mRNA	0	0	0	0	0
POTEC	mRNA	0	-0.146336	0	0	0
ZFHX4	mRNA	0	0	0	0	0
JUN	mRNA	0	0	0	0	0
CENPF	mRNA	0	0	0	0	0
NUSAP1	mRNA	0	0	0	0	0
CCNB1	mRNA	0	0	0	0	0
RAD51	mRNA	0	0	0	0	0
CEP55	mRNA	0	0	0	0	0
TPX2	mRNA	0	0	0	0	0
SPC25	mRNA	0	0	0	0	0
BUB1B	mRNA	0	0	0	0	0
KIF20A	mRNA	0	0	0	0	0
HMMR	mRNA	0	0	0	0	0
CSTF2	mRNA	0	0	0	0	0
ZNF273	mRNA	0	0	0	0	0
FOXD4	mRNA	0	0	0	0	0
CPSF6	mRNA	0	0	0	0	0
CSTF3	mRNA	0	0	0	0	0
FANCF	mRNA	0	0	0	0	0
PA2G4	mRNA	0	0	0	0	0
OCIAD2	mRNA	0	0	0	0	0
TRIM11	mRNA	0	0	0	0	0
NCOA6	mRNA	0	0	0	0	0
SLIRP	mRNA	0	0	0	0	0
KIAA0101	mRNA	0	0	0	0	0
GABPB1	mRNA	0	0	0	0	0
C10orf12	mRNA	0	0	0	0	0
HSPE1	mRNA	0	0	0	0	0
COX7B	mRNA	0	0	0	0	0
RAD1	mRNA	0	0	0	0	0
C10orf113	mRNA	0	0	0	0	0
CD357714	mRNA	0	0	0	0	0
C12orf73	mRNA	0	0	0	0	0
SULT2B1	mRNA	0	0	0	0	0
PLS1	mRNA	0	0	0	0	0
ELL3	mRNA	0	0	0	0	0
HIST1H2AL	mRNA	0	0	0	0	0
CMBL	mRNA	0	0	0	0	0
HCG4	mRNA	0	0	0	0	0
TEX14	mRNA	0	0	0	0	0
HRASLS2	mRNA	0	0	0	0	0
A_32_P104772	mRNA	0	0	0	0	0
HPGDS	mRNA	0	0	0	0	0
SNORA74A	mRNA	0	0	0	0	0
PLA2G16	mRNA	0	0	0	0	0
LOC339803	mRNA	0	0	0	0	0
ENST00000375672	mRNA	0	0	0	0	0
CDH1	mRNA	0	0	0	0	0
RNF34	mRNA	0	0	0	0	0
A_24_P316659	mRNA	0	0	0	0	0
HIST2H3C	mRNA	0	0	0	0	0
MARVELD2	mRNA	0	0	0	0	0
C20orf111	mRNA	0	0	0	0	0
SFMBT1	mRNA	0	0	0	0	0
FAM134B	mRNA	0	0	0	0	0
PARD6B	mRNA	0	-0.0216897	0	0	0
LOC647302	mRNA	0	0	0	0	0
HIST2H2BE	mRNA	0	0	0	0	0
PTBP3	mRNA	0	0	0	0	0
GTPBP10	mRNA	0	0	0	0	0
CEP89	mRNA	0	0	0	0	0
NDC80	mRNA	0	0	0	0	0
DIAPH3	mRNA	0	0	0	0	0
FAM120A	mRNA	0	0	0	0	0
PMAIP1	mRNA	0	0	0	0	0
ARL3	mRNA	0	0	0	0	0
ZNF606	mRNA	0	0	0	0	0
STRBP	mRNA	0	0	0	0	0
DFNA5	mRNA	0	0	0	0	0
AL390143	mRNA	0	0	0	0	0
SFR1	mRNA	0	0	0	0	0
GSTO1	mRNA	0	0	0	0	0
SOAT1	mRNA	0	0	0	0	0
MRPL40	mRNA	0	0	0	0	0
NTS	mRNA	0	0	0	0	0
NTAN1	mRNA	0	0	0	0	0
UNQ9374	mRNA	0	0	0	0	0
A_24_P646150	mRNA	0	0	0	0	0
COA1	mRNA	0	0	0	0	0
EMG1	mRNA	0	0	0	0	0
MEAF6	mRNA	0	0	0	0	0
CYP2A6	mRNA	0	0	0	0	0
ACSS1	mRNA	0	0	0	0	0
PFKFB3	mRNA	0	0	0	0	0
APBB2	mRNA	0	0	0	0	0
LOC388965	mRNA	0	0	0	0	0
CDCA7L	mRNA	0	0	0	0	0
HIST2H2AA4	mRNA	0	0	0	0	0
HIST1H2BJ	mRNA	0	0	0	0	0
HIST1H2BD	mRNA	0	0	0	0	0
HIST1H4D	mRNA	0	0	0	0	0
HIST1H3H	mRNA	0	0	0	0	0
HIST2H2AB	mRNA	0	0	0	0	0
GEMIN6	mRNA	0	0	0	0	0
IL33	mRNA	0	0	0	0	0
CYYR1	mRNA	0	0	0	0	0
PIGR	mRNA	-0.0864127	0	0	0	0
DSC1	mRNA	0	0	0	0	0
GSTA5	mRNA	0	0	0	0	0
MET	mRNA	0	0	0	0	0
STOX2	mRNA	0	0	0	0	0
BMX	mRNA	0	0	0	0	0
SHE	mRNA	0	0	0	0	0
CCL28	mRNA	0	0	0	0	0
UMPS	mRNA	0	0	0	0	0
TIMMDC1	mRNA	0	0	0	0	0
TAF9	mRNA	0	0	0	0	0
ALG10	mRNA	0	0	0	0	0
CCNH	mRNA	0	0	0	0	0
QTRTD1	mRNA	0	0	0	0	0
TAC1	mRNA	0	0	0	0	0
STAMBP	mRNA	0	0	0	0	0
GRSF1	mRNA	0	0	0	0	0
B4GALT4	mRNA	0	0	0	0	0
SOX6	mRNA	0	0	0	0	0
BCL6	mRNA	0	0	0	0	0
CFL2	mRNA	0	0	0	0	0
GPR155	mRNA	0	0	0	0	0
PTCHD4	mRNA	0	0	0	0	0
TMTC1	mRNA	0	0	0	0	0
FGFR1OP2	mRNA	0	0	0	0	0
KRTAP26.1	mRNA	0	0	0	0	0
CYP8B1	mRNA	0	0	0	0	0
CCDC53	mRNA	0	0	0	0	0
PRKCD	mRNA	0	0	0	0	0
SUGP1	mRNA	0	0	0	0	0
TJAP1	mRNA	0	0	0	0	0
BRD2	mRNA	0	0	0	0	0
NM_025094	mRNA	0	0	0	0	0
PCSK4	mRNA	0	0	0	0	0
GOT2	mRNA	0	0	0	0	0
ZNF629	mRNA	0	0	0	0	0
PLCD4	mRNA	0	0	0	0	0
IGFALS	mRNA	0	0	0	0	0
OR5D16	mRNA	0	0	0	0	0
LOC100128354	mRNA	0	0	0	0	0
TBPL2	mRNA	0	0	0	0	0
GLYCAM1	mRNA	0	0	0	0	0
CDK20	mRNA	0	0	0	0	0
GPR35	mRNA	0	0	0	0	0
LPAL2	mRNA	0	0	0	0	0
NP092928	mRNA	0	0	0	0	0
LIPI	mRNA	0	0	0	0	0
OSGEP	mRNA	0	0	0	0	0
HS3ST4	mRNA	0	0	0	0	0
DNAAF3	mRNA	0	0	0	0	0
MACROD2.IT1	mRNA	0	0	0	0	0
WSCD2	mRNA	0	0	0	0	0
TECTA	mRNA	0	0	0	0	0
PPL	mRNA	0	0	0	0	0
C4B	mRNA	0	0	0	0	0
LINC00114	mRNA	0	0	0	0	0
KLB	mRNA	0	0	0	0	0
TUSC5	mRNA	0	0	0	0	0
SPATA8	mRNA	0	0	0	0	0
PLIN1	mRNA	0	0	0	0	0
ACACB	mRNA	0	0	0	0	0
ANXA2R	mRNA	0	0	0	0	0
AQP7P3	mRNA	0	0	0	0	0
C6	mRNA	0	0	0	0	0
SMAD5.AS1	mRNA	0	0	0	0	0
FER1L6	mRNA	0	0	0	0	0
GPSM1	mRNA	0	0	0	0	0
LOC100132984	mRNA	0	0	0	0	0
RNF43	mRNA	0	0	0	0	0
REXO4	mRNA	0	0	0	0	0
ZC3H3	mRNA	0	0	0	0	0
FBXL18	mRNA	0	0	0	0	0
CIZ1	mRNA	0	0	0	0	0
ATOH1	mRNA	0	0	0	0	0
KCTD15	mRNA	0	0	0	0	0
LAD1	mRNA	0	0	0	0	0.0642999
RPL7A	mRNA	0	0	0	0	0
TUBB6	mRNA	0	0	0	0	0
UBAC1	mRNA	0	0	0	0	0
TUBA1B	mRNA	0	0	0	0	0
NIPAL4	mRNA	0	0	0	0	0
MCM2	mRNA	0	0	0	0	0
MCM6	mRNA	0	0	0	0	0
TUBA1C	mRNA	0	0	0	0	0
TUBA1A	mRNA	0	0	0	0	0
PKP2	mRNA	0	0	0	0	0
IGSF9	mRNA	0	0	0	0	0
LOC154761	mRNA	0	0	0	0	0
IMPDH1	mRNA	0	0	0	0	0
PTPRS	mRNA	0	0	0	0	0
PARD3	mRNA	0	0	0	0	0
EIF4EBP2	mRNA	0	0	0	0	0
PALM	mRNA	0	0	0	0	0
GLG1	mRNA	0	0	0	0	0
VPS51	mRNA	0	0	0	0	0
IBA57	mRNA	0	0	0	0	0
HIC2	mRNA	0	0	0	0	0
PSKH1	mRNA	0	0	0	0	0
LINC00312	mRNA	0	0	0	0	0
PER1	mRNA	0	0	0	0	0
PPP1R16B	mRNA	0	0	0	0	0
RBM38	mRNA	0	0	0	0	0
TPCN1	mRNA	0	0	0	0	0
LOC100131203	mRNA	0	0	0	0	0
EHBP1L1	mRNA	0	0	0	0	0
C19orf33	mRNA	0	0	0	0	0.099288
FAM89B	mRNA	0	0	0	0	0
ENST00000333666	mRNA	0	0	0	0	0
SCYL1	mRNA	0	0	0	0	0
UBE2U	mRNA	0	0	0	0	0
TIAM1	mRNA	0	0	0	0	0
ASCL2	mRNA	0	0	0	0	0
ENST00000383497	mRNA	0	0	0	0	0
CADPS2	mRNA	0	0	0	0	0
KIAA1210	mRNA	0	0	0	0	0
NMI	mRNA	0	0	0	0	0
BTN3A2	mRNA	0	0	0	0	0
LOC730134	mRNA	0	0	0	0	0
NDUFA10	mRNA	0	0	0	0	0
KIAA1967	mRNA	0	0	0	0	0
LOC151146	mRNA	0	0	0	0	0
OR7C1	mRNA	0	0	0	0	0
CAD	mRNA	0	0	0	0	0
ACIN1	mRNA	0	0	0	0	0
ZHX2	mRNA	0	0	0	0	0
PPP1R10	mRNA	0	0	0	0	0
MUM1	mRNA	0	0	0	0	0
QARS	mRNA	0	0	0	0	0
OR4A16	mRNA	0	0	0	0	0
LOC100130951	mRNA	0	0	0	0	0
NKX2.1	mRNA	0	0	0	0	0
LOC100134189	mRNA	0	0	0	0	0
LRRC14	mRNA	0	0	0	0	0
AW293500	mRNA	0	0	0	0	0
SPCS3	mRNA	0	0	0	0	0
CPNE6	mRNA	0	0	0	0	0
MXD3	mRNA	0	0	0	0	0
GABRA2	mRNA	0	0	0	0	0
C15orf39	mRNA	0	0	0	0	0
GATAD2A	mRNA	0	0	0	0	0
MT.ND5	mRNA	0	0	0	0	0
ARID3A	mRNA	0	0	0	0	0
THC2272609	mRNA	0	0	0	0	0
OR3A2	mRNA	0	0	0	0	0
DNAJC10	mRNA	0	0	0	0	0
RGS17	mRNA	0	0	0	0	0
ERCC8	mRNA	0	0	0	0	0
NDUFAF7	mRNA	0	0	0	0	0
SLC36A4	mRNA	0	0	0	0	0
KPNA2	mRNA	0	0	0	0	0
ATG12	mRNA	0	0	0	0	0
TMEM167A	mRNA	0	0	0	0	0
ACTR3	mRNA	0	0	0	0	0
OSTCP1	mRNA	0	0	0	0	0
A_32_P49054	mRNA	0	0	0	0	0
BHLHE22	mRNA	0	0	0	0	0
ZNF334	mRNA	0	0	0	0	0
RNASE11	mRNA	0	0	0	0	0
A_24_P323698	mRNA	0	0	0	0	0
AI675062	mRNA	0	0	0	0	0
WDR41	mRNA	0	0	0	0	0
KIAA0146	mRNA	0	0	0	0	0
THC2624002	mRNA	0	0	0	0	0
QKI	mRNA	0	0	0	0	0
RND2	mRNA	0	0	0	0	0
GSDMC	mRNA	0	0	0	0	0
A_32_P928190	mRNA	0	0	0	0	0
PLSCR5	mRNA	0	0	0	0	0
OR4C13	mRNA	0	0	0	0	0
USP6NL	mRNA	0	0	0	0	0
ITGB8	mRNA	0	0	0	0	0
TANC2	mRNA	0	0	0	0	0
ARL6IP4	mRNA	0	0	0	0	0
GABRA1	mRNA	0	0	0	0	0
PRSS16	mRNA	0	0	0	0	0
TFAP2C	mRNA	0	0	0	0	0
GPRIN2	mRNA	0	0	0	0	0
BCL7A	mRNA	0	0	0	0	0
MVB12A	mRNA	0	0	0	0	0
RBKS	mRNA	0	0	0	0	0
NP082505	mRNA	0	0	0	0	0
PADI1	mRNA	0	0	0	0	0
LOC100133142	mRNA	0	0	0	0	0
DNTTIP1	mRNA	0	0	0	0	0
AK024602	mRNA	0	0	0	0	0
GDF3	mRNA	0	0	0	0	0
LZTR1	mRNA	0	0	0	0	0
OR52W1	mRNA	0	0	0	0	0
KLHL22	mRNA	0	0	0	0	0
ORAI2	mRNA	0	0	0	0	0
ENST00000342005	mRNA	0	0	0	0	0
CD300E	mRNA	0	0	0	0	0
ENST00000294915	mRNA	0	0	0	0	0
OR10X1	mRNA	0	0	0	0	0
AK021983	mRNA	0	0	0	0	0
GATC	mRNA	0	0	0	0	0
CASP14	mRNA	0	0	0	0	0
OR2AG1	mRNA	0	0	0	0	0
NP092515	mRNA	0	0	0	0	0
CHODL.AS1	mRNA	0	0	0	0	0
HEATR2	mRNA	0	0	0	0	0
CES5A	mRNA	0	0	0	0	0
A_24_P76694	mRNA	0	0	0	0	0
SLC16A14	mRNA	0	0	0	0	0
CDKN2B.AS1	mRNA	0	0	0	0	0
GALNT18	mRNA	0	0	0	0	0
LOC154449	mRNA	0	0	0	0	0
NPAS3	mRNA	0	0	0	0	0
NDUFB1	mRNA	0	0	0	0	0
USP13	mRNA	0	0	0	0	0
LOC646282	mRNA	0	0	0	0	0
SYTL4	mRNA	0	-0.0397342	0	0	0
CMC4	mRNA	0	0	0	0	0
KLF10	mRNA	0	0	0	0	0
BC006530	mRNA	0	0	0	0	0
FGA	mRNA	0	0	0	0	0
FBXO39	mRNA	0	0	0	0	0
CNTLN	mRNA	0	0	0	0	0
KIAA1659	mRNA	0	0	0	0	0
MDK	mRNA	0	0	0	0	0
BTG3	mRNA	0	0	0	0	0
KIAA1524	mRNA	0	0	0	0	0
PSG6	mRNA	0	0	0	0	0
PRDM1	mRNA	0	0	0	0	0
SLFN12L	mRNA	0	0	0	0	0
TYMP	mRNA	0	0	0	0	0
LOC255025	mRNA	0	0	0	0	0
LY96	mRNA	0	0	0	0	0
HIF1A	mRNA	0	0	0	0	0
ETS2	mRNA	0	0	0	0	0
CPSF7	mRNA	0	0	0	0	0
PDE7B	mRNA	0	0	0	0	0
SPRY2	mRNA	0	0	0	0	0
KIF26A	mRNA	0	0	0	0	0
AQP1	mRNA	0	0	0	0	0
TTYH2	mRNA	0	0	0	0	0
ARAP3	mRNA	0	0	0	0	0
KAT5	mRNA	0	0	0	0	0
RRAD	mRNA	0	0	0	0	0
KLHL21	mRNA	0	0	0	0	0
ARHGAP6	mRNA	0	0	0	0	0
LINC00518	mRNA	0	0	0	0	0
MSRA	mRNA	0	0	0	0	0
EDNRB	mRNA	0	0	0	0	0
KCNQ1	mRNA	0	0	0	0	0
LPCAT3	mRNA	0	0	0	0	0
FURIN	mRNA	0	0	0	0	0
THC2653236	mRNA	0	0	0	0	0
BC063426	mRNA	0	0	0	0	0
LOC346329	mRNA	0	0	0	0	0
PLK5	mRNA	0	0	0	0	0
NAT16	mRNA	0	0	0	0	0
MED26	mRNA	0	0	0	0	0
AGPHD1	mRNA	0	0	0	0	0
PACSIN3	mRNA	0	0	0	0	0
TXNDC8	mRNA	0	0	0	0	0
ZBTB22	mRNA	0	0	0	0	0
DDR1	mRNA	0	0	0	0	0
SLC38A8	mRNA	0	0	0	0	0
FBXO48	mRNA	0	0	0	0	0
RXFP4	mRNA	0	0	0	0	0
ATAD3C	mRNA	0	0	0	0	0
GABRR1	mRNA	0	0	0	0	0
MS4A13	mRNA	0	0	0	0	0
FLJ34515	mRNA	0	0	0	0	0
PRM2	mRNA	0	0	0	0	0
FAM204A	mRNA	0	0	0	0	0
IKZF5	mRNA	0	0	0	0	0
LOC100286937	mRNA	0	0	0	0	0
SYNE3	mRNA	0	0	0	0	0
ATXN1L__36970	mRNA	0	0	0	0	0
LINC00341	mRNA	0	0	0	0	0
MTMR9LP	mRNA	0	0	0	0	0
FAM5C	mRNA	0	0.0819621	0	0	0
FYCO1	mRNA	0	0	0	0	0
LOC283481	mRNA	0	0	0	0	0
FADD	mRNA	0	0	0	0	0
AAMDC	mRNA	0	0	0	0	0
PRKRIR	mRNA	0	0	0	0	0
AQP11	mRNA	0	0	0	0	0
NDUFC2	mRNA	0	0	0	0	0
CTTN	mRNA	0	0	0	0	0
PPFIA1	mRNA	0	0	0	0	0
ALG8	mRNA	0	0	0	0	0
INTS4	mRNA	0	0	0	0	0
CLNS1A	mRNA	0	0	0	0	0
RAB6A	mRNA	0	0	0	0	0
H3F3A	mRNA	0	0	0	0	0
C1QL4	mRNA	0	0	0	0	0
LOC643401	mRNA	0	0	0	0	0
HIST1H3A	mRNA	0	0	0	0	0
DNAH14	mRNA	0	0	0	0	0
RAB6C	mRNA	0	0	0	0	0
RP11.35N6.1	mRNA	0	0	0	0	0
SMAD1	mRNA	0	0	0	0	0
C2orf61	mRNA	0	0	0	0	0
GRIA2	mRNA	0	0	0	0	0
ACMSD	mRNA	0	0	0	0	0
GOLGA6L5	mRNA	0	0	0	0	0
SFXN5	mRNA	0	0	0	0	0
MFI2	mRNA	0	0	0	0	0
HPCA	mRNA	0	0	0	0	0
CCDC40	mRNA	0	0	0	0	0
SNCAIP	mRNA	0	0	0	0	0
CCL14	mRNA	0	0	0	0	0
RGL1	mRNA	0	0	0	0	0
CCL15	mRNA	0	0	0	0	0
CBLN4	mRNA	0	0	0	0	0
A_24_P643776	mRNA	0	0	0	0	0
OSR1	mRNA	0	0	0	0	0
COL14A1	mRNA	0	0	0	0	0
Contig54847_RC	mRNA	0	0	0	0	0
FANCG	mRNA	0	0	0	0	0
POLA1	mRNA	0	0	0	0	0
HIST2H2AC	mRNA	0	0	0	0	0
HNRNPUL1	mRNA	0	0	0	0	0
DEPDC5	mRNA	0	0	0	0	0
TFIP11	mRNA	0	0	0	0	0
AMER1	mRNA	0	0	0	0	0
NP1174879	mRNA	0	0	0	0	0
TSPY4	mRNA	0	0	0	0	0
ACTR3B	mRNA	0	0	0	0	0
LINC00467	mRNA	0	0	0	0	0
VPS25	mRNA	0	0	0	0	0
FAM71F1	mRNA	0	0	0	0	0
EFTUD2	mRNA	0	0	0	0	0
FAM71F2	mRNA	0	0	0	0	0
TG	mRNA	0	0	0	0	0
PSME3	mRNA	0	0	0	0	0
CCDC103	mRNA	0	0	0	0	0
LSM12	mRNA	0	0	0	0	0
LOC440983	mRNA	0	0	0	0	0
C22orf46	mRNA	0	0	0	0	0
UGT2B7	mRNA	-0.0256045	0	0	0	0
ST7.AS1	mRNA	0	0	0	0	0
CCT6B	mRNA	0	0	0	0	0
ENST00000316043	mRNA	0	0	0	0	0
ACN9	mRNA	0	0	0	0	0
CYB5D2	mRNA	0	0	0	0	0
LCE5A	mRNA	0	0	0	0	0
LOC100127891	mRNA	0	0	0	0	0
AQP5	mRNA	0	0	0	0	0
NOL12	mRNA	0	0	0	0	0
SSNA1	mRNA	0	0	0	0	0
CNFN	mRNA	0	0	0	0	0
PLA2G3	mRNA	0	0	0	0	0
DPM3	mRNA	0	0	0	0	0
2012-09-01	mRNA	0	0	0	0	0
MTVR2	mRNA	0	0	0	0	0
ENST00000426719	mRNA	0	0	0	0	0
PHF6	mRNA	0	0	0	0	0
PASK	mRNA	0	0	0	0	0
TCEANC	mRNA	0	0	0	0	0
SFI1	mRNA	0	0	0	0	0
POP1	mRNA	0	0	0	0	0
FAM53B	mRNA	0	0	0	0	0
AK2	mRNA	0	0	0	0	0
ZDHHC21	mRNA	0	0	0	0	0
NUP214	mRNA	0	0	0	0	0
CCL2	mRNA	0	0	0	0	0
HSF1	mRNA	0	0	0	0	0
ZNF16	mRNA	0	0	0	0	0
NDRG1	mRNA	0	0	0	0	0
NDUFB9	mRNA	0	0	0	0	0
EEF1D	mRNA	0	0	0	0	0
PUF60	mRNA	0	0	0	0	0
PCTP	mRNA	0	0	0	0	0
CDKL1	mRNA	0	0	0	0	0
LOC391578	mRNA	0	0	0	0	0
EEF1DP3	mRNA	0	0	0	0	0
NKX2.3	mRNA	0	0	0	0	0
C14orf23__11093	mRNA	0	0	0	0	0
SCARNA12	mRNA	0	0	0	0	0
FAM58BP	mRNA	0	0	0	0	0
RPL8	mRNA	0	0	0	0	0
KRTAP2.4	mRNA	0	0	0	0	0
VWF	mRNA	0	0	0	0	0
CRBN	mRNA	0	0	0	0	0
TMEM88	mRNA	0	0	0	0	0
CYTL1	mRNA	0	0	0	0	0
GNL1	mRNA	0	0	0	0	0
ZNF106	mRNA	0	0	0	0	0
LRRC70	mRNA	0	0	0	0	0
HBD	mRNA	0	0	0	0	0
HBB	mRNA	0	0	0	0	0
CELSR1	mRNA	0	0	0	0	0
FLJ30901	mRNA	0	-0.0822077	0	0	0
TOX3	mRNA	0	0	0	0	0
GRM6	mRNA	0	0	0	0	0
SCUBE1	mRNA	0	0	0	0	0
PSRC1	mRNA	0	0	0	0	0
HMGB2	mRNA	0	0	0	0	0
DKFZp547J222	mRNA	0	0	0	0	0
LOC144742	mRNA	0	0	0	0	0
RBX1	mRNA	0	0	0	0	0
MLPH	mRNA	0	0	0	0	0
PCGF1	mRNA	0	0	0	0	0
MOSPD3	mRNA	0	0	0	0	0
TM9SF1	mRNA	0	0	0	0	0
GTDC2	mRNA	0	0	0	0	0
SLC2A10	mRNA	0	0	0	0	0
GSTO2	mRNA	0	0	0	0	0
EPN3	mRNA	0	0	0	0	0
SETD1B	mRNA	0	0	0	0	0
FAM174B	mRNA	0	0	0	0	0
NIPSNAP1	mRNA	0	0	0	0	0
TXN2	mRNA	0	0	0	0	0
FAM83F	mRNA	0	0	0	0	0
KCNQ2	mRNA	0	0	0	0	0
SOX14	mRNA	0	0	0	0	0
SLC32A1	mRNA	0	0	0	0	0
C22orf39	mRNA	0	0	0	0	0
NDUFA6	mRNA	0	0	0	0	0
UQCR10	mRNA	0	0	0	0	0
LOC644310	mRNA	0	0	0	0	0
C22orf29	mRNA	0	0	0	0	0
NUDT16	mRNA	0	0	0	0	0
TBC1D14	mRNA	0	0	0	0	0
TYSND1	mRNA	0	0	0	0	0
LECT2	mRNA	0	0	0	0	0
Z36836	mRNA	0	0	0	0	0
MT.ND1	mRNA	0	0	0	0	0
CR603201	mRNA	0	0	0	0	0
FOXM1	mRNA	0	0	0	0	0
CENPM	mRNA	0	0	0	0	0
CDC45	mRNA	0	0	0	0	0
MYBL2	mRNA	0	0	0	0	0
UBE2L3	mRNA	0	0	0	0	0
SNRPD3	mRNA	0	0	0	0	0
SMARCB1	mRNA	0	0	0	0	0
LARGE	mRNA	0	0	0	0	0
SLC25A17	mRNA	0	0	0	0	0
PAWR	mRNA	0	0	0	0	0
LOC286126	mRNA	0	0	0	0	0
COX18	mRNA	0	0	0	0	0
C3orf52	mRNA	0	0	0	0	0
DGUOK	mRNA	0	0	0	0	0
FOXP1	mRNA	0	0	0	0	0
RPL37A	mRNA	0	0	0	0	0
ZNF70	mRNA	0	0	0	0	0
ATP7B	mRNA	0	0	0	0	0
FN1	mRNA	0.22425	0	0	0	0
GJB2	mRNA	0.358635	0	0	0	0
COL10A1	mRNA	0.248892	0	0	0	0
ALPK2	mRNA	0.0190181	0	0	0	0
COL8A1	mRNA	0.0382225	0	0	0	0
MMP13	mRNA	0.358026	0	0	0	0
SRPX2	mRNA	0.0486846	0	0	0	0
MFAP5	mRNA	0.0757273	0	0	0	0
COL11A1	mRNA	0.597523	0	0	0	0
ITGA11	mRNA	0.122598	0	0	0	0
DKFZp566F0947	mRNA	0	0	0	0	0
CCDC66	mRNA	0	0	0	0	0
ADRB2	mRNA	0	0	0	0	0
CCDC158	mRNA	0	0	0	0	0
PIK3R5	mRNA	0	0	0	0	0
BC036424	mRNA	0	0	0	0	0
TM4SF4	mRNA	0	0	0	0	0
TPPP2	mRNA	0	0	0	0	0
CALCA	mRNA	0	0	0	0	0
MROH2A	mRNA	0	0	0	0	0
AK090417	mRNA	0	0	0	0	0
C3orf49	mRNA	0	0	0	0	0
TMEM200B	mRNA	0	0	0	0	0
WFIKKN2	mRNA	0	0	0	0	0
RING1	mRNA	0	0	0	0	0
COL11A2	mRNA	0	0	0	0	0
SPATA16	mRNA	0	0	0	0	0
TPPP	mRNA	0	0	0	0	0
SPINK9	mRNA	0	0	0	0	0
BTG4	mRNA	0	0	0	0	0
C7orf57	mRNA	0	0	0	0	0
HTR3C	mRNA	0	0	0	0	0
GFAP	mRNA	0	0	0	0	0
BRPF3	mRNA	0	0	0	0	0
LOC100130247	mRNA	0	0	0	0	0
DPF2	mRNA	0	0	0	0	0
POFUT1	mRNA	0	0	0	0	0
A_24_P685442	mRNA	0	0	0	0	0
GAFA3	mRNA	0	0	0	0	0
MGARP	mRNA	0	0	0	0	0
GSTA2	mRNA	0	0	0	0	0
A_24_P807301	mRNA	0	0	0	0	0
SCN7A	mRNA	0	0	0	0	0
TP73.AS1	mRNA	0	0	0	0	0
SHROOM1	mRNA	0	0	0	0	0
C14orf119	mRNA	0	0	0	0	0
SMOC2	mRNA	0	0	0	0	0
LHX4	mRNA	0	0	0	0	0
CSPG4P1Y	mRNA	0	0	0	0	0
GGA1	mRNA	0	0	0	0	0
LOC388886	mRNA	0	0	0	0	0
PVALB	mRNA	0	0	0	0	0
HCN3	mRNA	0	0	0	0	0
TAB1	mRNA	0	0	0	0	0
PATZ1	mRNA	0	0	0	0	0
EP300	mRNA	0	0	0	0	0
DAND5	mRNA	0	0	0	0	0
INPP5J	mRNA	0	0	0	0	0
GLP1R	mRNA	0	0	0	0	0
TMEM119	mRNA	0	0	0	0	0
ADAMTSL4	mRNA	0	0	0	0	0
CTRB2	mRNA	0	0	0	0	0
SFRP4	mRNA	0	0	0	0	0
FAM170B	mRNA	0	0	0	0	0
NOV	mRNA	0	0	0	0	0
OR5AR1	mRNA	0	0	0	0	0
B3GALT2	mRNA	0	0	0	0	0
ITIH2	mRNA	0	0	0	0	0
CA11	mRNA	0	0	0	0	0
AK130878	mRNA	0	0	0	0	0
TMEM98	mRNA	0	0	0	0	0
UGT2A3	mRNA	0	0	0	0	0
LOC100127984	mRNA	0	0	0	0	0
TUB	mRNA	0	0	0	0	0
VSX1	mRNA	0	0	0	0	0
EIF4E1B	mRNA	0	0	0	0	0
NEK1	mRNA	0	0	0	0	0
CPXM2	mRNA	0	0	0	0	0
PDE1A	mRNA	0	0	0	0	0
IGF2	mRNA	0	0	0	0	0
RNF144A	mRNA	0	0	0	0	0
TBPL1	mRNA	0	0	0	0	0
SSC5D	mRNA	0	0	0	0	0
CILP	mRNA	0	0	0	0	0
CERCAM	mRNA	0	0	0	0	0
A_24_P937039	mRNA	0	0	0	0	0
CBS	mRNA	0	0	0	0	0
ASCL4	mRNA	0	0	0	0	0
LOC100129053	mRNA	0	0	0	0	0
CHST12	mRNA	0	0	0	0	0
MMP23B	mRNA	0	0	0	0	0
IVL	mRNA	0	0	0	0	0
TXNDC15	mRNA	0	0	0	0	0
PGAP3	mRNA	0	0	0	0	0
T07777	mRNA	0	0	0	0	0
AW014785	mRNA	0	0	0	0	0
DIS3L2__15964	mRNA	0	0	0	0	0
ANG	mRNA	0	0	0	0	0
BX105952	mRNA	0	0	0	0	0
ERBB2	mRNA	0	0	0	0	0
THC2632326	mRNA	0	0	0	0	0
SMC4	mRNA	0	0	0	0	0
RAP2B	mRNA	0	0	0	0	0
RALA	mRNA	0	0	0	0	0
DYRK2	mRNA	0	0	0	0	0
KPNA4	mRNA	0	0	0	0	0
ZNF829	mRNA	0	0	0	0	0
B3GNT2	mRNA	0	0	0	0	0
NUDT4	mRNA	0	0	0	0	0
RP6.213H19.1	mRNA	0	0	0	0	0
MYEF2	mRNA	0	0	0	0	0
CD44	mRNA	0	0	0	0	0
CLDN8	mRNA	0	0	0	0	0
NARS2	mRNA	0	0	0	0	0
CTXN2	mRNA	0	0	0	0	0
EGLN1	mRNA	0	0	0	0	0
ZFP91	mRNA	0	0	0	0	0
GLYATL2	mRNA	0	0.0355244	0	0	0
SHANK2.AS3	mRNA	0	0	0	0	0
LOC100216545	mRNA	0	0	0	0	0
KRTAP20.2	mRNA	0	0	0	0	0
GFRA3	mRNA	0	0	0	0	0
TRHR	mRNA	0	0	0	0	0
ZCCHC5	mRNA	0	0	0	0	0
SNCA	mRNA	0	0	0	0	0
ELTD1	mRNA	0	0	0	0	0
EMCN	mRNA	0	0	0	0	0
ATP8B4	mRNA	0	0	0	0	0
ECSCR	mRNA	0	0	0	0	0
CD93	mRNA	0	0	0	0	0
PECAM1	mRNA	0	0	0	0	0
RCAN1	mRNA	0	0	0	0	0
MMRN1	mRNA	0	0	0	0	0
BEX4	mRNA	0	0	0	0	0
SPHAR	mRNA	0	0	0	0	0
ADAMTS9	mRNA	0	0	0	0	0
COPA	mRNA	0	0	0	0	0
KLHL30	mRNA	0	0	0	0	0
RP5.1022P6.2	mRNA	0	0	0	0	0
SPAM1	mRNA	0	0	0	0	0
ENST00000425084	mRNA	0	0	0	0	0
EPHA4	mRNA	0	0	0	0	0
CASP10	mRNA	0	0	0	0	0
ADAM6	mRNA	0	0	0	0	0
RASGRP3	mRNA	0	0	0	0	0
KRTAP4.6	mRNA	0	0	0	0	0
C20orf202	mRNA	0	0	0	0	0
IQGAP2	mRNA	0	0	0	0	0
KCNC4	mRNA	0	0	0	0	0
CTDSPL	mRNA	0	0	0	0	0
ARC	mRNA	0	0	0	0	0
AOX1	mRNA	0	0	0	0	0
FAHD2A	mRNA	0	0	0	0	0
C10orf25	mRNA	0	0	0	0	0
USP21	mRNA	0	0	0	0	0
ZNF467	mRNA	0	0	0	0	0
GBF1	mRNA	0	0	0	0	0
SLC4A3	mRNA	0	0	0	0	0
TPI1	mRNA	0	0	0	0	0
PVRL4	mRNA	0	0	0	0	0
VTI1A	mRNA	0	0	0	0	0
FOXA1	mRNA	0	0	0	0	0
FAM110C	mRNA	0	0	0	0	0
RORC	mRNA	0	0	0	0	0
PLEKHA6	mRNA	0	0	0	0	0
CYB5R1	mRNA	0	0	0	0	0
ZNF750	mRNA	0	0	0	0	0
SEMG1	mRNA	0	0	0	0	0
GOLT1A	mRNA	0	0	0	0	0
FAM171A1	mRNA	0	0	0	0	0
MMRN2	mRNA	0	0	0	0	0
ROBO4	mRNA	0	0	0	0	0
SCN3B	mRNA	0	0	0	0	0
GPRC5B	mRNA	0	0	0	0	0
SVEP1	mRNA	0	0	0	0	0
F10	mRNA	0	0	0	0	0
A_23_P331098	mRNA	0	0	0	0	0
SSFA2	mRNA	0	0	0	0	0
SNRPN	mRNA	0	0	0	0	0
MOAP1	mRNA	0	0	0	0	0
LOC400027	mRNA	0	0	0	0	0
VN1R1	mRNA	0	0	0	0	0
ETFDH	mRNA	0	0	0	0	0
BE877368	mRNA	0	0	0	0	0
BMS1P4	mRNA	0	0	0	0	0
CLDN20	mRNA	0	0	0	0	0
PDE2A	mRNA	0	0	0	0	0
GPR20	mRNA	0	0	0	0	0
ATP1B2	mRNA	0	0	0	0	0
DMTN	mRNA	0	0	0	0	0
SHANK3	mRNA	0	0	0	0	0
TPO	mRNA	0	0	0	0	0
FAXDC2	mRNA	0	0	0	0	0
FOXC1	mRNA	0	0	0	0	0
SPTB	mRNA	0	0	0	0	0
KIAA1549L	mRNA	0	0	0	0	0
FGF20	mRNA	0	0	0	0	0
LOC100130996	mRNA	0	0	0	0	0
SMIM14	mRNA	0	0	0	0	0
CCKBR	mRNA	0	0	0	0	0
FBXL19.AS1	mRNA	0	0	0	0	0
FLJ31715	mRNA	0	0	0	0	0
LOC730167	mRNA	0	0	0	0	0
PDZD11	mRNA	0	0	0	0	0
MAP7	mRNA	0	0	0	0	0
UBN1	mRNA	0	0	0	0	0
ORC2	mRNA	0	0	0	0	0
APOL5	mRNA	0	0	0	0	0
SCEL	mRNA	0	0	0	0	0
SPANXA2.OT1	mRNA	0	0	0	0	0
A_23_P378766	mRNA	0	0	0	0	0
GPATCH2L	mRNA	0	0	0	0	0
SPINK4	mRNA	0	0	0	0	0
MYADML2	mRNA	0	0	0	0	0
NCOA7	mRNA	0	0	0	0	0
PNRC1	mRNA	0	0	0	0	0
PTX3	mRNA	0	0	0	0	0
TMEM30A	mRNA	0	0	0	0	0
IKBKB	mRNA	0	0	0	0	0
ARHGEF11	mRNA	0	0	0	0	0
HHAT	mRNA	0	0	0	0	0
KIAA0040	mRNA	0	0	0	0	0
CHTOP	mRNA	0	0	0	0	0
CERS2	mRNA	0	0	0	0	0
CLK2	mRNA	0	0	0	0	0
HOXC10	mRNA	0	0	0	0	0
LOC643431	mRNA	0	0	0	0	0
BSCL2	mRNA	0	0	0	0	0
LOC100133580	mRNA	0	0	0	0	0
PPP4C	mRNA	0	0	0	0	0
CNTNAP5	mRNA	0	0	0	0	0
C9orf57	mRNA	0	0	0	0	0
GORASP2	mRNA	0	0	0	0	0
NP090070	mRNA	0	0	0	0	0
PCBD1	mRNA	0	0	0	0	0
ZFYVE20	mRNA	0	0	0	0	0
DOCK1	mRNA	0	0	0	0	0
SLC4A1AP	mRNA	0	0	0	0	0
ZNF204P	mRNA	0	0	0	0	0
DCDC2	mRNA	0	-0.146089	0	0	0
SLC4A5	mRNA	0	0	0	0	0
ZNF621	mRNA	0	0	0	0	0
DTX3	mRNA	0	0	0	0	0
GOLGA8EP	mRNA	0	0	0	0	0
LOC646197	mRNA	0	0	0	0	0
KIAA1244	mRNA	0	0	0	0	0
POLR1C	mRNA	0	0	0	0	0
PPME1	mRNA	0	0	0	0	0
DNAJA4	mRNA	0	0	0	0	0
ARF1	mRNA	0	0	0	0	0
PLCB1	mRNA	0	0	0	0	0
LOC100132893	mRNA	0	0	0	0	0
LOC100132848	mRNA	0	0	0	0	0
AF090895	mRNA	0	0	0	0	0
NPPA	mRNA	0	0	0	0	0
LOC100131726	mRNA	0	0	0	0	0
PGLYRP2	mRNA	0	0	0	0	0
CSHL1	mRNA	0	0	0	0	0
OR52N2	mRNA	0	0	0	0	0
FAM151A	mRNA	0	0	0	0	0
TFPI	mRNA	0	0	0	0	0
SELE	mRNA	0	0	0	0	0
ENST00000377555	mRNA	0	0	0	0	0
MID1	mRNA	0	0	0	0	0
CXCL1	mRNA	0	0	0	0	0
CXCL2	mRNA	0	0	0	0	0
LPPR4	mRNA	0	0	0	0	0
PRKCDBP	mRNA	0	0	0	0	0
PPAPDC3	mRNA	0	0	0	0	0
CD248	mRNA	0	0	0	0	0
PCOLCE	mRNA	0	0	0	0	0
LOC100130943	mRNA	0	0	0	0	0
CYB5R3	mRNA	0	0	0	0	0
PHYHIP	mRNA	0	0	0	0	0
VAMP5	mRNA	0	0	0	0	0
APBB1IP	mRNA	0	0	0	0	0
COTL1	mRNA	0	0	0	0	0
GBP5	mRNA	0	0	0	0	0
TAGAP	mRNA	0	0	0	0	0
TDRD7	mRNA	0	0	0	0	0
DSE	mRNA	0	0	0	0	0
SEMA4D	mRNA	0	0	0	0	0
CXCL10	mRNA	0	0	0	0	0
TNFSF13B	mRNA	0	0	0	0	0
DOCK2	mRNA	0	0	0	0	0
ZHX3	mRNA	0	0	0	0	0
GPT2	mRNA	0	0	0	0	0
FAM219B	mRNA	0	0	0	0	0
ADCY6	mRNA	0	0	0	0	0
WASF2	mRNA	0	0	0	0	0
MBTPS1	mRNA	0	0	0	0	0
ENST00000360201	mRNA	0	0	0	0	0
FAM168B	mRNA	0	0	0	0	0
LGR4	mRNA	0	0	0	0	0
GREB1	mRNA	0	-0.208078	0	0	0
SEC14L2	mRNA	0	-0.115921	0	0	0
SLITRK6	mRNA	0	-0.411451	0	0	0
CCDC7	mRNA	0	0	0	0	0
ENST00000448309	mRNA	0	0	0	0	0
PLCL1	mRNA	0	0	0	0	0
ZNF92	mRNA	0	0	0	0	0
PREX1	mRNA	0	-0.0678682	0	0	0
GRIK3	mRNA	0	-0.203838	0	0	0
PGR	mRNA	0	-0.404414	0	0	0
DDI1	mRNA	0	0	0	0	0
ABCB6	mRNA	0	0	0	0	0
KIAA0100	mRNA	0	0	0	0	0
DLG5	mRNA	0	0	0	0	0
CT45A5	mRNA	0	0	0	0	0
XPNPEP3	mRNA	0	0	0	0	0
RAE1	mRNA	0	0	0	0	0
MAPK12	mRNA	0	0	0	0	0
GSTT2B	mRNA	0	0	0	0	0
MYL12B	mRNA	0	0	0	0	0
CKAP5	mRNA	0	0	0	0	0
ECT2	mRNA	0	0	0	0	0
PTPN3	mRNA	0	0	0	0	0
DNAJB5	mRNA	0	0	0	0	0
PRDM6	mRNA	0	0	0	0	0
PDLIM7	mRNA	0	0	0	0	0
THBS2	mRNA	0.11247	0	0	0	0
FAM127A	mRNA	0	0	0	0	0
ADAMTS14	mRNA	0.158584	0	0	0	0
SPSB1	mRNA	0	0	0	0	0
EMILIN1	mRNA	0	0	0	0	0
LOC100270710	mRNA	0	0	0	0	0
FHL3	mRNA	0	0	0	0	0
ANGPTL3	mRNA	0	0	0	0	0
PRKG1	mRNA	0	0	0	0	0
TSPEAR	mRNA	0	0	0	0	0
ATP6V0A1	mRNA	0	0	0	0	0
SLC16A9	mRNA	0	0	0	0	0
RBM46	mRNA	0	0	0	0	0
BPESC1	mRNA	0	0	0	0	0
COL4A6	mRNA	0	0	0	0	0
TMEM128	mRNA	0	0	0	0	0
TBC1D9	mRNA	0	0	0	0	0
NEK4	mRNA	0	0	0	0	0
C6orf211	mRNA	0	0	0	0	0
WWP1	mRNA	0	0	0	0	0
KIF12	mRNA	0	0	0	0	0
HEBP1	mRNA	0	0	0	0	0
FAM196A	mRNA	0	-0.167364	0	0	0
MTHFD2L	mRNA	0	0	0	0	0
ESR1	mRNA	0	-0.0653601	0	0	0
ITGA4	mRNA	0	0	0	0	0
CFB	mRNA	0	0	0	0	0
TACC3	mRNA	0	0	0	0	0
SAMD9L	mRNA	0	0	0	0	0
DAPP1	mRNA	0	0	0	0	0
CLEC2D	mRNA	0	0	0	0	0
KDM2B	mRNA	0	0	0	0	0
TNFAIP1	mRNA	0	0	0	0	0
FIG4	mRNA	0	0	0	0	0
DYNLT1	mRNA	0	0	0	0	0
KPNB1	mRNA	0	0	0	0	0
TRIM44	mRNA	0	0	0	0	0
TAOK1	mRNA	0	0	0	0	0
AATF	mRNA	0	0	0	0	0
LOC338620	mRNA	0	0	0	0	0
MDN1	mRNA	0	0	0	0	0
AK025055	mRNA	0	0	0	0	0
LRP1B	mRNA	0	0	0	0	0
THRB	mRNA	0	0	0	0	0
MAP1LC3C	mRNA	0	0	0	0	0
ANO3	mRNA	0	0	0	0	0
TMEM14E	mRNA	0	0	0	0	0
LOC284998	mRNA	0	0	0	0	0
HRCT1	mRNA	0	0	0	0	0
PTPRU	mRNA	0	0	0	0	0
PARP12	mRNA	0	0	0	0	0
IFIH1	mRNA	0	0	0	0	0
BATF2	mRNA	0	0	0	0	0
OAS3	mRNA	0	0	0	0	0
OASL	mRNA	0	0	0	0	0
TAP1	mRNA	0	0	0	0	0
CXCR2P1	mRNA	0	0	0	0	0
MX1	mRNA	0	0	0	0	0
SAMD9	mRNA	0	0	0	0	0
STAT1	mRNA	0	0	0	0	0
PJA1	mRNA	0	0	0	0	0
DNM3	mRNA	0	0	0	0	0
TNNT3	mRNA	0	0	0	0	0
LAMA2	mRNA	0	0	0	0	0
SPATA7	mRNA	0	0	0	0	0
DMRT2	mRNA	0	0	0	0	0
CLCN4	mRNA	0	0	0	0	0
HTR2B	mRNA	0	0	0	0	0
F2RL2	mRNA	0	0	0	0	0
SAMD12	mRNA	0	0	0	0	0
TMEM182	mRNA	0	0	0	0	0
SCML2	mRNA	0	0	0	0	0
BAMBI	mRNA	0	0	0	0	0
SVOPL	mRNA	0	0	0	0	0
SHANK2	mRNA	0	0	0	0	0
SMYD2	mRNA	0	0	0	0	0
WWC1	mRNA	0	0	0	0	0
NIPSNAP3B	mRNA	0	0	0	0	0
PHF3	mRNA	0	0	0	0	0
HADHB	mRNA	0	0	0	0	0
NAP1L2	mRNA	0	0	0	0	0
JMY	mRNA	0	0	0	0	0
LOC100289026	mRNA	0	0	0	0	0
KLHL20	mRNA	0	0	0	0	0
WDR26	mRNA	0	0	0	0	0
LOC100132005	mRNA	0	0	0	0	0
SUGP2	mRNA	0	0	0	0	0
CKS1B	mRNA	0	0	0	0	0
FLJ40504	mRNA	0	0	0	0	0
ZBTB9	mRNA	0	0	0	0	0
A_24_P926410	mRNA	0	0	0	0	0
XPO5	mRNA	0	0	0	0	0
PARP1	mRNA	0	0	0	0	0
SLC35E1	mRNA	0	0	0	0	0
NCR3LG1	mRNA	0	0	0	0	0
CLDN7	mRNA	0	0	0	0	0
MTFMT	mRNA	0	0	0	0	0
METTL2B	mRNA	0	0	0	0	0
LOC100128372	mRNA	0	0	0	0	0
OR51F2	mRNA	0	0	0	0	0
LOC100130116	mRNA	0	0	0	0	0
DNTT	mRNA	0	0	0	0	0
DNAH6	mRNA	0	0	0	0	0
CUL9	mRNA	0	0	0	0	0
PROK2	mRNA	0	0	0	0	0
LOC645752	mRNA	0	0	0	0	0
RAB7L1	mRNA	0	0	0	0	0
ANKRD36BP1	mRNA	0	0	0	0	0
ALDOB	mRNA	0	0	0	0	0
LOC100131573	mRNA	0	0	0	0	0
ARMC2	mRNA	0	0	0	0	0
CWC25	mRNA	0	0	0	0	0
ISM2	mRNA	0	0	0	0	0
HK2	mRNA	0	0	0	0	0
CUZD1	mRNA	0	0	0	0	0
MAPK13	mRNA	0	0	0	0	0
FOXK1	mRNA	0	0	0	0	0
PPFIA4	mRNA	0	-0.0486328	0	0	0
SUSD4	mRNA	0	0	0	0	0
PPP1R9A	mRNA	0	0	0	0	0
MYT1	mRNA	0	0	0	0	0
FAM135B	mRNA	0	0	0	0	0
AMZ1	mRNA	0	-0.0872949	0	0	0
SLC25A15	mRNA	0	0	0	0	0
A_23_P32593	mRNA	0	0	0	0	0
SPA17	mRNA	0	0	0	0	0
MCM4	mRNA	0	0	0	0	0
MREG	mRNA	0	0	0	0	0
CTSL2	mRNA	0	0	0	0	0
TSFM	mRNA	0	0	0	0	0
KIF11	mRNA	0	0	0	0	0
KIF24	mRNA	0	0	0	0	0
MARVELD3	mRNA	0	0	0	0	0
CA2	mRNA	0	0	0	0	0
MLST8	mRNA	0	0	0	0	0
LOC643650	mRNA	0	0	0	0	0
NM_015940	mRNA	0	0	0	0	0
ADCK4	mRNA	0	0	0	0	0
ACSM1	mRNA	0	0	0	0	0
PLA2G4C	mRNA	0	0	0	0	0
DHRS4	mRNA	0	0	0	0	0
GSTZ1	mRNA	0	0	0	0	0
ALDH4A1	mRNA	0	0	0	0	0
SLC25A37	mRNA	0	0	0	0	0
IL6	mRNA	0	0	0	0	0
DNAJB4	mRNA	0	0	0	0	0
CR1	mRNA	0	0	0	0	0
WNT16	mRNA	0	0	0	0	0
AK024389	mRNA	0	0	0	0	0
STAT6	mRNA	0	0	0	0	0
ZNF786	mRNA	0	0	0	0	0
LOC100128573	mRNA	0	0	0	0	0
ARHGEF28	mRNA	0	0	0	0	0
NEURL	mRNA	0	-0.0372639	0	0	0
USP40	mRNA	0	0	0	0	0
NEUROD1	mRNA	0	0	0	0	0
KIAA1751__22525	mRNA	0	0	0	0	0
ENST00000310542	mRNA	0	0	0	0	0
BTNL8	mRNA	0	0	0	0	0
SERPINB1	mRNA	0	0	0	0	0
PSME2	mRNA	0	0	0	0	0
OR5M8	mRNA	0	0	0	0	0
SERPINB8	mRNA	0	0	0	0	0
EIF4A1	mRNA	0	0	0	0	0
TMOD2	mRNA	0	0	0	0	0
CD226	mRNA	0	0	0	0	0
CBL	mRNA	0	0	0	0	0
UBE2H	mRNA	0	0	0	0	0
HMGB3	mRNA	0	0	0	0	0
PIP4K2C	mRNA	0	0	0	0	0
ESRP1	mRNA	0	0	0	0	0
ELAVL1	mRNA	0	0	0	0	0
LNX1	mRNA	0	0	0	0	0
TMBIM6	mRNA	0	0	0	0	0
CERS6	mRNA	0	0	0	0	0
OR2T5	mRNA	0	0	0	0	0
ARSB	mRNA	0	0	0	0	0
FLJ25363	mRNA	0	0	0	0	0
RPL26L1	mRNA	0	0	0	0	0
R60067	mRNA	0	0	0	0	0
SPATA24	mRNA	0	0	0	0	0
GCM2	mRNA	0	0	0	0	0
C20orf196	mRNA	0	0	0	0	0
LRFN4	mRNA	0	0	0	0	0
LELP1	mRNA	0	0	0	0	0
MED30	mRNA	0	0	0	0	0
OR6A2	mRNA	0	0	0	0	0
CXorf58	mRNA	0	0	0	0	0
NKAIN1	mRNA	0	-0.369833	0	0	0
MMP16	mRNA	0	0	0	0	0
SLC25A25	mRNA	0	0	0	0	0
CDK4	mRNA	0	0	0	0	0
PVT1	mRNA	0	0	0	0	0
CNPY4	mRNA	0	0	0	0	0
VWCE	mRNA	0	0	0	0	0
TCF23	mRNA	0	0	0	0	0
REXO1L1__39841	mRNA	0	0	0	0	0
ARHGEF4	mRNA	0	0	0	0	0
NP239955	mRNA	0	0	0	0	0
LCE2D	mRNA	0	0	0	0	0
C14orf184	mRNA	0	0	0	0	0
LOC100131818	mRNA	0	0	0	0	0
BAG6	mRNA	0	0	0	0	0
SIN3A	mRNA	0	0	0	0	0
GPANK1	mRNA	0	0	0	0	0
CHERP	mRNA	0	0	0	0	0
PRSS54	mRNA	0	0	0	0	0
FLOT1	mRNA	0	0	0	0	0
KLHL26	mRNA	0	0	0	0	0
TLE3	mRNA	0	0	0	0	0
C17orf100	mRNA	0	0	0	0	0
SLC16A6	mRNA	0	-0.0332884	0	0	0
WNT3	mRNA	0	0	0	0	0
MPST	mRNA	0	0	0	0	0
CHEK2	mRNA	0	0	0	0	0
TOP1MT	mRNA	0	0	0	0	0
IL37	mRNA	0	0	0	0	0
FAM71B	mRNA	0	0	0	0	0
RAB40AL	mRNA	0	0	0	0	0
SLC6A7	mRNA	0	0	0	0	0
KIAA0020	mRNA	0	0	0	0	0
U88892	mRNA	0	0	0	0	0
L46721	mRNA	0	-0.088276	0	0	0
CDK2	mRNA	0	0	0	0	0
LCE3E	mRNA	0	0	0	0	0
TRMT5	mRNA	0	0	0	0	0
RAB17	mRNA	0	0	0	0	0
DEFB108B	mRNA	0	0	0	0	0
ATF2	mRNA	0	0	0	0	0
C6orf141	mRNA	0	-0.0106187	0	0	0
TAS2R8	mRNA	0	0	0	0	0
GRASP	mRNA	0	0	0	0	0
TNXB	mRNA	-0.0237242	0	0	0	0
TCF20	mRNA	0	0	0	0	0
TFCP2L1	mRNA	0	-0.151766	0	0	0
HAUS6	mRNA	0	0	0	0	0
TTLL1	mRNA	0	0	0	0	0
TMEM26	mRNA	0	-0.290259	0	0	0
KIF16B	mRNA	0	0	0	0	0
ZBED6CL	mRNA	0	0	0	0	0
CSNK1E	mRNA	0	0	0	0	0
PTPRE	mRNA	0	0	0	0	0
RILPL2	mRNA	0	0	0	0	0
MECOM	mRNA	0	0	0	0	0
CD14	mRNA	0	0	0	0	0
SEC31B	mRNA	0	0	0	0	0
NFKBIE	mRNA	0	0	0	0	0
RELB	mRNA	0	0	0	0	0
COLEC11	mRNA	0	0	0	0	0
CD209	mRNA	0	0	0	0	0
TRNAU1AP	mRNA	0	0	0	0	0
IGF1	mRNA	0	0	0	0	0
FBXO42	mRNA	0	0	0	0	0
UBE4B	mRNA	0	0	0	0	0
RPS6KA1	mRNA	0	0	0	0	0
SLC22A3	mRNA	0	0	0	0	0
KCND1	mRNA	0	0	0	0	0
TMCO4	mRNA	0	0	0	0	0
WIPI2	mRNA	0	0	0	0	0
LOC440311	mRNA	0	0	0	0	0
SLITRK2	mRNA	0	0	0	0	0
ARID3B	mRNA	0	0	0	0	0
FIGNL2	mRNA	0	0	0	0	0
EPHA10	mRNA	0	0	0	0	0
A_24_P332292	mRNA	0	0	0	0	0
ENST00000391369	mRNA	0	0	0	0	0
TMEM155	mRNA	0	0	0	0	0
AK025758	mRNA	0	0	0	0	0
RHBDF2	mRNA	0	0	0	0	0
LINC00207	mRNA	0	0	0	0	0
TM6SF1	mRNA	0	0	0	0	0
HLA.DQA1	mRNA	0	0	0	0	0
ENST00000316124	mRNA	0	0	0	0	0
UTS2	mRNA	0	0	0	0	0
PALD1	mRNA	0	0	0	0	0
BIRC5	mRNA	0	0	0	0	0
A_24_P195454	mRNA	0	0	0	0	0
ZWINT	mRNA	0	0	0	0	0
ZNF623	mRNA	0	0	0	0	0
PRC1	mRNA	0	0	0	0	0
GINS2	mRNA	0	0	0	0	0
TICRR	mRNA	0	0	0	0	0
FEN1	mRNA	0	0	0	0	0
FAM171B	mRNA	0	0	0	0	0
SRPX	mRNA	0	0	0	0	0
ADAM33	mRNA	0	0	0	0	0
GOSR1	mRNA	0	0	0	0	0
BCL2L2	mRNA	0	0	0	0	0
ZBTB39	mRNA	0	0	0	0	0
ARHGEF5	mRNA	0	0	0	0	0
IRF6	mRNA	0	0	0	0	0
KIAA1199	mRNA	0.267146	0	0	0	0
NKX3.2	mRNA	0.134819	0	0	0	0
TNFSF4	mRNA	0.043737	0	0	0	0
MMP11	mRNA	0.305414	0	0	0	0
SULF1	mRNA	0.0746102	0	0	0	0
AAED1	mRNA	0	0	0	0	0
FKBP7	mRNA	0	0	0	0	0
SYNC	mRNA	0	0	0	0	0
NUDT11	mRNA	0	0	0	0	0
FGGY	mRNA	0	0	0	0	0
C9orf92	mRNA	0	0	0	0	0
FAM133A	mRNA	0	0	0	0	0
CLEC1A	mRNA	0	0	0	0	0
ADAM15	mRNA	0	0	0	0	0
ZNF620	mRNA	0	0	0	0	0
HBA2	mRNA	0	0	0	0	0
CCDC3	mRNA	0	0	0	0	0
SULT1A1	mRNA	0	0	0	0	0
HBA1	mRNA	0	0	0	0	0
KAT2B	mRNA	0	0	0	0	0
MGST2	mRNA	0	0	0	0	0
VSIG10	mRNA	0	0	0	0	0
DLX6	mRNA	0	0	0	0	0
FOLH1	mRNA	0	0	0	0	0
ADRA2B	mRNA	0	0	0	0	0
ENST00000317008	mRNA	0	0	0	0	0
RGSL1	mRNA	0	0	0	0	0
CCDC152	mRNA	0	0	0	0	0
PDCD1LG2	mRNA	0	0	0	0	0
CD302	mRNA	0	0	0	0	0
CLEC2B	mRNA	0	0	0	0	0
JAKMIP2	mRNA	0	0	0	0	0
GIMAP2	mRNA	0	0	0	0	0
CALCRL	mRNA	0	0	0	0	0
GPR34	mRNA	0	0	0	0	0
COL21A1	mRNA	0	0	0	0	0
CPOX	mRNA	0	0	0	0	0
RB1	mRNA	0	0	0	0	0
FCHO2	mRNA	0	0	0	0	0
HMGB3P1	mRNA	0	0	0	0	0
UBL4A	mRNA	0	0	0	0	0
A_24_P332263	mRNA	0	0	0	0	0
GPRIN1	mRNA	0	0	0	0	0
BE467780	mRNA	0	0	0	0	0
A_24_P247014	mRNA	0	0	0	0	0
YKT6	mRNA	0	0	0	0	0
DPP3	mRNA	0	0	0	0	0
VCP	mRNA	0	0	0	0	0
SCD	mRNA	0	0	0	0	0
GCRG224	mRNA	0	0	0	0	0
TSC1	mRNA	0	0	0	0	0
ERI1	mRNA	0	0	0	0	0
MTL5	mRNA	0	-0.0296721	0	0	0
ARNT	mRNA	0	0	0	0	0
EIF2AK1	mRNA	0	0	0	0	0
FAM24B	mRNA	0	0	0	0	0
RNLS	mRNA	0	0	0	0	0
RBMY1B	mRNA	0	0	0	0	0
A_24_P457021	mRNA	0	0	0	0	0
DTNB	mRNA	0	0	0	0	0
CCDC19	mRNA	0	0	0	0	0
DHX35	mRNA	0	0	0	0	0
RAP1GAP	mRNA	0	0	0	0	0
OR11L1	mRNA	0	0	0	0	0
RPH3A	mRNA	0	0	0	0	0
MT4	mRNA	0	0	0	0	0
EFHD1	mRNA	0	0	0	0	0
GAS8	mRNA	0	0	0	0	0
VAPB	mRNA	0	0	0	0	0
AP1M2	mRNA	0	0	0	0	0
MB	mRNA	0	0	0	0	0
ZZEF1	mRNA	0	0	0	0	0
AFAP1L1	mRNA	0	0	0	0	0
NOTCH4	mRNA	0	0	0	0	0
COPG2IT1	mRNA	0	0	0	0	0
NISCH	mRNA	0	0	0	0	0
GOLGA8F	mRNA	0	0	0	0	0
PRAM1	mRNA	0	0	0	0	0
CCR5	mRNA	0	0	0	0	0
GBP4	mRNA	0	0	0	0	0
SASH3	mRNA	0	0	0	0	0
UBD	mRNA	0	0	0	0	0
SLC8A1	mRNA	0	0	0	0	0
CD300LF	mRNA	0	0	0	0	0
PTPRO	mRNA	0	0	0	0	0
GPR84	mRNA	0	0	0	0	0
FAM26F	mRNA	0	0	0	0	0
EAF2	mRNA	0	0	0	0	0
AQP4	mRNA	0	0	0	0	0
MBL1P	mRNA	0	0	0	0	0
MMP26	mRNA	0	0	0	0	0
SLAIN1	mRNA	0	0	0	0	0
POPDC2	mRNA	0	0	0	0	0
A_32_P187245	mRNA	0	0	0	0	0
ENST00000440728	mRNA	0	0	0	0	0
C12orf60	mRNA	0	0	0	0	0
C1orf56	mRNA	0	0	0	0	0
THC2271804	mRNA	0	0	0	0	0
A_24_P152356	mRNA	0	0	0	0	0
PDZK1	mRNA	0	-0.354534	0	0	0
KILLIN	mRNA	0	0	0	0	0
PEX13	mRNA	0	0	0	0	0
ACOX2	mRNA	0	0	0	0	0
TMEM241	mRNA	0	0	0	0	0
PLA2G12A	mRNA	0	0	0	0	0
FGG	mRNA	0	0	0	0	0
UQCRQ	mRNA	0	0	0	0	0
SLC44A3	mRNA	0	0	0	0	0
GALNT7	mRNA	0	0	0	0	0
TSTA3	mRNA	0	0	0	0	0
EDF1	mRNA	0	0	0	0	0
CHCHD10	mRNA	0	0	0	0	0
THAP4	mRNA	0	0	0	0	0
SPRR2A	mRNA	0	0	0	0	0
IL9	mRNA	0	0	0	0	0
METTL1	mRNA	0	0	0	0	0
PKP3	mRNA	0	0	0	0	0
TADA2A	mRNA	0	0	0	0	0
ETNK2	mRNA	0	0	0	0	0
FAM151B	mRNA	0	0	0	0	0
TPBG	mRNA	0	0	0	0	0
FNBP1	mRNA	0	0	0	0	0
SNX20	mRNA	0	0	0	0	0
MRPL17	mRNA	0	0	0	0	0
MMP25	mRNA	0	0	0	0	0
LOC51255	mRNA	0	0	0	0	0
RNF181	mRNA	0	0	0	0	0
STAR	mRNA	0	0	0	0	0
SLC9A3R1	mRNA	0	0	0	0	0
SAE1	mRNA	0	0	0	0	0
GRK4	mRNA	0	0	0	0	0
PCDHA10	mRNA	0	0	0	0	0
PSORS1C1	mRNA	0	0	0	0	0
TMEM147	mRNA	0	0	0	0	0
GLOD5	mRNA	0	0	0	0	0
COX6C	mRNA	0	0	0	0	0
LOC440839	mRNA	0	0	0	0	0
ID1	mRNA	0	0	0	0	0
C1orf145	mRNA	0	0	0	0	0
NM_014131	mRNA	0	0	0	0	0
C2orf82	mRNA	0	0	0	0	0
STAC2	mRNA	0	0	0	0	0
ELP5	mRNA	0	0	0	0	0
NRG2	mRNA	0	0	0	0	0
LYNX1	mRNA	0	0	0	0	0
NTF4	mRNA	0	0	0	0	0
RDM1	mRNA	0	0	0	0	0
SHROOM2	mRNA	0	0	0	0	0
A_24_P482189	mRNA	0	0	0	0	0
UNG	mRNA	0	0	0	0	0
ZXDB	mRNA	0	0	0	0	0
TNNT1	mRNA	0	-0.165685	0	0	0
C2orf15	mRNA	0	0	0	0	0
LOC644193	mRNA	0	0	0	0	0
LOC100134259	mRNA	0	0	0	0	0
DDX56	mRNA	0	0	0	0	0
SMR3A	mRNA	0	0	0	0	0
U87229	mRNA	0	0	0	0	0
CACNG3	mRNA	0	0	0	0	0
RP11.165H20.1	mRNA	0	0	0	0	0
FGF13	mRNA	0	0	0	0	0
ZNF815P	mRNA	0	0	0	0	0
LOC644578	mRNA	0	0	0	0	0
FAM220A	mRNA	0	0	0	0	0
MALSU1	mRNA	0	0	0	0	0
ATP7A	mRNA	0	0	0	0	0
GTF2IRD1	mRNA	0	0	0	0	0
LOC150568	mRNA	0	0	0	0	0
CDK5R1	mRNA	0	0	0	0	0
B4GALNT4	mRNA	0	0	0	0	0
ASB15	mRNA	0	0	0	0	0
CEP72	mRNA	0	0	0	0	0
PMEL	mRNA	0	0	0	0	0
BBS5	mRNA	0	0	0	0	0
TACSTD2	mRNA	0	0	0	0	0
KLF4	mRNA	0	0	0	0	0
CMYA5	mRNA	0	0	0	0	0
SOX9	mRNA	0	0	0	0	0
ANKRD30BP2	mRNA	0	0	0	0	0
FAM107A	mRNA	0	0	0	0	0
FUT4	mRNA	0	0	0	0	0
XKR5	mRNA	0	0	0	0	0
NR5A2	mRNA	0	0	0	0	0
BTBD18	mRNA	0	0	0	0	0
REM1	mRNA	0	0	0	0	0
C8orf46	mRNA	0	0	0	0	0
X00421956_P.Akt.Ser473_11	RPPA	0	0	0	0	0
X00421957_P.Akt.Thr308_242	RPPA	0	0	0	0	0
X00421967_P.MEK1.2.Ser217_304	RPPA	0	0	0	-0.0231276	0
X00421969_MEK1.2_303	RPPA	0	0	0	0	0
X00421961_mTor_1276	RPPA	0	0	0	0	0
X00421962_P.mTor.Ser2448_1277	RPPA	0	0	0	0	0
X00421959_PI3kinase.class.III_701	RPPA	0	0	0	0	0
X00421960_PI3kinase.p110.beta_745	RPPA	0	0	0.0460355	0	-0.124817
X00421955_Akt_34	RPPA	0	0	0	0	0
X00421963_S6.Ribosomal.protein_23	RPPA	0	0	0	0	0
X00428214_E.cadherin_282	RPPA	0	0	0	0	0
X00428222_p42.44.MAPK_28	RPPA	0	0	0	-0.0204444	0
X00428224_c.abl_1133	RPPA	0	0	0	0	0
X00428226_P.p53.Ser15_191	RPPA	0	0	0	0	0
X00428227_p38.MAPK_46	RPPA	0	0	0	0	0
X00428229_P.p38.MAPK.Thr180.182_256	RPPA	0	0	0	-0.0167549	0
X00428223_LKB1_418	RPPA	0	0	-0.13742	0	0
X00428230_P.JNK.SAPK.Thr183.185_49	RPPA	0	0	0	0	0
X00428221_P.S6.Ribosomal.protein.Ser241_585	RPPA	0	0	0	0	0
X00428244_GATA3_1050	RPPA	0	-0.0157544	0	0.0208005	0.21024
X00428247_JNK.SAPK1.pan_199	RPPA	0	0	0	0	0
X00428248_MELK_483	RPPA	0	0	0	0	0
X00428256_P.c.Abl.Tyr204_614	RPPA	0	0	0	0	0.227107
X00428257_NF.kB.p65_568	RPPA	0	0	0	0	0.515699
X00428266_FoxO3a.FKHRL1_225	RPPA	0	0	0	0	0.243268
X00428262_P.AMPK.beta1.Ser181_754	RPPA	0	0	0	0.0102156	0.323401
X00428242_4E.BP1_569	RPPA	0	0	0	0.192064	0.286632
X00428085_p53_187	RPPA	0	0	0	0	0.0325997
X00428190_P.NFkB.p65.ser536_298	RPPA	0	0	0	0	0.203017
X00425306_MEKK3_800	RPPA	0	0	0	-0.25758	0
X00425309_P.JnB_866	RPPA	0	0	0	0	0.253413
X00428261_AMPK.alpha_574	RPPA	0	0	0	0	0
X00428264_p70.S6.Kinase_328	RPPA	0	0	0	0.00538086	0.356449
X00428265_P.p70.S6.kinase.Thr389_1274	RPPA	0	0	0	-0.102422	0
X00428215_P.p44.42.MAPK.Thr.202.Tyr204_18	RPPA	0	0	0	-0.0306328	0
X00428216_JnB_865	RPPA	0	0	0	-0.00768304	0
X00425313_SEK1.MKK4_67	RPPA	0	0	0	-0.192777	0.107463
X00421972_PTEN_24	RPPA	0	0	0	0	0
X00421974_PTEN.XP_1445	RPPA	0	0	0	0	0
X00421975_P.PTEN.ser380.thr382.383_17	RPPA	0	0	0	0	0
X00428178_alpha1.catenin_1441	RPPA	0	0	0	0	0
X00428211_c.jun_1198	RPPA	0	0	0	0	0
X00428212_P.c.jun.ser73_702	RPPA	0	0	0	0	-0.0225314
X0001164_ROCK.I.ROK.beta_532	RPPA	-0.0102147	0	-0.0905051	0.163777	-0.0589254
X0001166_Phospho.Chk1.ser280_941	RPPA	0	0	-0.00419224	0.131059	-0.0154899
X0001170_Cofilin_410	RPPA	0	0	-0.0141013	0.113063	-0.0303069
X0001167_Phospho.Chk2.Thr68_937	RPPA	0	0	0	0	-0.00407209
X0001176_Chk1_337	RPPA	0	0	-0.0191256	0.333877	0
X0001301_Gab1_611	RPPA	0	0	0	0	0
X0001292_Smad1_1267	RPPA	0	0	0	0.0115498	0
X0001293_P.topoisomeraseIIa.thr1343_847	RPPA	0	0	0.079252	0	0
X0001299_Ezrin_786	RPPA	0	0	-0.00252202	0	0
X0001294_topoisomeraseIIalpha_1199	RPPA	0	0	0.00191431	0	0
X0001296_Stat3_20	RPPA	0	0	0	0	0
X0001297_P.Stat3.ser727_85	RPPA	0	0	0	0	0
X0001298_eEF2K_781	RPPA	0	0	0	0	0
X0001307_Jak2_916	RPPA	0	0	0	0	0
X0001308_P.NDRG1.Thr346_1122	RPPA	0	0	0	0	0
X0001309_p53_188	RPPA	0	0	0.00965878	0	0
X0001311_cleaved.PARP.Asp214.p25_950	RPPA	0	0	-0.262166	0	0
X0001313_PDGFR.alpha_1093	RPPA	0	0	0.0715813	-0.00614461	-0.0315497
X0001329_Ras_1555	RPPA	0	0	0	0	0.0462643
X0001331_P.p53.Ser392_812	RPPA	0	0	0.0987868	-0.0322253	0
X0001333_PARP.uncleaved.p116_951a	RPPA	0	0	0	0	0
X0001334_PLC.gamma1_317	RPPA	0	0	0.0818844	0	-0.0111471
X0001335_P.Rb.Ser807.811_104	RPPA	0	0	0	0	0
X0001336_P.Rb.Thr356_833	RPPA	0.0392744	0	0.0166621	0	0
X0001337_P.HER2.ErbB2.tyr1221.1222_196	RPPA	0	0	0	-0.159719	0
X0001319_DNA.PK_493	RPPA	0	0	0	0	0
X0001323_Phospho.p53.Ser15_884	RPPA	0	0	0	0.0321642	0
X0001324_Rb_584	RPPA	0	0	0	0	0
X0001325_caseine.kinaseI.epsilon_111	RPPA	0	0	0	0	0
X0001327_EGFR_223	RPPA	0	0	0	0	0
X0001328_Hsp27_592	RPPA	0	0	0	0	0
X0001316_RACK1_135	RPPA	0	0	0	0.000606857	0
X0001317_AlB1_1051	RPPA	0	0	0	0	0
X0001321_HER2_213	RPPA	0	0	0	0	0
X0001322_Mst4_684	RPPA	0	0	0	0	0
X0001318_CD44_891	RPPA	0	0	0	0	0
X0001344_AcK1_615	RPPA	0	0	0.0215842	0	0
X0001345_CaMKI_760	RPPA	0	0	-0.162191	0	0
X0001346_CrKL_770	RPPA	0	0	-0.228026	0	0
X0001347_EGFR_156	RPPA	0	0	0	0	-0.153512
X0001348_P.EGFR.Tyr1173_57a	RPPA	0	0	0	-0.0192244	0
X0001352_EphA2_613	RPPA	0	0	0	0	0.05955
X0001353_FAK_15	RPPA	0	0	-0.0557736	0	0
X0001354_FOXO3a_230	RPPA	0	0	-0.0323105	0	0
X0001355_Her3_905	RPPA	-0.00277956	0	0	-0.0521239	0
X0001356_P.Her3.Tyr1289_900	RPPA	0	0	-0.0625746	0	0.0943458
X0001357_Histone.H2AX_1271a	RPPA	0	0	0	0	-0.0781466
X0001363_MSK1_1217	RPPA	0	0	0	-0.166422	0
X0001362_Met_148a	RPPA	0	0	-0.384213	0	0
X0001358_IKK.beta_561	RPPA	0	0	-0.0258966	0	0
X0001360_IRAK1_338	RPPA	0	0	0.0843815	0	0
X0001361_IRS1_331	RPPA	0	0	-0.27076	0.00551881	0
X0001351_Caseine.kinase.I.alpha_183	RPPA	0	0	0	0.0195939	0
X0001374_P.Her2_10	RPPA	0	0	0.0160474	-0.170628	0.0542383
X0001370_P.cofilin.Ser3_412	RPPA	0	0	-0.351001	0	0
X0001375_P.Ezrin.Tht567.Radixin.Thr564.Moesin.Thr558_217b	RPPA	0	0.029516	0	0	0
X0001376_Mst1_861	RPPA	0.00619418	0	0	0	0
X0001378_P.PDK1.Ser241_62	RPPA	0	0	0	0.13614	0.0355204
X0001379_Progesterone.receptor_656	RPPA	0	-0.209465	0	0	0
X0001380_P.PTP1B.Ser378_832	RPPA	0	0	0	0	0
X0001377_Mst3_875	RPPA	0.044523	0	0	0	0
X0001386_P.Her2.Tyr1139_1373	RPPA	0	0	0.0330687	0	0.0161261
X0001390_P.Smad2.Ser465.467.Smad3.Ser423.425_1238	RPPA	0	0	0	0	0
X0001387_Eostrogen.receptor.alpha_1560	RPPA	0	-0.0197238	-0.127728	0	0
X0001388_PYK2.CAK.beta_599	RPPA	0	0	0	0	0
X0001389_Smad2_356	RPPA	0.00839406	0	0	0.0213757	0
X0001393_P.Src.Tyr527_586	RPPA	0	0	0	0	0.0665809
X0001394_Stat1_88	RPPA	0	0	0	0	0
X0001391_Smad3_1061	RPPA	0	0	0	0.0537291	-0.094071
X0001396_YAP65_1209	RPPA	0	0	0	0	0
X0001398_P.YAP.65.Ser127_968	RPPA	0	0	-0.130657	0	-0.0155773
X0001395_TSC2.tuberin_657	RPPA	0	0	0	0.0104418	0
X0001407_P.eIF4B.Ser422_1490	RPPA	0	0	0	0	0
X0001397_P.GSK3.beta.Ser9_1486	RPPA	0	0	0	0.0225775	-0.132162
X0001402_B.Raf_1350	RPPA	0	0	0	0.400509	0.00651976
X0001408_P.Estrogen.receptor.alpha.Ser118_640	RPPA	0	-0.0412861	0	0.0437861	0
X0001401_P.4EBP1_1549	RPPA	0	0	0	0	0
X0001404_eEF2k_1487	RPPA	0	0	0	0	0
X0001405_P.eEF2k.Ser366_1488	RPPA	0	0	-0.248841	0	0
X0001406_eIF4B_1489	RPPA	-0.00230112	0	0.0221933	0	0.0563753
X0001403_Cbl_1360	RPPA	0	0	0	0	0
X0001420_GSK3.alpha.beta_624	RPPA	0	0	0.0973316	0	0
X0001425_Paxillin_323	RPPA	0	0	0	0	-0.0665885
X0001426_Ki67_1169	RPPA	0	0	0.0412781	0	0
X0001421_ROCK.II.ROK.alpha_478	RPPA	0	0	0	0.0989212	0
X0001423_Rad21_492	RPPA	0	0	0	0.0833383	0
X0001424_Chk2_930a	RPPA	0	0	0	0	0
X0001429_P.Histone.H2AX.ser139_1525	RPPA	0	0	0	0	0
X0001431_Cofilin_410	RPPA	0	0	0	-0.20577	0
X0001435_P.Met.Tyr1349_1564	RPPA	0	0	-0.208723	0	0
X0001441_Puma_1508	RPPA	0	0	0.00318635	0.0015022	0
X0001442_RelB_1506	RPPA	0	0	-0.105288	0	0
X00434316_P.Stat3.Tyr705_1438	RPPA	0	0	-0.280423	0	0
X00434507_P.RSK2.Ser227_1569	RPPA	0	0	0	0.130526	0
X00434509_P.Stat1.Tyr701_1403	RPPA	0	0	0	0.21384	0.0252862
X0000011753_RSK2_1483	RPPA	0	0	0	0	-0.0630925
X0000011749_NAK.TBK1_1418	RPPA	0	0	0	0	0
X0000011752_Rsk1.MAPKAPK1a.p90_321	RPPA	0	0	-0.268853	0	0
X0001436_P.MSK1.Ser376_1537	RPPA	0	0	0	0.179992	0
X0000011767_fibronectin_654	RPPA	0.0918465	0	0	0	0
X0000011935_beta.catenin_659a	RPPA	0	0	0	0	0
X0000011936_P.HSP27.Ser15_1543	RPPA	0	0	-0.157009	0	0
X0000011939_Tyk2_1514	RPPA	0	0	0	-0.0319621	0
X0000011940_P.VEGF.Receptor2.Tyr1214_1263	RPPA	0	0	0	-0.181688	-0.0772839
X0000011947_PTP1B_1187	RPPA	0	0	-0.16795	0	0
X0000011938_Src_68	RPPA	0	0	0	0	0
X0001434_P.IRS1.Tyr632_1380	RPPA	0	0	0.0102509	0.178451	-0.0616182
X0000011760_P.TSC2.Tuberin_ser939_1410	RPPA	0	0	0	-0.0494946	0
X0000011762_VEGF.receptor1_1206	RPPA	0	0	0	0	0
X0000011763_P.VEGF.receptor2.tyr1175_1257	RPPA	0	0	-0.252802	0	0
X0000011765_Zap70.Syk_1408	RPPA	0	0	0	-0.116475	0
X0000011766_FGFR4_1447a	RPPA	0	0	-0.0260388	-0.0835676	0
X0000011768_P.progesterone.receptor_ser190_1329	RPPA	0	-0.0753954	0	0	0
X0000011769_TCF3_496	RPPA	0	0	0	-0.0925143	0
X0000011933_P.Chk2.thr68_605	RPPA	0	0	0	-0.253892	0.0653219
X0000011770_TAB2_1231	RPPA	0	0	0	-0.0654163	0.0104597
X0000011931_P.TAB2.ser372_1230	RPPA	0	0	0	-0.223925	0.0139152
X0001411_P.Beta.Catenin.Ser552_1245	RPPA	0	0	0.0109885	0.064906	-0.052274
X0001412_P.Beta.Catenin.Ser675_1236	RPPA	0	0	0	0	0
X0001413_MSH2_1039	RPPA	0	-0.034567	0	0	0
X0001414_P.GSK3.alpha.beta.ser21.9_577	RPPA	0	0	0	0	0
X0001415_P.GSK3.alpha.beta.Tyr279.216_748	RPPA	0	0	0.0538625	0.128884	-0.0483842
X0001417_Rad50_1043	RPPA	0	0	0	0.117441	0
X0000011757_TCF4_357	RPPA	0	0	0	0	0
X0000011946_P.Chk1.Ser280_941	RPPA	0	0	0	0	0
